# Supplementary material for: Proteomic profile of dormant Trichophyton Rubrum conidia
Source: BMC Genomics. 2008 Jun 25;9:303. doi: 10.1186/1471-2164-9-303 (PMC2443143; doi:10.1186/1471-2164-9-303)
Supplement: Additional file 1 — Results of conidia counting and assessment of the purity of conidia sample. [file 1471-2164-9-303-S1.xls]

## Sheet: Sheet1
	Counting No. refers to the number of 10 independent counting
	M-square refers to a 0.04 mm-squared area on a hemacytometer. And five M-squares were included in each independent counting.
	Average numbers of each conidia and hyphal fragments in each M-square were obtained from 10 independent counting.
Counting No.	M-square	Microconidia/M-square	Macroconidia/M-square	Conidia/M-square	Hyphal fragments/M-square	Conidia+Hyphal fragments/M-square
1	1	56	0	56	0	56
	2	54	0	54	0	54
	3	65	0	65	0	65
	4	49	1	50	0	50
	5	62	0	62	0	62
2	1	73	1	74	0	74
	2	60	0	60	0	60
	3	58	0	58	0	58
	4	50	0	50	0	50
	5	66	0	66	0	66
3	1	66	1	67	0	67
	2	85	0	85	0	85
	3	52	0	52	2	54
	4	52	0	52	0	52
	5	58	0	58	0	58
4	1	51	0	51	0	51
	2	57	0	57	0	57
	3	48	1	49	0	49
	4	54	0	54	0	54
	5	58	0	58	0	58
5	1	68	0	68	0	68
	2	50	0	50	2	52
	3	56	0	56	0	56
	4	64	0	64	0	64
	5	55	0	55	0	55
6	1	58	0	58	0	58
	2	62	0	62	0	62
	3	59	0	59	0	59
	4	50	1	51	0	51
	5	49	0	49	0	49
7	1	52	1	53	0	53
	2	58	0	58	0	58
	3	55	0	55	1	56
	4	48	0	48	0	48
	5	48	1	49	0	49
8	1	57	2	59	0	59
	2	75	0	75	0	75
	3	81	0	81	0	81
	4	60	0	60	0	60
	5	64	0	64	0	64
9	1	60	0	60	1	61
	2	53	0	53	0	53
	3	51	0	51	0	51
	4	69	0	69	0	69
	5	49	0	49	0	49
10	1	58	0	58	0	58
	2	74	0	74	0	74
	3	74	2	76	0	76
	4	62	0	62	0	62
	5	60	0	60	0	60
	Average/M-square	59.06	0.22	59.28	0.12	59.4
	Average/ml	14765000	55000	14820000	30000	14850000
	The purity of conidia			0.99798
	The purity of microconidia	0.996289
	Average/ml = Average/M-square x 25 x 10000
	The purity of conidia = [Average Conidia/ml x Diluted factor (1000)]/[Average Conidia+Hyphal fragments/ml x Diluted factor (1000)]
	The purity of microconidia = [Average Microconidia/ml x Diluted factor (1000)]/[Average Conidia/ml x Diluted factor (1000)]
