# Supplementary material for: Proteomic profile of dormant Trichophyton Rubrum conidia
Source: BMC Genomics. 2008 Jun 25;9:303. doi: 10.1186/1471-2164-9-303 (PMC2443143; doi:10.1186/1471-2164-9-303)
Supplement: Additional file 2 — A complete list of the identified proteins and peptides of T. rubrum conidia in present study. [file 1471-2164-9-303-S2.xls]

## Sheet: Identified proteins
	Trypsin: List of the 686 identified proteins by tryptic digestion and MS analysis showing the sequence of all the identified peptides									Proteinase K: List of the 795 identified proteins by proteinase K digestion and MS analysis showing the sequence of all the identified peptides
	by independent MS/MS fragmentation.									by independent MS/MS fragmentation.
	Protein ID: protein name in TrED-the Trichophyton rubrum Expression Database; Number of Hits: number of unique peptides									Protein ID: protein name in TrED-the Trichophyton rubrum Expression Database; Number of Hits: number of unique peptides
	match to a protein; Peptide: sequence of the identified peptide; MH+: the molecular masses of the peptides; Charge: the charge									match to a protein; Peptide: sequence of the identified peptide; MH+: the molecular masses of the peptides; Charge: the charge
	state of the peptide; XC: SEQUEST cross-correlation value; ΔCn: delta correlation value; Sp: the preliminary score for a peptide									state of the peptide; XC: SEQUEST cross-correlation value; ΔCn: delta correlation value; Sp: the preliminary score for a peptide
	after correlation analysis to the predicted fragment ion values									after correlation analysis to the predicted fragment ion values
	## indicates that the corresponding proteins are identified by both tryptic and proteinase K digestion.									## indicates that the corresponding proteins are identified by both tryptic and proteinase K digestion.
	Protein ID	Number of Hits	Peptide	MH+	Charge	XC	ΔCn	Sp			Protein ID	Number of Hits	Peptide	MH+	Charge	XC	ΔCn	Sp
##	S11882	22	AIHWVDNLEPYIERK	1884.13	2	4.3806	0.5576	1380.5		##	S11882	10	KYNMEDVIREISTA	1669.88	2	4.2426	0.3784	1596.4
			KLYTVNTGHATAAYYGYNSGKK	2408.65	3	4.0455	0.5215	896.2					GLEPDHPLYDRVVE	1639.79	2	3.6252	0.4456	648.7
			AIHWVDNLEPYIER	1755.95	2	4.039	0.5356	1496.2					AIHFGGGNIGR	1099.23	2	3.5917	0.2046	556.1
			MVDDALSETSRLIIDKHGIPEEEQR	2883.19	3	3.7535	0.5808	833					KAIHFGGGNIGRGF	1431.63	2	3.5878	0.2697	916.6
			LIIDKHGIPEEEQR	1677.88	2	3.5241	0.5795	990.1					AIHFGGGNIGRGF	1303.45	2	3.5851	0.1902	1132.9
			IEKFYEWAVDQTPFGDWGHPDIK	2780.04	3	3.437	0.4922	787.2					LIIDKHGIPEEEQR	1677.88	2	2.5445	0.3033	635.3
			LYTVNTGHATAAYYGYNSGKK	2280.48	3	3.3761	0.425	647.3					SQLAERGQKVDAL	1415.58	2	2.5334	0.1422	590.4
			TIERPLAVIACENAIGATDSLASFIK	2763.12	3	3.3427	0.4476	743.7					GLEPDHPLYDR	1312.41	2	2.5325	0.2394	611.8
			YEWAVDQTPFGDWGHPDIK	2262.42	3	3.3236	0.4927	684.4					RISNPYLEDVVER	1590.76	2	2.5161	0.2274	668.9
			KLYTVNTGHATAAYYGYNSGK	2280.48	3	3.3118	0.4175	735.6					KFIASPIAKGIDAR	1487.77	2	2.5037	0.3162	629.8
			KAIHFGGGNIGR	1227.4	2	3.0372	0.3427	1337.5			S02633	2	VGLDWSICGVGLR	1375.61	2	2.545	0.1083	481.2
			GQKVDALMGAVEQALR	1686.96	2	2.8273	0.3565	727.5					LLAEDGAQALIDKL	1470.69	1	1.9527	0.1571	280.8
			FIGPASQLAER	1189.35	2	2.6973	0.3501	878.7		##	S02561	6	AIGEYEAKFGESK	1429.56	2	3.9473	0.4344	1056
			FQNVSGDDESTELAK	1640.68	2	2.5021	0.1565	396.8					AYPHVAVEAASLIK	1469.71	2	3.8593	0.3347	580.8
			ANSAIDRIVPTQDPDAGLNVK	2195.42	2	2.2977	0.3253	275.3					SLIKEGKADRAL	1301.52	2	3.6515	0.1947	863.6
			ANSAIDRIVPTQDPDAGLNVKIEK	2565.87	2	2.2977	0.3253	275.3					VIDVGVPSPTDKR	1383.58	2	2.5945	0.2061	314.8
			QNVSGDDESTELAK	1493.51	2	2.2586	0.333	246.9					CVIDVGVPSPTDKR	1544.72	2	2.5759	0.1026	583.7
			ERFIGPASQLAER	1474.65	2	2.2338	0.1093	282.3					AVTAHDPFSVER	1329.44	2	2.5693	0.2943	378
			AIHFGGGNIGR	1099.23	2	2.2329	0.2736	721.5			S02312	3	MDGLILVLKPTW	1386.73	2	3.787	0.1102	1235.1
			ISNPYLEDVVER	1434.58	2	2.2116	0.3643	667.6					DILPGLLI	854.07	1	1.9904	0.1196	301.9
			ISNPYLEDVVERVGR	1746.95	2	2.203	0.1856	486.9					MDGLILVLKPT	1200.52	1	1.9568	0.1718	281.8
			MVDDALSETSRLIIDK	1807.06	1	1.7258	0.2731	273.8		##	S12031	3	QAIGDKVKSAL	1130.32	2	3.665	0.1874	310.8
##	S02561	11	SHLEKNPLVSCVIDVGVPSPTDKR	2649.97	3	4.855	0.6649	1193.8					TGRKDFLTK	1066.24	2	3.5872	0.1779	361.6
			LAADWLNYRFDETSASAEKVK	2415.64	3	4.7903	0.5998	1329.3					AIGDKVKSAL	1002.19	2	2.5157	0.1892	833.9
			AYPHVAVEAASLIKEGK	1784.05	2	4.1786	0.5911	1326.8		##	S03741	8	GTLLITNGQFRKL	1461.73	2	3.7993	0.2031	706.8
			RAYPHVAVEAASLIK	1625.9	3	3.3359	0.1784	1779					GIQTDWRDVSYYIK	1744.93	2	3.6841	0.1984	857.1
			KLAADWLNYR	1250.43	2	2.9275	0.4975	1190.4					MIDVVIENLAVQ	1344.6	2	3.5982	0.1581	566.9
			SVLSNNAQVLCMGQR	1678.88	2	2.8041	0.4506	499.3					PVNPEVRDREINEK	1695.86	2	2.536	0.1222	371.2
			AYPHVAVEAASLIK	1469.71	2	2.6785	0.4736	607.2					RWESPVFGIG	1148.29	1	1.9879	0.1994	212.8
			AIGEYEAKFGESK	1429.56	2	2.5324	0.4818	702.8					EKSEKPQGNVD	1231.29	1	1.9805	0.122	241.3
			AYPHVAVEAASLIKEGKADR	2126.4	2	2.4242	0.5783	955.8					FLGGDGFSF	947.026	1	1.9575	0.1293	307.7
			AVTAHDPFSVER	1329.44	2	2.2773	0.3855	639.3					GGMQRQTLPVAQ	1286.49	1	1.9355	0.1726	234
			VIGIELAK	843.047	1	1.8462	0.1965	240.9			S03069	7	QLISYFQNEKLSF	1617.83	3	3.7612	0.4272	494.8
##	S12031	7	SQQDKIGEAYTDTKDR	1855.94	3	4.3074	0.4935	1378.4					GYKAPGLVKSF	1167.38	2	3.5893	0.289	626.4
			GLQPDEQKGTAQQVFDKGQR	2231.41	2	3.3888	0.597	1070.6					RAEDKANPAGIINL	1482.67	2	3.5706	0.249	942.6
			ASDNQSGGAAQAIGDKVK	1717.82	2	3.3083	0.4584	799					HFWFSEEPVESK	1522.64	2	2.5493	0.265	892.1
			SQQDKIGEAYTDTK	1584.67	2	3.1569	0.4558	1588.4					TDGQLGYKAPGLVK	1447.66	2	2.5439	0.1413	881.2
			GLQPDEQKGTAQQVFDK	1890.04	2	2.4283	0.4914	552					DADERDSWIA	1178.19	1	1.9612	0.185	243.6
			GTAQQVFDKGQR	1335.45	2	2.3581	0.287	981.5					ENKEAKKDDAE	1277.31	1	1.9215	0.156	244.4
			IGEAYTDTKDRVAR	1595.74	2	2.2883	0.2904	291.9		##	S02840	8	SKLEEFDKSVEEK	1568.71	2	4.0786	0.3657	1852.7
	S09168	2	CEYCLAAHTALGR	1408.62	3	3.3544	0.176	294.9					AKLDDAYDSVRGT	1411.5	2	3.638	0.3223	885.4
			IAVAVADSNR	1016.13	2	2.9723	0.3883	819					DEGAVERAKQGMN	1405.52	2	3.5824	0.113	635
##	S03741	18	DLAARGERWESPVFGIGSAAPSTGLPR	2799.09	3	4.5299	0.6553	629					GAKLDDAYDSVRGT	1468.55	2	3.5811	0.2126	917.4
			FFDHLGHDASGNIVFQK	1933.12	2	3.8956	0.5852	1551.9					SGLSSWLGGSKK	1207.36	2	3.559	0.1847	517.3
			TIELSRNDPDEKSNAYTHYSNALK	2767.95	3	3.891	0.4656	537.2					LEEFDKSVEEK	1353.46	2	2.5288	0.3043	919.9
			GERWESPVFGIGSAAPSTGLPR	2272.51	3	3.3801	0.2857	550.7					DEGAVERAKQGMNK	1533.69	2	2.5239	0.1855	532.7
			AVVNTPVNPEVRDREINEK	2180.41	3	3.3623	0.3955	350					RKIDEGAVERAKQ	1500.69	2	2.5186	0.3134	373.5
			KGFPHVSDTGVMDIFLGGDGFSFK	2559.88	3	3.3221	0.5135	680.6		##	S00924	7	ANPHFYPDGKKTGL	1545.72	3	3.7768	0.2272	790.8
			KFFDHLGHDASGNIVFQK	2061.29	3	3.3059	0.5081	1684.2					KAGDLSPHEYGLF	1434.58	2	3.5966	0.154	346.9
			SLANPSSELSTETR	1492.57	2	2.89	0.5033	982.2					FKAGDLSPHEYGLF	1581.75	2	2.5313	0.1278	310.6
			FAYQVHQEAQR	1377.49	2	2.6354	0.4343	869.1					LHPFDELQSA	1157.26	2	2.5059	0.1696	329.5
			AAGALKPSEEDLAQIDKPADENVWHESPNLSK	3461.74	2	2.5971	0.4692	201.8					GDLSPHEYGLFFAA	1524.66	1	2.2927	0.3252	460.3
			AVVNTPVNPEVR	1295.47	2	2.5922	0.4026	593.8					ALHPFDELQSA	1228.34	1	2.1011	0.3776	391.6
			KLLQDATILIR	1284.57	2	2.442	0.3428	1107.2					GDLSPHEYGLFF	1382.5	1	2.0398	0.2818	303.5
			TLGTLLITNGQFRK	1562.84	2	2.3898	0.4842	408.5		##	S11619	2	AAGSFGPDLAKKL	1275.48	2	3.6425	0.2123	802.6
			WESPVFGIGSAAPSTGLPR	1930.15	2	2.3436	0.4135	712					KLSQLVKME	1076.34	1	1.9189	0.2305	203.2
			LREWFR	907.054	2	2.2913	0.1013	590.7		##	S11382	11	GLIPILDNLNLDDF	1572.78	1	4.1822	0.3438	707.6
			NLLKDFVNTVLPGTLANLSYIPLPR	2770.26	2	2.2649	0.2823	402.5					NTETKKVGAPLTA	1330.51	2	3.5949	0.1661	549.9
			ADKFAYQVHQEAQR	1691.83	2	2.2414	0.4674	374.8					GLIPILDNL	968.173	1	2.0092	0.1229	290.4
			EAAERTKK	933.045	1	1.7408	0.2793	262.6					TAGGLIPIL	855.058	1	1.9862	0.1341	294.4
##	S02840	8	GITSKLEEFDKSVEEK	1840.02	2	4.263	0.4445	1094.8					LIPILDNLNLDDF	1515.73	1	1.9537	0.172	264.1
			TAAQAGAKLDDAYDSVRGTAR	2138.28	3	3.6749	0.487	1466.2					QNFQKFVTACGNG	1414.56	1	1.9495	0.1917	255.9
			ALHGNKPTASTGAER	1510.64	3	3.3038	0.2098	580.3					IPILDNLNLD	1140.31	1	1.9484	0.1052	360.8
			MPLWLGLAALGAGGYYLYSAGGDPKR	2699.12	2	2.9006	0.5777	660.1					GGLIPILDN	912.066	1	1.9334	0.1338	283.6
			TAAQAGAKLDDAYDSVR	1752.86	2	2.7694	0.3214	889.1					LTAGGLIPI	855.058	1	1.9307	0.176	371
			LEEFDKSVEEK	1353.46	2	2.6459	0.1466	2053.2					LIPILDNL	911.121	1	1.9272	0.1263	274.9
			SGLSSWLGGSKK	1207.36	2	2.3224	0.3424	847.2					LTAGGLIP	741.899	1	1.9266	0.1781	288
			AAEAKSGLSSWLGGSKK	1677.88	2	2.2396	0.208	245.3		##	S11555	8	KLEALPKLQ	1040.28	2	4.4125	0.2674	1618.3
##	S00924	8	KALIAVTSANPHFYPDGKK	2058.37	3	4.9438	0.4979	2471.4					TLKLEALPKLQAL	1438.78	2	4.4042	0.2999	806.5
			KALIAVTSANPHFYPDGK	1930.2	3	3.4909	0.6086	1104.8					KLEALPKLQAL	1224.52	2	3.6207	0.106	1126.3
			KFLNKEDEEVLHNANDPFNK	2402.61	3	3.3742	0.476	431.2					TLKLEALPKLQ	1254.54	2	3.5879	0.2281	999.6
			AGDLSPHEYGLFFAAGGHGACYDFPHAK	2995.2	2	3.0137	0.5198	726.2					KLETVKGGLQL	1186.43	2	3.5723	0.1545	524
			ALIAVTSANPHFYPDGK	1802.02	2	2.7765	0.4314	452.4					TLKLEALPKLQALG	1495.83	2	2.5382	0.1326	357.6
			ALIAVTSANPHFYPDGKK	1930.2	2	2.264	0.4424	419.3					NISMPKLE	932.121	1	1.9726	0.1485	231.9
			EDEEVLHNANDPFNKK	1899.99	2	2.2329	0.1086	248.6					SSIVLNGVK	917.086	1	1.9644	0.1574	336.8
			EDEEVLHNANDPFNK	1771.82	2	2.2329	0.1086	248.6		##	S07470	2	QPPTQQPP	892.98	1	3.7816	0.135	400.7
	S11912	4	RPSAPSAPSEVANEELR	1810.95	2	4.3907	0.5015	574.1					EVDTPPPKVPEV	1307.47	1	1.9091	0.1357	201.2
			RPSAPSAPSEVANEELRR	1967.13	3	3.3973	0.4029	573.2		##	S03675	5	QLPSDAEKYVKNGA	1520.67	2	3.5761	0.1412	572.7
			WWDNFVKGER	1337.47	2	2.2821	0.2717	754.3					SQSLSQGQGRRL	1317.44	2	3.5591	0.138	423.8
			GGPPYFYHPR	1191.32	2	2.203	0.19	539.3					TSGNGKSGSGGSPG	1150.14	2	2.5475	0.1787	435
##	S11619	4	KTAAGSFGPDLAK	1263.43	2	2.982	0.4555	1086.3					NYGLVEIK	936.088	1	1.9796	0.1788	344.3
			TAAGSFGPDLAKK	1263.43	2	2.5812	0.3995	1062.5					NKDTPDAAAGLRA	1300.4	1	1.9528	0.1439	235.5
			TAAGSFGPDLAK	1135.25	2	2.4211	0.3127	557.4		##	S11339	3	TIIDTHHYQVFSPQ	1686.85	2	4.3789	0.3563	611.5
			KTAAGSFGPDLAKK	1391.6	2	2.2359	0.3562	603.6					WNGFDLGAKTI	1222.37	2	2.5048	0.1733	236
##	S11382	5	KVGAPLTAGGLIPILDNLNLDDFSLLK	2809.29	3	5.983	0.5968	1944.8					TIIDTHHYQVF	1374.53	1	2.2543	0.4131	293.4
			VGAPLTAGGLIPILDNLNLDDFSLLK	2681.12	2	3.6854	0.5287	791		##	S03510	2	LSQATKISLLPSP	1355.61	2	3.5572	0.1789	555.5
			VGAPLTAGGLIPILDNLNLDDFSLLKGCSK	3114.57	2	3.3716	0.5143	687.7					KISLLPSPL	968.216	1	1.9512	0.1093	356.2
			KVGAPLTAGGLIPILDNLNLDDFSLLKGCSK	3242.74	2	2.4068	0.4685	259.4			S04567	2	FNADLIKL	934.115	1	1.9471	0.1733	472.9
			VGDTNQVGLVNANVDLK	1756.94	2	2.363	0.2488	314					NADLIKLT	888.04	1	1.9043	0.1533	399.1
##	S11555	2	VKTLKLEALPK	1240.56	2	2.486	0.2393	847.4			S11004	2	CAGIRDGRLDWD	1377.5	2	3.5964	0.1549	328
			TLKLEALPK	1013.26	2	2.3649	0.2892	793.2					SSGVLTLAV	846.992	1	1.9103	0.1471	247.5
##	S07470	2	LDEFDPQVAGHAVDTR	1770.88	2	2.2887	0.3322	900		##	S06892	2	GEEFRGKGADV	1165.24	2	3.5931	0.1603	781.5
			VTVHQHR	876.98	2	2.2754	0.2648	235					AVSFVSQLTLAEKVNLTTGV	2078.39	2	2.5291	0.2994	628.8
##	S03675	2	EVEGSSLPGDGPVK	1371.47	2	2.2208	0.3059	333.9		##	S06435	3	IKINKVESRLIAHI	1634.99	2	2.5091	0.1981	368.3
			IGQHHTLDLELQR	1560.74	1	1.8557	0.196	559.7					FLALVPPRSGGIQL	1468.77	1	1.9723	0.1022	248.3
	S04468	2	SCIWRIRKGK	1247.53	2	2.6575	0.2677	331.3					HVCGHRTSQLVLTG	1508.73	1	1.9677	0.1638	256
			EPACSDESNER	1237.22	1	1.8641	0.1081	236.2		##	S01401	4	LDNVLEAIN	1001.12	2	3.6373	0.2147	747.8
##	S11339	2	TIIDTHHYQVFSPQLVALDINQHVK	2918.3	3	5.5888	0.624	1725.5					FGVLNVIPF	1006.22	1	1.9763	0.103	379
			WNGFDLGAK	1008.11	2	2.2129	0.159	299.3					NLDNVLEAI	1001.11	1	1.9526	0.122	455.7
##	S03510	2	KAVPGNEDIIAAITVGSETLYR	2318.61	3	3.3346	0.2555	295.2					EPAHNLDN	909.924	1	1.928	0.12	422.5
			LSQATKISLLPSPLALR	1809.19	2	2.6372	0.1182	281.5		##	S02708	10	PKDIDVILVAPK	1308.59	2	3.7401	0.165	1049.7
##	S06892	2	VNLTTGVGWMQESCVGQVGSIPR	2419.76	2	2.2604	0.4424	319.8					DVTEAIKKGTIVM	1405.69	2	3.5833	0.1893	944.5
			AVSFVSQLTLAEK	1393.61	2	2.2502	0.148	639.4					DVPKDIDVILVAPK	1522.81	2	3.5811	0.2859	864.5
	S03890	2	VDCFNPASGPCWGK	1481.67	3	3.3546	0.1134	205.8					TKVDVPKDIDVIL	1455.72	2	3.5808	0.1695	443.6
			QEQDTTPTR	1076.09	2	2.7097	0.6278	332.6					KVDVPKDIDVIL	1354.62	2	3.5596	0.1929	1253.3
##	S06435	2	SGGIQLPDSQSHFSALIPR	2011.23	3	3.3368	0.5686	560					DLTKVDVPKDID	1358.52	2	3.5572	0.1334	402
			CMAGKGGPMANLQGDR	1664.88	2	3.1159	0.3942	1355					VPKDIDVILVAPK	1407.72	2	3.5381	0.3885	1760.2
##	S01401	2	QSVKPALALSLHTTR	1622.89	1	1.7693	0.2089	269.4					TLYFSHGFSPVFK	1530.75	2	2.5409	0.2837	809.1
			NLVFSTVGDPR	1205.34	1	1.7038	0.1703	261.7					ETWPTIKPLLTK	1427.71	2	2.5024	0.1307	381.4
	S02251	2	RPARGHVYRRASIEQLGER	2252.53	3	3.3905	0.4756	874					VKTIDFAGTKE	1209.37	1	1.9395	0.165	264.7
			ASIEQLGERHINSQWR	1925.1	2	2.27	0.1957	310.5		##	S11262	3	RAHLDELDAHLEEL	1661.8	3	4.1763	0.3599	1086.1
##	S02708	10	DLTKVDVPKDIDVILVAPK	2079.47	3	5.518	0.5498	3183.3					AHLDELDAHLEEL	1505.61	2	3.591	0.2011	855.2
			TLYFSHGFSPVFK	1530.75	2	4.3281	0.6913	1789.5					LDELDAHL	926.006	1	1.9453	0.135	291
			TLYFSHGFSPVFKDLTK	1988.27	3	3.8775	0.5337	1023.8		##	S11420	5	AAKVEEAVKPAAA	1255.45	2	3.7716	0.1115	925
			EKTLYFSHGFSPVFK	1788.04	2	3.8511	0.5793	1285.4					DARGVLPP	824.948	1	2.0585	0.1749	285.1
			VDVPKDIDVILVAPK	1621.94	2	3.8001	0.4479	1222.5					SELLNPKT	902.028	1	2.009	0.1737	330.4
			KDGASWKEAIQDGWIPGK	1987.2	3	3.6043	0.385	1731.7					DARGVLPPIS	1025.18	1	1.9954	0.1432	292.3
			EAIQDGWIPGKNLFDVTEAIKK	2473.81	3	3.3801	0.5091	709.2					ENVVFNPE	948.012	1	1.9866	0.1651	465
			EAIQDGWIPGKNLFDVTEAIK	2345.64	3	3.326	0.4386	510.9			S05810	2	GKNDNKPLSPET	1300.39	2	2.5032	0.1467	258.2
			DLTKVDVPK	1015.19	2	2.3139	0.1208	1146.5					KNDNKPLS	916.01	1	1.9222	0.1556	471.4
			NLFDVTEAIKK	1278.48	2	2.2622	0.3285	601.2		##	S02682	2	HVVPVNQKYTVQ	1412.62	2	3.555	0.1883	663.9
##	S11262	4	AHLDELDAHLEELTKNQGGEQN	2462.57	3	3.8916	0.4217	1145.6					SHVVPVNQKYTVQ	1499.7	2	3.5502	0.3246	495.6
			AHLDELDAHLEELTK	1734.89	2	3.8664	0.5994	1072		##	S02731	5	AGVERVELEAGIAW	1500.68	2	3.9706	0.1374	670.2
			SGGQQSSDIWTKRESAEEALYMK	2602.82	3	3.6481	0.5493	559.3					VELLLLLLVVLWR	1580.04	3	3.8244	0.1033	914.5
			SGGQQSSDIWTKR	1450.54	2	2.6498	0.3115	803.6					LVLGVFLLLE	1116.42	2	3.5514	0.1491	468.9
##	S11420	3	CAYPIEYIENAKIPCISDGHPK	2578.83	3	3.3225	0.3917	658.5					RLLVELALGVR	1239.54	2	2.533	0.1135	469.1
			FGSVLENVVFNPETR	1708.9	2	3.271	0.4794	1230.9					LVLGVFLLLEIL	1342.73	2	2.5036	0.1486	609.6
			TSWTGSADFKQEVTK	1685.82	2	2.7325	0.4202	973.3		##	S02069	5	KFPALVAKPIAPF	1399.75	2	3.8618	0.3363	1248.8
##	S02682	2	ASAASHVVPVNQK	1308.46	2	2.2954	0.1532	203.1					PLLPKKFPAL	1124.44	2	3.5659	0.1233	405.2
			YTVQSYGIWER	1402.54	2	2.2387	0.3196	614.2					PLLPKKFPA	1011.29	2	3.56	0.1488	838
##	S02731	2	LVYGRAIVCHR	1287.55	2	2.2358	0.3619	253.2					VAKPIAPF	843.048	2	2.5007	0.1653	394.3
			VELEAGIAWHR	1281.44	1	1.7102	0.1622	293.9					LVAKPIAPF	956.207	1	1.9919	0.2168	269
##	S02069	2	KFPALVAK	874.106	2	2.6737	0.3071	567.8		##	S02915	4	LVDVDSPHVS	1068.16	2	3.5941	0.1294	1053.2
			LSPSHSHNSGK	1151.21	2	2.2998	0.3036	273.1					GLFDYYVSR	1120.24	2	3.5556	0.1578	628
##	S02915	6	QTAEEARAPEPPQVK	1651.8	3	3.3565	0.2401	214.3					EKEQEELKKKY	1452.64	1	1.9948	0.1802	209.4
			AAAQNAKQTAEEARAPEPPQVK	2306.52	3	3.342	0.479	909.8					ARAPEPPQ	865.957	1	1.9495	0.1281	285
			AQEAAAGGYDKFDRNK	1741.84	2	3.3315	0.5144	585.9		##	S00018	3	QTFNEQALQY	1242.31	2	3.5729	0.1109	312.5
			VELEKEQEELK	1374.52	2	3.202	0.4766	1546.5					NEQALQYVVENVS	1493.6	1	1.9498	0.1125	445.2
			AQEAAAGGYDKFDR	1499.57	2	2.9372	0.5116	907.8					NEQALQYVVE	1193.28	1	1.9498	0.1125	445.2
			VELEKEQEELKK	1502.69	2	2.2197	0.3195	893.5			S01404	3	QAAHDGLVVGVH	1203.33	3	3.7777	0.1919	729.7
##	S00018	2	SNYSMCAVNPSR	1329.47	2	3.8003	0.5849	875.7					IAQLLDLVLKLGE	1425.74	2	3.597	0.1296	445.1
			GLTMQVAVER	1104.29	2	2.8929	0.2771	692.3					QRLALLLQ	955.18	1	1.9713	0.1307	271.8
##	S11109	7	YAKDSDVFFKEFSEAFVK	2158.39	3	5.4438	0.6045	2007		##	S11109	4	KEDYQKVYDEIAHL	1751.92	2	3.9493	0.252	736.9
			DSDVFFKEFSEAFVK	1795.97	2	3.6209	0.5278	1196.4					TYRASWRRGYS	1403.53	2	3.5685	0.1766	392
			LLELGVPFESKPEDR	1729.96	2	2.9259	0.48	580.4					ESKPEDRFVFKPSE	1695.85	2	3.5627	0.1964	544
			LAWHASGTYCKDTK	1639.78	2	2.9083	0.4433	1084.9					RSGYDGPWDFSPT	1485.54	2	2.5407	0.2744	453.1
			WSGPAQLTDNKTK	1446.59	2	2.6762	0.3551	633.7		##	S00247	3	VTVHQHRDQAAVDQVW	1890.05	2	3.59	0.1911	639.5
			KWSGPAQLTDNKTK	1574.76	2	2.6291	0.4135	784.9					GVGLVLGDHVDAV	1251.41	2	3.5527	0.2939	437.2
			FVFKPSE	853.985	1	1.8616	0.175	631.1					GVGLVLGDHVD	1081.2	2	2.5005	0.2477	357.4
	S10554	2	ATTANYWHLDLK	1433.59	2	2.8485	0.5159	1046.4		##	S03721	4	ASENDDNGTLNLDP	1475.45	2	2.5439	0.1313	430.1
			AALFKLEQSV	1106.3	2	2.3651	0.4861	857.9					NLKGVTIKDALDAI	1471.72	2	2.5301	0.1192	356.5
##	S00247	2	IDCVTGNLGIKFIK	1521.84	2	2.2266	0.1469	353.8					GIELQIAIETQKL	1456.71	2	2.5197	0.1391	427
			FIKPTPMGVPLTLR	1570.96	2	2.2223	0.3447	522.4					NANPDVMNI	988.101	2	2.5077	0.1416	529.4
##	S03721	9	KADDELDNPILAGFEWDKEESWTR	2866.05	3	5.3438	0.6224	2554		##	S09458	4	DLDLLAALAEHKLV	1521.78	2	3.5811	0.2614	509
			KIDLHFPLGLEVTAR	1710.01	3	4.3143	0.4827	2299.8					SASGLPADFVDAVP	1346.47	2	2.5086	0.107	265.3
			NLKGVTIKDALDAIYK	1763.07	2	3.871	0.5028	1519.1					GYKPSPINIGSAT	1305.46	1	1.9361	0.1173	221.2
			GVTIKDALDAIYKQFK	1811.12	2	3.5862	0.6087	1005.5					SITTLDADMARTLE	1537.72	1	1.9223	0.1838	296.7
			LNTSPASLEDKDALKK	1730.94	2	3.21	0.5082	1040.4			S02620	6	VKDVLQVVTMI	1245.55	2	4.0463	0.1892	1033.4
			LNTSPASLEDKDALK	1602.77	2	2.9513	0.3694	1026.3					VKDVLQVVT	1001.2	2	4.0463	0.1892	1033.4
			IDLHFPLGLEVTAR	1581.84	2	2.4616	0.4724	468.2					EIRTLARGMGAPQE	1529.75	2	2.5024	0.1603	635.4
			VDSAVAGLPSPAEKK	1469.67	2	2.3952	0.1417	743.9					QQVKDVLQVVT	1257.46	1	1.9161	0.1021	560.5
			GVTIKDALDAIYK	1407.64	2	2.2757	0.3584	959.1					QQVKDVLQ	958.095	1	1.9151	0.1961	336.3
##	S09458	3	IAHLIQSCGIR	1211.45	3	3.3078	0.2435	383.5					VKDVLQVV	900.098	1	1.9134	0.1058	320.8
			GLTVCTFHNLGLNIIR	1772.1	2	2.8929	0.2771	692.3		##	S11507	2	SGGEWDLNRWLDER	1733.82	2	3.5726	0.1907	265.5
			AQYIVAMTFTNK	1387.62	2	2.5094	0.303	1011.1					VCFVNLTFLTDEL	1514.76	1	1.9255	0.109	296.8
	S04003	2	VTFLNNPSSTSFVLR	1682.9	2	2.6291	0.4256	538			S08777	2	FPSLFVELFGADKA	1541.77	2	3.5509	0.1302	803.1
			QFESISLIAR	1164.33	2	2.2145	0.3644	296.5					LYPCIRFSFFLCFKI	1898.36	2	2.5442	0.1532	609
##	S11507	2	ELLSYPAIAQTDSSSIR	1852.03	3	3.3533	0.4533	264.6		##	S02328	9	DDKLDDVILDRK	1445.6	2	3.7202	0.1041	1267.1
			VQSELLSLGLSPDVLNR	1841.1	1	1.8342	0.2336	293.1					KTKLKNLLTGYKTE	1637.95	2	3.5976	0.1456	344.8
	S00011	2	SLQVNGGQATGEK	1289.37	2	3.0706	0.372	553.5					TKLKNLLTGYK	1279.55	2	3.5766	0.1619	678
			SEGPQGSIAK	974.051	1	1.7704	0.1181	222.4					LDDVILDRK	1087.25	2	3.555	0.2413	809.4
##	S02328	2	AEFTKSGRNSAIMK	1540.76	2	2.5097	0.3325	1014.4					DDVILDRK	974.094	2	2.5173	0.1928	397.3
			LDDVILDRK	1087.25	2	2.2887	0.3322	900					DRLVSVELP	1028.19	2	2.5068	0.15	456.5
##	S10187	2	GCQFIKK	824.01	2	2.2872	0.368	232.8					DDKLDDVILDR	1317.43	1	2.333	0.1764	234.5
			LTGFKVEESAFDR	1499.65	2	2.2693	0.1444	1115.9					EDIEAVLPFVEE	1390.52	1	1.9391	0.1947	326.2
##	S03763	2	VFTYFASEPWKDFATR	1966.19	3	4.2974	0.5147	1575.1					DKLDDVILDRK	1330.51	1	1.9126	0.1022	221.2
			VHVRFDPADENQK	1555.67	2	2.204	0.2388	488.1		##	S10187	2	GMPRSIVDLLDQ	1344.56	2	2.5302	0.193	295.2
	S08275	2	SEMNQRASIHR	1329.46	2	2.2011	0.5217	970.4					GKGMPRSIVDLLDQ	1529.79	2	2.511	0.1204	545.8
			ASIHRRVLDLFK	1455.73	1	1.7243	0.3601	271.5			S01816	2	FLAILVYLLVIYT	1541.94	2	3.5519	0.2958	553.2
##	S00781	2	LTHSLEVAQIAR	1338.53	2	2.4076	0.2212	728.6					LSHLLPCRHYRAL	1579.89	1	1.9245	0.1654	298.2
			TQVFVNHEGDLFRTR	1820	2	2.2336	0.2094	265.3		##	S03763	10	TDVEPPLDVSENSI	1515.6	2	3.5937	0.1567	317.5
##	S08427	2	AGDVLFEIDR	1135.25	2	3.0137	0.5198	726.2					PLETRCIASVPWTK	1601.89	2	3.5804	0.1958	588.8
			SLGQLVAAEALEQSQTK	1773.97	1	1.7063	0.511	294					NHPQVQLAHTNLPPSAGD	1897.04	2	3.5682	0.1086	626.3
	S04529	2	LIYSMTIFPK	1213.5	3	3.3361	0.4766	803					QETPSTLVKVHV	1338.53	1	1.9773	0.1695	227.3
			IQEIWPNTDR	1272.39	2	2.7376	0.3061	468.3					HVRFDPADENQKPPR	1806.96	1	1.9609	0.138	294.7
	S00109	2	STTTEAEYSEYKFEIK	1927.05	3	4.787	0.5464	1608.2					SLRVDITLKDQPA	1456.67	1	1.9523	0.102	221.2
			STTTEAEYSEYK	1409.43	3	4.787	0.5464	1608.2					DPMLAGDGNSLLDD	1433.51	1	1.9496	0.1981	346.6
##	S00328	2	PVENDLISELTFALIGQTFVTR	2464.8	2	2.878	0.4876	376					ITLKDQPASGICSYTTLDA	1998.24	1	1.9274	0.1272	354.7
			ISELTFALIGQTFVTR	1797.09	2	2.2778	0.3343	561.9					VPQLSIRVPVQV	1335.62	1	1.9264	0.1299	227.5
	S07686	2	GMDVLIQVER	1160.36	2	3.1371	0.5165	1763.4					FVVPERMLP	1088.35	1	1.9184	0.1663	258.2
			VLGVIHIIASK	1150.43	2	2.5161	0.2394	384.7			S05647	3	PRVKPAGDVTDMLE	1528.76	2	2.5215	0.1975	442.6
##	S00821	2	TTADMAYRLACEGVGLLWR	2127.47	2	2.7325	0.4202	973.3					EDVQNGKKKKQQNS	1631.77	1	1.992	0.2211	318.7
			SESGATPPKR	1030.11	2	2.5034	0.406	593					SNLTPTTNGNTSSN	1408.41	1	1.9293	0.168	249.7
##	S01445	2	VLDSATADGFWIQDVR	1793.96	3	3.3004	0.2122	394.1			S02885	4	SLMAGGIAFETPEP	1420.61	2	3.7258	0.17	476.2
			QEINQIVKRLVGCLK	1800.12	2	2.2573	0.1786	251.2					ANAELTLDPLA	1128.26	2	2.5137	0.1645	420.3
##	S06473	2	NSVVHHVPAR	1116.25	2	2.2467	0.1219	265.9					LKTLKIDPDLSSA	1401.63	1	1.9581	0.1	327.5
			GYDMNGYTATVQPSK	1632.77	2	2.2333	0.4399	200.4					TLTGGLTGGIQ	1018.15	1	1.9401	0.1325	280.2
##	S08047	2	MLWAYNFEYAYDEAGNK	2086.27	2	2.3665	0.2526	1134.9			S10136	2	LPIQVPLI	893.149	1	1.9738	0.1835	210.7
			ACEQNLDIILNK	1432.59	2	2.2109	0.3954	627.6					VLPIQVPLIL	1105.44	1	1.9498	0.1727	596.8
##	S10989	2	YLGPYDTEQEFHHALGK	2006.16	3	3.3023	0.4143	263.4			S02275	7	AHFPAGLKARLDN	1410.6	2	3.5804	0.2677	350.5
			ATCLEIDGYLAQLR	1566.8	2	2.2563	0.3946	288					LDNLFNLLTR	1219.41	2	3.5781	0.1802	415.8
##	S05624	2	AFHPRVLPEAIAAGK	1577.85	2	2.2732	0.1181	211.9					VGAVSQTVLEVSVR	1444.66	2	3.5549	0.16	454.2
			SRGSREQGVLAEAVLVR	1828.07	2	2.2667	0.2819	285.1					WSTAHFPAGLKARL	1555.81	2	3.5527	0.1734	323.6
##	S02590	2	EVIPSIDTVSFGIHNLEAPK	2167.45	2	2.6891	0.3827	214.5					GLGSDTLGGSLGWAVARA	1688.86	2	2.5106	0.2396	414.2
			MFTGIKLDDISSK	1455.69	1	1.7138	0.4507	277.6					DDMGAGGDDGWTS	1284.24	1	1.9654	0.1378	267.3
##	S08356	2	GPLPGVVAVEPQPVAQGARVRGLPGR	2579	3	3.3805	0.735	383.1					GLGASASGGARLGAGL	1315.46	1	1.9566	0.1902	272.6
			VHLQQHGSPAGR	1287.41	1	1.7642	0.1985	257.3		##	S00781	4	SVKTAGETVSQ	1107.2	2	3.5929	0.177	697.5
##	S02657	2	VSGGKLTGVSHFDSK	1519.68	2	2.9474	0.5032	919.3					QVFVNHEGDL	1158.25	2	3.5758	0.1853	344.3
			LWLNEGLSVSR	1274.45	2	2.2258	0.2974	700.4					AQIARTLARSL	1200.42	2	2.5096	0.1817	528.6
##	S11501	8	ISGQVDQLCATWRVPR	1888.11	3	3.3544	0.377	452.4					EYKTQVFVNHEGDLFRT	2084.28	1	1.9592	0.1197	319.4
			KPVLVITITDGQPAGEAQGAVFDAIR	2668.04	3	3.342	0.2951	836.4		##	S08427	2	TDGRVTNLDLRAG	1388.51	2	4.3859	0.1457	793.3
			ANQLKKPVLVITITDGQPAGEAQGAVFDAIR	3222.68	2	3.3011	0.5947	402.7					GRVTNLDLRAGSYA	1493.65	3	3.8167	0.1644	615.1
			NKVLEPLVLAPAR	1420.73	2	2.7503	0.4407	1179.6			S04903	2	TQGRLFDPNYSPK	1523.68	2	3.5544	0.1955	464
			GAVSFQFAQVGNDLKAR	1809.02	2	2.7099	0.2636	521.5					AVGEFSREAPLQPQLGMQ	1959.21	2	2.5453	0.1116	590.6
			VLEPLVLAPAR	1178.45	2	2.2353	0.4171	824.1			S10387	5	LPLLPLLLLP	1102.48	2	3.5921	0.1089	537.5
			ANPPVDLTPELWLAK	1664.93	2	2.2272	0.5356	242.4					PLLPLLLLPL	1102.48	2	3.5716	0.1131	733.6
			GAVSFQFAQVGNDLK	1581.75	1	1.777	0.3248	237.6					LPLLLLPLIP	1102.48	2	2.5329	0.1769	516.1
##	S03108	2	TCLRFIDAGQSGGQR	1609.78	2	2.2666	0.1715	200.1					LPLLLLPL	892.204	1	1.9974	0.1144	393.2
			HSRAGADGLR	1040.11	1	1.7894	0.1983	281.1					LLPLLLLPLIP	1215.64	1	1.996	0.1454	613.1
	S02565	2	TQFVDPSALGAQEMPLSAAANQTR	2504.76	3	3.3769	0.5254	241.7			S08709	2	LLSVPRGKMCEYIVP	1706.1	2	3.5734	0.1753	316.1
			VYPGIHQQQAAR	1368.52	2	2.2447	0.332	386					AETMVLLSVPRGK	1401.7	1	2.2452	0.198	487.3
##	S11706	5	KLEEQVKEYEMLLDNYK	2173.47	3	3.822	0.5409	945.6			S11067	2	VSQQKTKLW	1118.31	2	3.5966	0.1002	432.8
			TRQDGQDDSQAGEQSKAEQI	2192.2	2	3.6053	0.4702	822.4					VYEPQISGRGFLGLPQ	1762	1	1.9292	0.1514	211.2
			KHQHEEAAFLGQGGNFSK	1986.14	3	3.3996	0.3759	760.9		##	S00328	2	TFALIGQTFVTRSK	1569.83	2	3.595	0.4302	395.7
			KHQHEEAAFLGQGGNFSKR	2142.32	3	3.3028	0.4267	587.3					IFLLFSLSSPPSFR	1611.91	2	3.5941	0.1697	569
			RTRQDGQDDSQAGEQSK	1906.91	2	2.2887	0.1729	302.6			S06288	5	RGVKEGEKGPRE	1342.49	2	3.5931	0.1856	230.5
	S02162	2	GGVSPLGRDVRER	1398.55	3	3.372	0.5086	267.1					WLVRGEEVT	1089.23	2	3.5674	0.1238	743.6
			YMQLSSPAQFWK	1486.71	2	3.3516	0.5543	570.6					DWLVRGEEVTGSP	1445.56	2	2.5272	0.1244	333.4
	S01041	2	TSEEGMAPLTSDAVAR	1635.77	2	4.1253	0.428	873.7					DWLVRGEEVTGSPP	1542.68	2	2.509	0.1168	468.9
			GVMILTGYLGSR	1267.51	3	3.392	0.3439	603.3					DWLVRGEE	1004.08	1	1.9926	0.1089	290.4
##	S00723	2	SSGDLSAVVAHYEKR	1619.76	2	3.5871	0.4248	1101.1			S02292	8	TEASDPLIAAL	1101.23	2	3.5835	0.1758	698.1
			YSTSDASSKPWLTR	1599.73	2	2.7657	0.4859	658.5					QPTEASDPLI	1071.16	2	3.5711	0.1236	1047.2
	S00877	2	LYENDELPR	1149.23	2	3.0107	0.4862	1618.6					QPTEASDPLIA	1142.24	2	2.5272	0.1079	599.6
			QGSLLLHENQSHPWHGK	1969.15	1	1.8238	0.1527	247.7					VNILIPLL	895.165	1	1.99	0.1841	379.4
	S03614	2	SLLSEFLAMLLRLEK	1764.16	3	3.3863	0.2971	241.2					LVNILIPL	895.165	1	1.9481	0.1193	280.5
			AALSAAMLEMDEVLIIEEALEK	2390.79	2	2.3651	0.4861	857.9					LVNILIPLLP	1105.44	1	1.9232	0.1991	670.9
	S06669	2	RHMCLTLTSWSLVR	1704.04	2	2.2376	0.1513	394.7					QDETLTINIGWDLV	1617.78	1	1.9192	0.1718	314.3
			LSLGRLHLSIPR	1362.64	2	2.2269	0.1046	420.4					VNILIPLLPHS	1216.5	1	1.9041	0.1563	314.4
	S10914	2	TTKLIMSFLPSIR	1507.86	2	2.8417	0.5137	1543.4			S01411	3	LTLDGGTLRAA	1088.24	2	3.6041	0.1058	484
			YPFHNAEAKTEK	1435.56	2	2.2973	0.3465	485.4					GTAINGGVLQ	930.041	1	1.9628	0.1882	276.9
##	S10855	2	LPAIPFCPFSLASLR	1632.99	3	4.6601	0.5487	1477.5					LDGGTLRAA	873.978	1	1.928	0.1134	476.1
			IKIIKIIK	969.33	2	2.7362	0.4615	611.2		##	S00821	3	LWRGDFQNARQLLQ	1745.97	2	3.5565	0.1915	405.5
	S05912	2	RGQRCRNIHER	1425.6	2	2.617	0.2933	568.9					GDFQNARQLLQ	1290.41	2	2.5499	0.1282	365.2
			AAQAVWQVEGR	1215.34	1	1.7106	0.1168	258.2					NARQLLQAIT	1128.3	1	1.9235	0.1073	277.8
##	S11364	2	GAHVIDHGHDR	1214.27	2	2.5887	0.6048	623.2			S11636	2	LSLLFAYPFLALLN	1595.95	2	3.5671	0.1602	207.9
			VIRKAEEDDITHR	1582.74	2	2.2523	0.2709	262.1					TAIAGGLAPL	884.056	1	1.9984	0.1723	381.3
##	S12004	2	WEINDHVRHMLHSR	1831.05	2	2.2524	0.1609	476.6			S11570	2	KVVPLDKLPLVL	1334.72	1	2.0302	0.1136	284.6
			NPNDLPEAPLEDVIR	1692.85	2	2.2409	0.1407	228.9					KVVPLDKLPL	1122.43	1	1.9043	0.1443	205.3
	S11351	2	AIRDRYLSSPYFR	1644.86	2	4.0866	0.5392	938.3			S01013	3	DAAKEVPKEPPV	1280.45	2	2.5185	0.1808	364.6
			LMVPDVPVIPGPPELPYSLR	2190.63	3	3.3465	0.1042	385.2					FAPDSVSPLKTPT	1360.54	1	1.9768	0.11	466.4
##	S10985	5	LGAQPEVATSSNGREYVK	1907.07	2	3.7871	0.5338	1677.6					FAPDSVSPLKTPTT	1461.64	1	1.9426	0.2177	380.7
			YSVGTNYGPRDNQQTSWFR	2277.4	3	3.3705	0.3792	422.9			S11075	2	SIENLPRSNNA	1215.29	2	3.5508	0.1286	447.6
			VTSFVPEGPGRDHLLNLPK	2077.37	3	3.3097	0.3338	301.1					SIENLPRSN	1030.12	2	3.5508	0.1286	447.6
			LGAQPEVATSSNGR	1387.48	2	2.9518	0.4978	732.2		##	S01445	2	VLDSATADGFWIQD	1538.64	1	2.0441	0.1856	275.6
			YSVGTNYGPR	1114.19	2	2.2922	0.4315	979.9					DLTAHGMKVL	1085.3	1	1.9103	0.1653	225.1
##	S09021	6	NTQGLAEAHADAENR	1597.63	2	3.9283	0.5614	1481			S05145	4	PVSTPERFHAL	1254.42	2	4.4774	0.3258	982.9
			RSNTVTTNTTTATR	1524.62	2	3.4761	0.4487	581.8					PERFHALMRQVTGL	1655.94	2	3.5944	0.1781	556.5
			RNTQGLAEAHADAENRLK	1995.15	3	3.3905	0.4756	874					SGAAKQHWTASAAE	1415.49	2	3.5515	0.2589	209.6
			TVSEPIKEEHHFDQGATGVAGLFESLRR	3112.4	3	3.3281	0.4359	525					LCTIVLDPHQ	1139.34	1	1.9138	0.1014	213.3
			TSVVPILENLHAEIK	1663.94	2	3.1917	0.5546	542.9		##	S06473	2	VWNFCVSAPFRGFHA	1738.99	2	3.5728	0.181	344
			NTQGLAEAHADAENRLK	1838.96	2	2.5627	0.5034	421.3					DSPIPQGDDTGVKNSPG	1684.74	2	2.5344	0.3964	584.1
##	S03179	2	ETVHKYYEAMVYK	1661.9	3	3.3137	0.1564	393.7		##	S08047	2	YNFEYAYDEAGNKK	1712.8	2	2.5076	0.1113	219.5
			FKDIFIGTARDEQER	1826	2	2.2004	0.191	351.9					EQNLDIILNKIKP	1538.81	1	1.9161	0.1673	316.1
##	S06904	2	QELDNVVFYAICDPQAAR	2053.28	2	2.2012	0.1122	253.9			S10210	3	GRETGGVAGVRACGL	1403.58	2	3.5804	0.1956	835
			DELLERAWNDRAK	1616.76	1	1.754	0.1954	276					KMSLRPTVRTDRPSSA	1803.07	2	3.5691	0.1766	234.6
	S07716	2	CSLSLLFIR	1052.3	3	3.5137	0.1944	489.3					DRPSSATLVFL	1206.37	1	1.9288	0.1132	227.7
			SRQIATLVAR	1115.31	2	2.8931	0.3802	749.7		##	S10989	2	LGPYDTEQEFHHALGKGEP	2126.27	2	3.5915	0.2852	465.9
	S04621	2	VCLFFELADTHR	1451.67	2	2.8307	0.5595	266.1					EIDGYLAQLRKLT	1520.75	2	3.5847	0.1999	573.2
			LGADRGSGQTK	1090.17	1	2.0957	0.1945	215		##	S05624	2	GKETQKTARS	1106.22	2	3.5616	0.11	335.8
##	S06334	2	LSGESCRFPSLR	1352.53	2	3.0481	0.4642	659.2					LQARQRVTAADGRHYDCD	2076.24	1	1.9586	0.1368	276.8
			GCCGTDFISRQR	1343.5	2	2.2872	0.368	232.8			S09382	2	KLGEDLVATVHGLG	1409.61	2	2.527	0.1738	664.9
	S03056	3	LLRVLADGEFYR	1452.68	2	2.243	0.2106	356.5					ELLARLRAVVRRSSNSV	1927.24	1	1.98	0.202	295.1
			NLPWPGNVR	1053.19	2	2.2357	0.1669	352.3			S07948	3	LIFRFSRLAVTIIA	1621	2	3.5982	0.1173	975.1
			DAAVLLGWGRNTLTR	1643.87	1	1.7003	0.1859	220.8					TGAWATAGMPPSRVR	1558.78	2	3.567	0.2451	505.7
##	S02802	2	LQVRQDDEDQDAPQSVAR	2071.15	3	5.6837	0.6766	1048.3					ATPAISVPKASAT	1214.39	2	3.5526	0.1305	685.5
			TAEADDESGSVEK	1338.31	3	3.3555	0.4902	668.6			S02770	2	RRLYELALGDSQ	1421.58	1	1.9401	0.1425	228.8
	S09610	2	GVEQRLHVGVGHALFEEAIDR	2333.59	3	3.3743	0.1944	600.7					RRLYELALGDSQT	1522.69	1	1.9229	0.1752	465.3
			GQFGIAQVK	948.102	1	1.7001	0.1104	311.9		##	S02590	3	DISSKIELVVEA	1303.48	1	1.9984	0.1096	229
	S03975	2	TAQVIGLTTSGLMAGK	1548.82	3	3.3151	0.3417	306.1					ISSKIELVVEA	1188.4	1	1.9254	0.1724	262.5
			DQILVSAFAIMPDVSNCVR	2079.42	2	2.2031	0.1983	756.1					DKMFTGIKLDDI	1396.64	1	1.9228	0.1602	273.4
	S09945	2	DLTTHARRINQDDLR	1824.98	3	5.518	0.5498	3183.3		##	S08356	3	WRRSDHATGIRSH	1579.71	3	3.9507	0.2071	407.2
			LLDAGASESALDQILFLPR	2030.31	1	1.7868	0.1298	276.1					RNLSPKVRVFVD	1430.68	2	2.5429	0.1153	311
##	S11429	2	EDDYPVHLGGGAAGGAGR	1699.76	2	2.2329	0.1086	248.6					LLGATIQGF	920.088	1	1.9355	0.1948	287.7
			QREDDYPVHLGGGAAGGAGR	1984.08	2	2.2119	0.1417	331.7			S02967	3	STPLYLQLARNLEAAIHAGQWK	2481.84	2	3.5771	0.1638	276.1
##	S00232	2	VPQRQTPGAHPR	1344.5	3	3.3771	0.3004	700.5					LEVLFEQGLIRRSQG	1746	2	2.5287	0.2983	373.1
			LPTVRTPQPPTGPYQPGCK	2038.35	3	3.3029	0.282	630.5					IRLGLSPSDKVARL	1525.82	1	1.9071	0.113	227
##	S01705	2	CLPLFIQRMQAGMAR	1736.15	2	2.8374	0.5212	913.2		##	S02657	2	VSGGKLTGVSHFD	1304.43	2	2.5427	0.1127	677.5
			SSLHSKLAPIYLAIPACIR	2054.48	2	2.5376	0.1485	859.5					SIVKNLSSKLSRVL	1544.87	2	2.5351	0.1402	643.9
##	S01949	2	GVSPFCILR	992.21	2	2.2607	0.1879	405		##	S11501	7	KMLLGAIDSSYDTR	1570.79	3	3.9783	0.1218	926.5
			GVSPFCILRRFSAAR	1680.99	1	1.8889	0.103	202.6					WRVPREVGQDVVKL	1681.96	2	3.757	0.2606	316.4
	S05776	2	CLYDGSPLHLAPCTTAR	1819.09	3	3.3483	0.1587	335.8					NKVLEPLVLAPAR	1420.73	2	3.5918	0.1905	1434.2
			VIQSAHR	810.92	2	2.2779	0.4137	515.1					SLFDDDGIQVR	1265.36	2	3.5647	0.3658	630.2
	S09920	2	ILSSPPTNGSLFSR	1476.66	3	3.3126	0.14	307.5					RVPREVGQDVVKL	1495.75	2	2.548	0.2235	266.5
			CILASLVCYILLVQYCR	1974.47	2	2.3076	0.2141	303.1					SLFDDDGIQVRFM	1543.73	2	2.5195	0.2018	894.9
##	S00271	4	THAADCSASKAK	1190.3	3	3.3385	0.3281	327.3					ARANQLKKPVLVI	1450.8	1	1.9778	0.1438	275.4
			NVDLISCLLTCR	1350.62	2	2.4958	0.3403	648.7			S04215	2	ARQTSKSPPGQ	1157.26	2	3.596	0.1341	439.5
			TPIPDFCCPCGTFRGWK	1929.26	2	2.2637	0.4331	620.2					IDLSARQTSKSPPGQ	1585.74	2	2.5346	0.1044	527.5
			HITIPHSIIFSK	1393.66	2	2.2236	0.5752	668.8		##	S03108	2	VQSAVQGAQGHDAVTVSASA	1884	2	3.5744	0.1097	880.2
	S02637	2	HTIGSTAKDAQHGAQDAAK	1908.02	2	4.8695	0.6177	1454.3					VVQSAVQGAQGHDA	1367.45	2	3.5693	0.1303	476.6
			AADRLVSDAAVK	1216.37	2	2.2868	0.2578	358.3		##	S11706	2	AIQAENYQLREYII	1724.94	2	2.5437	0.177	355.6
##	S01017	3	TLIETGAEASALR	1332.48	3	4.3228	0.5429	391.3					NALNRIAVAGL	1112.31	2	2.5356	0.1006	426.3
			LCEQQDFQVEAGEAGALRHLAGGR	2614.8	3	3.3724	0.2547	251.2			S00106	2	GSSLADIVKATVID	1389.58	2	3.6079	0.191	853.4
			LCEQQDFQVEAGEAGALR	1965.13	3	3.3324	0.3062	566.5					IPDSQLTAAQFVVLCSVR	1948.27	2	2.5033	0.159	333.5
	S05618	2	LSGASHSPRR	1068.17	2	3.0481	0.4642	659.2			S09917	5	TRSMLTNPGW	1163.32	2	3.5912	0.1962	347.4
			NPASLAMR	860	1	1.8206	0.1468	298					ADKVLTLK	888.088	1	1.9878	0.1255	222.7
##	S08020	2	SGNIPTHLWLLR	1407.64	2	2.2396	0.1727	454.3					SISGVEHGLGKHT	1322.45	1	1.9057	0.1026	208.3
			QNLEGSSVRR	1146.24	2	2.2173	0.1112	407.9					KVLTLKVRW	1143.45	1	1.9001	0.1647	384.9
##	S00009	2	VTHLLQSIGQQTGPQGSK	1880.09	2	2.3745	0.1314	1171.4					KVLTLKVRWPG	1297.61	1	1.9001	0.1647	384.9
			YIFLDSEDMNNK	1489.63	1	1.8367	0.2603	251.4		##	S00723	2	LYPAIFEPIASSTGFGH	1808.03	2	2.5442	0.1532	609
	S06164	2	GKVRLGAINTNGR	1356.55	2	2.2775	0.1524	491.9					NNEQAGWL	931.973	1	1.9988	0.122	392.9
			VRLGAINTNGR	1171.33	1	1.8507	0.148	280.1			S09596	2	LVYHYRYHDSGFSGR	1858.01	2	3.8188	0.2816	845.4
##	S09387	2	NDDEKELK	991.03	2	2.2705	0.1254	529.8					FFFFGVTGHLIW	1471.73	2	2.5252	0.1052	774.3
			SHPLTPRCHHDAR	1585.7	2	2.2604	0.4531	252.9			S03638	2	TTLLDLILRALS	1329.61	1	1.9551	0.1691	299.1
	S04748	2	TGLLGLLFPR	1087.33	2	2.3414	0.6123	269.6					ARSKEMQTTYRYMV	1765.05	1	1.9351	0.2897	257.6
			WAVASSVFRRLFPR	1692.99	2	2.2933	0.1409	362		##	S10855	4	IIKIIKYEITYFQY	1836.21	2	3.5827	0.1	473.8
##	S12032	2	IYIHRLDTPTMGQR	1701.98	2	2.2574	0.1683	238.7					FLIIIKIKIIKIIK	1697.31	2	3.5605	0.1734	309.7
			MLEFFGGLDFKK	1432.71	1	1.9786	0.242	283.4					LIIIKIKIIKII	1421.97	2	2.5217	0.2314	565.6
##	S01201	2	GENSTFSTLPSTPGR	1551.64	2	2.2732	0.1181	211.9					FFLIIIKIKI	1248.67	1	1.9691	0.1661	265.5
			GFTVEYPNDHNLDDVLK	1977.12	2	2.2549	0.4616	663			S02488	3	FQRLQQAASLKGL	1460.71	2	3.5768	0.1764	513.8
	S05625	2	AIDEQTSVDLTGGSR	1549.62	2	2.5871	0.2652	746.1					QAGTQFLRW	1107.25	2	3.5738	0.1389	512
			YSCQATGFTSRFYGVR	1844.04	2	2.2487	0.284	747.3					QNTQAGTQFLRW	1450.58	2	3.5627	0.1396	783.8
##	S03235	2	VFKMLRCDIEKDGR	1711.03	3	3.3333	0.4248	523.1		##	S11364	4	IGSLTKQLHAHSLE	1534.74	2	2.5217	0.3588	256.6
			CVVLTTCKVFKMLR	1642.11	1	1.748	0.194	207.8					NFALLDALPAQST	1361.53	1	1.9983	0.1987	252.5
	S06227	2	PHVSPPFSLAKLRNWR	1906.23	2	2.5783	0.2581	494.6					AQSTTENDLVRL	1347.46	1	1.9687	0.1169	453.7
			PHVSPPFSLAKLR	1449.72	2	2.291	0.5347	276.8					EHGKLPLQDQDKSSEI	1824.97	1	1.9156	0.1125	262.8
##	S03867	2	GWQSEIGKR	1061.18	2	2.2014	0.1362	504.2		##	S12004	6	FAIVGDGLAPF	1107.28	2	3.5926	0.1742	489.9
			NFSPFLMLDHFTVGK	1754.05	1	2.1978	0.2598	297.1					ENEIDMELAARDV	1505.63	2	3.5748	0.4607	350.5
	S05094	2	SYCDEFLLK	1118.27	3	3.7843	0.3691	688.6					ALFAIVGDGLAP	1144.35	2	3.5567	0.1879	829.9
			AVLYALFK	925.14	2	3.0731	0.5269	634.4					QYVQKPLGFLVTL	1506.81	1	1.9596	0.1421	259.8
##	S06551	2	VHHLILPISPQDNKR	1768.05	1	1.7642	0.1985	257.3					LVTLYAILITSFGL	1524.87	1	1.9237	0.1797	300.2
			VHHLILPISPQDNK	1611.87	1	1.7642	0.1985	257.3					QLYAINVIDNV	1262.44	1	1.9152	0.194	285.9
	S10289	2	GPPNFISGAVFLQR	1503.73	2	3.1398	0.4869	1120.1			S07057	3	ERAEAGRGPVIMTENTA	1802.98	2	2.5351	0.2371	536.8
			GSNLTYPGGER	1151.21	2	2.2538	0.1228	425					LLLQEFKPKTERA	1573.86	1	1.9685	0.1456	301.7
##	S03610	2	SAFFFLGSSVLPTDRKSNAK	2173.46	3	3.3235	0.545	926.7					LLLQEFKPKT	1217.48	1	1.9685	0.1456	301.7
			SAFFFLGSSVLPTDRK	1773.02	3	3.3235	0.545	926.7			S01484	2	LWGGEVTLERAR	1387.57	2	2.5316	0.1425	379.8
	S01333	2	GPALFMQALATVTAAR	1618.92	3	3.3751	0.3457	615.4					LWGGEVTLERARG	1444.62	2	2.5263	0.1334	533.5
			EDVVDVQVDGQR	1359.42	1	1.7619	0.1685	281.4			S05045	2	FGLITLLVFPQR	1404.72	2	3.618	0.132	1225.4
	S04764	2	EIPASPPACMAAGR	1371.6	3	3.3086	0.1221	307.8					ENDSMFYPPRNNA	1555.65	2	3.5947	0.198	383
			ADGQFNVVWK	1164.29	2	2.2103	0.4359	605.1			S10257	2	SVFGSTAQQTHPPL	1470.61	2	3.5823	0.165	350.9
	S11128	3	TSAVVPSVQK	1016.17	2	4.1253	0.428	873.7					PILVQKPP	892.121	1	1.9242	0.1801	433.8
			ELHSSINYVCSVSVDLK	1894.13	3	3.3912	0.5624	1243.3			S01195	2	GFRLGGLDRLSPR	1444.67	2	2.5473	0.1854	1273.1
			GESSDFPTDWLFHHR	1831.92	3	3.3801	0.2857	550.7					DGLFVRAAGPGPGAGGCLV	1714.96	2	2.5185	0.1913	355.9
##	S00093	3	VTPAALPVLSKAMK	1426.78	3	5.2202	0.6144	821.7		##	S10985	2	VVGRLGAQPEVATS	1384.56	2	3.5671	0.2444	353.2
			VTPAALPVLSK	1096.34	3	5.2202	0.6144	821.7					SFVPEGPGRDHLL	1424.59	2	3.5515	0.2589	209.6
			SGRAWRGDIR	1174.29	3	3.3676	0.3189	414.1		##	S09021	2	KSHAKELEKVFKTV	1644.94	2	4.2088	0.3928	709.1
##	S06907	2	EGEVREIFVR	1234.38	1	1.8783	0.1588	293.4					KSHAKELEKVFKT	1545.8	2	3.5709	0.2643	364.5
			LLDAEIDFIDLDVSGR	1791.98	1	1.7868	0.1298	276.1		##	S03179	5	VDWQGASIAP	1044.14	2	3.5532	0.1591	238.9
##	S03152	2	KITESESNETCFAKK	1773.91	2	3.3027	0.6105	801.4					KEDENISGVGSMLK	1507.69	2	2.5475	0.2135	937.8
			VLKPGDMSTMDFKPER	1852.17	2	2.2529	0.351	216.4					QKFKDIFIG	1096.3	2	2.5459	0.1129	407
	S03406	2	HHPHLCSQLR	1228.4	3	3.3937	0.2372	747.3					GWIVPSRPENFDTL	1631.81	2	2.529	0.1214	298.7
			LHLWPARHHPHLCSQLR	2102.45	2	3.2919	0.5702	1297.2					KDPELPGH	892.98	1	1.9951	0.1592	251.9
##	S06496	2	APPSNIHDALIWNIVDLVLNTLK	2557.97	3	3.3543	0.4286	1341.6			S04130	2	SQVSQCYGELIFGIPPDE	1983.18	2	3.5529	0.1094	612.5
			TASMKIPDIRIAR	1472.78	2	2.238	0.1437	265.1					ELIMRESIRRGLNL	1701.03	1	1.923	0.1818	218.8
##	S09761	2	HIPAAHEQFQRALDR	1789.98	2	2.2236	0.5752	668.8		##	S06904	2	DELLERAWNDRAK	1616.76	2	3.5885	0.1787	288.8
			QSCEEALVEMTAMANK	1756	1	1.82	0.1191	254.7					HAEPNKSLQERCRQLEADGVLA	2465.73	2	2.5283	0.1974	543.1
##	S05561	2	VEAFMQGFYQAYEFPSDDDNMR	2661.86	2	3.8001	0.4479	1222.5			S07450	2	ESSVIPSLD	947.022	1	1.967	0.1343	281.7
			QVVADISR	888	3	3.3019	0.1584	322.1					LCYFNTSSATTGDSIHINT	2046.2	1	1.9138	0.1014	213.3
##	S01920	2	VDLFVHNPDSTPVVAK	1738.96	2	3.1368	0.5763	1078.4			S12091	2	PPRFRSHMDGDGMLEGR	1959.19	2	2.5201	0.1763	312.1
			KLDPSFPFK	1079.27	2	2.2155	0.1021	382					ELAKRLVLP	1039.3	2	2.5196	0.1789	706.3
##	S04313	2	DIYICVCVCIYIK	1548.94	2	3.4822	0.5525	1393.4			S00944	3	YTHLQWPVNAVPL	1538.77	1	1.984	0.1263	379.5
			STARQPTRARK	1272.44	2	2.208	0.1814	405.3					HLLPPLLPFRPS	1387.69	1	1.9206	0.1044	275.1
##	S08365	2	LDINTATMNNSR	1350.47	3	3.3019	0.4258	662.6					HLLPPLLPFR	1203.5	1	1.9206	0.1044	275.1
			SLCSEAAAELSATIAAR	1664.85	2	2.89	0.5033	982.2			S10590	3	GVGEPQLLQTETIFPAP	1798.03	2	2.5139	0.1613	385
	S02037	2	LIYIYHEYNISSSYILYR	2311.62	3	3.3361	0.4766	803					EPQLLQTTI	1043.19	2	2.5089	0.1	559.7
			RLSWVVGR	973.15	2	2.2504	0.2978	560.7					NEILQARGYKDLVFENV	2009.25	1	1.9489	0.183	563.8
##	S11452	2	HVPLTSTAQWVTTPR	1694.91	2	5.3198	0.5773	1686.3		##	S06334	2	LWGHEELAFRLSGES	1731.89	2	2.5263	0.1334	533.5
			ARPLSACLTMWR	1405.7	2	2.2264	0.2485	231.7					QRQSQTLLQGQPL	1497.68	1	1.9279	0.1276	221.5
	S05734	2	VDVSDDFRGPEK	1364.44	2	3.8001	0.4479	1222.5			S10746	2	PNFVPFDPDDP	1260.33	1	1.9725	0.1684	258
			NIPADGFMQACR	1323.51	1	1.9129	0.1571	340.2					TESLDQHMDQKATLAFR	1992.2	1	1.9403	0.1483	257.1
	S04083	2	GASVLAWFDWFDVATNR	1956.15	2	3.1578	0.3797	774.1			S05294	2	DDPANPIGSAYIIMEH	1743.91	1	1.9927	0.173	222.7
			AEGGATGR	718.73	2	2.5097	0.3325	1014.4					PITKLDFAA	976.152	1	1.976	0.1019	281.3
##	S05664	2	ALMSPPIPSGASLSHR	1621.88	2	2.2576	0.4602	790.9			S06898	3	DIEVKPFPSRPV	1384.61	2	3.5741	0.2055	245
			IDHSDGSSSGSTR	1306.27	2	2.2333	0.1488	388.9					NLLPPDNEKASL	1311.47	2	2.5489	0.152	300.4
	S11264	2	EIITNPWNLK	1228.42	2	2.5578	0.3979	803.2					LDIQRNLLPPDNEK	1665.87	2	2.5129	0.1631	407.8
			TSPLTWLSDGHNNYTATR	2035.16	1	2.0266	0.5048	362.2		##	S02802	3	RNDLLPSSR	1058.17	2	3.9856	0.166	865.9
	S03574	2	GTITTHQAKPLGMR	1511.77	2	2.6813	0.1366	1274.6					DNDLPEPTQ	1029.04	2	3.5619	0.1168	1403.4
			QIFARIR	904.09	2	2.2996	0.2102	236.6					DNDLPEPT	900.911	1	1.9797	0.1627	472.1
##	S00797	2	NFDGTAVLIFQPAEEGR	1865.03	1	1.8491	0.1116	296.6			S07965	2	DIMQIIPSLE	1159.38	2	4.0441	0.1352	647.7
			FEILITGR	949.13	1	1.7775	0.1913	412.2					EDGSQKAKALEEIL	1531.69	2	3.5708	0.1157	351
##	S07624	2	VNVFNPINWALLQSAK	1815.11	2	2.57	0.397	813.1			S02701	5	GTFHLDANGQVVT	1359.47	2	3.5816	0.1605	539.8
			ATNSICKHNCGYILAK	1853.04	2	2.247	0.1307	242.4					VSITVAGNPASQ	1144.26	2	2.5322	0.1112	911.2
##	S00315	2	RGQLSLDTTLQR	1388.56	2	2.617	0.2933	568.9					SKVISTADQ	949.042	1	1.983	0.1543	244.1
			DAASWSQATMGELQSIGSR	1996.14	1	1.7003	0.1859	220.8					GTFHLDANGQVVTA	1430.55	1	1.9798	0.2291	236.9
	S11427	2	MVSNAKCQIK	1122.37	2	3.5488	0.363	962.1					TFHLDANGQVVT	1302.42	1	1.9143	0.1675	227
			VAPFPFLINHPDEQK	1752.99	2	3.4175	0.6162	849.7			S05963	2	LTTALGGDIAASR	1246.4	2	2.5294	0.1847	305.6
##	S08975	2	EGSYAGEDTLQLGNR	1610.66	2	2.2912	0.331	365.7					TAASSTATPR	963.028	2	2.5111	0.2691	657
			LTDLLGR	787.928	1	1.8128	0.1661	291.5		##	S11429	2	AVLAGIAAAASG	972.121	2	2.5274	0.1776	497.5
##	S03496	6	GGPSHATGPTVDEKNFPSLGGK	2154.33	3	5.3933	0.6192	1589.1					EGWRQREDDYPVHLGG	1915.01	1	1.9417	0.1399	291.4
			SYADYLAEQAQAKLELAAKESR	2456.69	3	3.7843	0.3691	688.6			S05680	2	SSRLLFPLNLVT	1360.63	1	1.9792	0.1328	611.6
			TDRTITEKQVEQGWGSR	1992.14	3	3.3609	0.2602	1134.3					SSRLLFPLNLV	1259.52	1	1.9606	0.1403	281.9
			GPRLPGNEQAFR	1342.49	3	3.3512	0.3108	1424.6			S01567	2	YTSAQNIPVQVQP	1445.6	2	2.5459	0.148	458.5
			GPRLPGNEQAFRDR	1613.76	3	3.3006	0.3463	486.2					NIPVQVQP	895.039	1	2.2785	0.1573	334.8
			TITEKQVEQGWGSR	1619.76	2	3.0045	0.3753	1554.3			S10002	2	IRSGEAKLPEIM	1344.61	2	2.538	0.1279	1042.8
##	S03095	3	GQTSNHAAPPGFAYSNPWKLEPR	2526.75	3	5.2519	0.6238	925.6					YSAYRKASKRLGRVLGMTSYL	2421.85	1	2.0717	0.2497	340.6
			RGQTSNHAAPPGFAYSNPWKLEPR	2682.94	3	4.3228	0.5655	1385.3			S00236	2	QRLLMLFVVIGPLQ	1628.06	2	3.7673	0.1417	373.2
			RGIDAWDQQMMER	1636.84	2	2.912	0.1302	523.4					IHYWNEEVLSRFLGIPD	2089.34	1	1.9165	0.1517	216.1
	S12113	3	QKGQEAAQSVKDAASNVTGSVPGAK	2429.63	3	3.3879	0.3605	597.9			S09872	5	WWVLAGPLVLLL	1380.74	2	2.5352	0.1715	409.9
			GQEAAQSVKDAASNVTGSVPGAK	2173.33	2	2.8162	0.5662	724.7					PLVLLLLPP	975.293	1	1.9608	0.1717	505.6
			DAASNVTGSVPGAK	1274.36	1	1.7003	0.1859	220.8					AGPLVLLLLPP	1103.42	1	1.9385	0.1902	888.1
##	S08661	2	QERMVLQVVAR	1329.59	2	2.2179	0.1102	356.6					LAGPLVLLLLPP	1216.58	1	1.9329	0.2257	623.9
			MVLQVVAR	916.168	1	1.84	0.2115	304.1					WVLAGPLVLL	1081.37	1	1.9175	0.1008	295.9
##	S08223	2	SLTQSTLVSMSR	1310.49	2	2.3223	0.11	335.5		##	S00232	2	WIVYIHGGAWRDPDILA	1983.26	2	3.5939	0.1559	664.5
			MDDEEAPRSFNGSLDK	1811.91	2	2.2511	0.241	226					WRDPDILAPSFKAA	1587.8	2	2.5212	0.1742	497.8
##	S09598	2	LALKPSGIFLCIGSHDR	1828.16	3	3.4934	0.5249	950.4		##	S01705	2	QAGMARYMGASLE	1385.6	2	2.5253	0.3035	271.6
			CRLPYSQLVTKGCK	1596.93	2	2.2956	0.2073	223.6					GFAEIVASPREE	1305.42	2	2.5083	0.1469	270.6
	S10125	4	RPLDCWQEVDTFKR	1852.03	2	3.6678	0.4983	949.1			S04244	4	QLYNPEQQ	1020.08	2	3.5635	0.2058	537.8
			KLDPELETAREGVVK	1684.92	3	3.3011	0.2028	637.2					EFIIQLYNPEQ	1394.55	2	2.5336	0.1125	428.5
			KLDPELETAR	1172.31	2	2.4206	0.4398	568.3					VQPPPEPII	990.178	2	2.5237	0.1432	873.6
			VAKEIEALRESLASR	1672.91	2	2.2281	0.2007	339					RIEMEDYKGLEIV	1595.84	1	1.972	0.4299	283.3
##	S01801	2	DIVDELVNDAVFWLKK	1905.18	2	3.4822	0.5525	1393.4		##	S01949	2	VVAGEVEALVVKP	1310.57	2	3.5657	0.1867	848.1
			DIVDELVNDAVFWLK	1777.01	2	2.2425	0.6019	283.1					PLSEPFWEVTLSLLAPSLA	2071.4	2	2.5177	0.1537	520.5
##	S07087	3	VTIILVDSVINSGK	1458.72	2	2.3745	0.1314	1171.4		##	S00271	7	KFSSGFLSAVTQE	1401.55	2	3.5706	0.1239	265.8
			GSTDTGNR	807.78	2	2.2871	0.1226	454.7					AKELKTPIPD	1112.3	2	2.5347	0.1382	441.7
			GSTDTGNRLFNTTSLP	1681.79	1	1.7015	0.1081	219.7					MNVEIQNLTAK	1261.47	2	2.5168	0.1359	703.6
	S07240	2	YPDSAFLAPITSQTNAGLEK	2124.34	3	3.359	0.4473	1161.3					LDLLPNLKELLLQEHVEDD	2247.53	1	2.1145	0.1314	494.6
			RLQSMALIPAATLPMR	1770.19	2	2.2755	0.3269	602.8					IPNPEPPK	892.035	1	1.9827	0.1686	344.6
	S05126	2	ERPNTQLARPNSK	1511.66	3	3.3676	0.3189	414.1					LTAKTLLQ	888.088	1	1.9357	0.1461	296.5
			SRSSVGVQTR	1077.17	2	2.9112	0.3042	1119.1					EIPNPEPP	892.976	1	1.9287	0.1043	392.3
##	S01293	2	LLPKDCSVYGQCSKLAR	1998.24	3	3.3772	0.1582	454.4		##	S01017	2	TLIETGAEASALRRL	1601.83	2	3.5734	0.2591	368.9
			LVQLDQPYQQEPPK	1683.88	1	1.7972	0.2696	278.9					DWLDLARD	1004.08	1	1.9383	0.1126	306.7
##	S06538	2	DVDAQRRQRER	1429.52	3	5.5406	0.5799	1843.8			S01331	2	DEITAVIQPT	1087.21	1	1.9517	0.1744	603.5
			SLLLLLHRR	1121.4	2	2.3715	0.4086	382.8					NGCFDYWTILRP	1485.69	1	1.9202	0.1131	215.6
##	S11752	2	DEGLTLREVALR	1372.55	2	2.2793	0.2043	729		##	S08020	2	DLERSGNIPTHLW	1538.69	2	3.5744	0.1691	669.2
			YQQAVELVTVEDAIVALGR	2075.35	1	1.7349	0.1026	249.4					DLERSGNIPTHLWL	1651.85	1	1.9702	0.1324	263.7
	S04746	2	RKSLGMVIIGDLR	1458.79	3	3.3157	0.3643	963.2			S11247	3	MAVGKGGIWPE	1145.36	2	3.553	0.1065	516.2
			GQGRQKSIVHNNNMPLR	1950.21	1	1.7001	0.1104	311.9					VFLISILARMRLFSS	1754.17	1	1.9353	0.1244	287.7
##	S02405	2	GSTDFIEDSEENALNGK	1826.85	2	2.3002	0.1183	576.2					LGSVLSKMAPRNTGCLP	1745.09	1	1.9137	0.1048	286
			YPLSRFLYVYVNK	1662.96	2	2.29	0.2048	297.3		##	S00009	2	IFLDSEDMNNKKNI	1681.89	2	2.5204	0.1826	354.7
##	S01395	2	NAVEEMPDIER	1303.41	2	3.3324	0.504	1173.2					FLDSEDMNNKKNIA	1639.81	1	2.2032	0.116	205.2
			GVLDNFR	820.917	2	2.2952	0.1365	336.1			S09922	2	GRNAALDTF	965.046	1	1.9189	0.1564	206.8
##	S07049	2	GADNDDLEAAYLDR	1538.55	2	2.2816	0.3409	252.2					NIDNIDSE	919.914	1	1.9146	0.1379	232
			SAKKTLLK	889.119	1	1.8566	0.1299	264.7			S07079	2	KARHAEACERYLVSSRT	1978.22	2	2.5345	0.1735	408.5
##	S09138	3	LLPSGKDLEQDPAIPKVDASGEQLLK	2763.14	3	3.3939	0.3828	520.8					DMWTNTSTELELEL	1682.83	1	2.0338	0.1376	253.7
			IGSIESSATGEIEYAR	1683.8	3	3.3258	0.3901	793		##	S09387	3	SVNNLESLQVTGK	1389.54	2	3.8535	0.1556	990.6
			LLPSGKDLEQDPAIPK	1721.97	1	1.7207	0.187	278.1					SVNNLESLQV	1103.21	2	2.5214	0.1579	460.9
	S11234	2	TRSPTPTDQLAEQIR	1713.87	2	4.1253	0.428	873.7					LESLQVTGK	975.122	1	1.9179	0.1479	319.8
			AESQFTSTIASLAPPR	1676.85	2	2.2171	0.1238	386.9			S09395	3	IKRGTRPPTPPSR	1463.71	2	2.5319	0.1726	766.2
##	S01283	2	RGPIMTTPGLLSPSPSPPK	1934.29	3	3.3621	0.1781	601.2					FIHRRFGGIPEK	1457.71	2	2.5313	0.116	725.8
			VIVIGSLSSLR	1144.38	2	2.4306	0.2428	647.4					PTPPSRAVF	972.123	2	2.5218	0.1872	400.3
	S05041	2	GSYPPTKTR	1007.12	3	3.3961	0.6048	250.6			S06849	4	CTGSLLLGAAGLL	1247.45	2	2.5225	0.1363	230.1
			CIHRFCQTPSPFPFGK	1866.19	2	2.3076	0.2141	303.1					VHVNILLFEGLTQL	1596.9	1	1.997	0.3683	243.6
##	S02343	2	ENGGFPEVENK	1220.27	2	2.284	0.3423	573.4					GICTGSLLLG	934.137	1	1.912	0.1018	234.3
			VQPFLNAVVPNR	1354.58	1	1.8342	0.2336	293.1					TDDAILDPDWV	1260.33	1	1.9062	0.146	261.8
##	S03111	2	AILDFYDLISTR	1427.62	3	3.434	0.5456	565.2			S10662	2	KKSIWRAKVV	1215.52	1	1.9732	0.1015	270
			GHNGAAATSSNIHAR	1464.52	2	2.878	0.4876	376					YGIARVHRVQGSFGYH	1848.06	1	1.9663	0.1806	244.1
	S04620	2	AAEEAALQDDMLADR	1619.73	2	2.2396	0.208	245.3			S02860	2	SGLYSWKPVSIVCFFLLFLT	2321.81	2	3.559	0.1847	517.3
			LDQHHRR	962.04	1	1.8128	0.2504	253.8					LAGLSVFPIKV	1144.43	1	1.9813	0.105	369.4
	S10873	2	KPDCCWSHVFSNSNR	1780.96	2	2.264	0.2744	267.5			S04251	2	VSERAGYQFLLQW	1597.8	2	3.5981	0.274	683.3
			LVQGTYQGTPFK	1339.52	1	1.7972	0.2696	278.9					SDAGLVSERAGYQFL	1613.75	2	2.5028	0.1204	349.9
	S01402	2	TGGQYADAANNLSLPAWNR	2020.15	3	3.3552	0.3942	354		##	S12032	3	NHCHDRVPSAQLWHN	1814.96	2	2.5342	0.2139	762.4
			DVTLGATVENVANTK	1532.67	3	3.3143	0.1343	240.5					LFGGEPGDD	906.91	1	2.0283	0.1051	419.7
##	S06951	2	RLAGSPGSNIIVDGDLIIDMGSPPPQR	2777.15	3	3.3435	0.2922	204.4					LPSARNHCHDR	1306.43	1	1.9393	0.1457	231
			EPEEPAAPPVAIALPPK	1726.99	1	1.8641	0.1081	236.2		##	S01201	3	IRHEYKLIRGFTVEYP	2022.34	1	1.9955	0.1743	214.9
##	S06805	2	IDRELDKSQISNIAVIEEATLNPGR	2783.09	3	3.3968	0.5883	531.8					LDDVLKSN	903.99	1	1.9481	0.1131	419
			SQISNIAVIEEATLNPGR	1913.12	1	1.8748	0.1537	266.8					NLDDVLKSND	1133.18	1	1.9367	0.1204	265.2
	S02000	2	TEAATATTTSAATAETGAAK	1825.91	3	3.3137	0.1564	393.7			S06944	3	YTQNVPFVSISAAIP	1607.83	1	1.984	0.1263	379.5
			FGAVEEPVATEAEKALAR	1889.1	2	2.7623	0.196	358.6					VCLMIPGAE	933.15	1	1.9632	0.2629	244
##	S00901	2	DMESQLHQR	1144.23	1	2.0261	0.391	265.9					VTPRNQYINYTRQHTH	2029.21	1	1.938	0.1803	463.8
			QSIPVVVPLSPVLK	1476.83	1	1.82	0.1191	254.7		##	S03235	4	LGWLLLGWLALGLL	1538.94	2	3.5892	0.1949	442.6
##	S06753	3	GSYLYIYHNPSQGGSRIEIANNPGTR	2866.1	3	3.3961	0.6048	250.6					SIDALVDLVVG	1101.28	2	2.543	0.1454	589.9
			IEIANNPGTR	1085.19	2	2.7764	0.581	754.8					LRCDIEKDG	1049.18	1	1.9439	0.102	356
			GSYLYIYHNPSQGGSR	1799.92	2	2.6419	0.3956	568.7					RCDIEKDG	936.026	1	1.9085	0.1745	415.8
##	S02125	2	SGAEFIVEK	980.09	2	3.5456	0.5378	1275.8			S07680	2	ALYEPDFVTY	1218.33	2	3.579	0.3047	709.9
			WQGLANIADLLAHLVPEVR	2116.45	2	2.2691	0.1517	332.3					AQLTNAGLEDIIRS	1501.67	2	2.5158	0.1789	279.3
	S00911	2	LPDLRPASIK	1110.33	3	4.6601	0.5487	1477.5		##	S03867	6	NVGIQLWVDLPKK	1510.81	2	3.5741	0.3429	243.8
			SDLTEGDFNLER	1396.44	2	2.2246	0.3303	722.1					LPIGWNAFA	989.152	2	2.5454	0.1136	618.8
	S09296	2	LLDGLVDIYLPDFK	1621.9	3	3.3704	0.4084	1088.2					WILDITLK	1002.23	2	2.5382	0.1282	702.7
			ADNYTATAMESIK	1415.54	2	2.8168	0.4557	1348.5					QYHNVEFVQ	1164.25	1	1.9885	0.1663	288.3
##	S05291	2	ASSSIALSQPK	1089.22	2	2.3598	0.2291	623.5					ADGGRATIKVIS	1188.36	1	1.926	0.1973	208.3
			VNLPKASSSIALSQPK	1640.9	2	2.2604	0.4424	319.8					LDITLKPGG	914.082	1	1.9191	0.1163	245.8
##	S00904	2	GAASLETPTARR	1230.35	2	2.942	0.2087	734.5			S01934	2	PTLGRHAPTPKINPDSLAE	2015.26	2	3.5588	0.1498	394.8
			QQVGDGDGDGDGR	1276.2	2	2.2379	0.308	529.4					LISSQRELMKLR	1474.8	2	2.5424	0.1445	540.2
	S00768	3	AGDLLTAEANWWQR	1631.77	3	4.2185	0.5408	1556.4			S04922	2	RDIDISTGIQNVV	1430.59	2	2.5463	0.1796	578.7
			AVDVEPRLIVYIQSR	1759.04	3	3.386	0.6868	443.4					FPSKEISRDIDI	1420.59	1	1.9609	0.1923	263.2
			CCLASSTAIQSMICNR	1702.01	2	2.2513	0.1904	272.6			S02365	2	TLFEFDPKQERI	1523.72	3	3.8259	0.1688	484.6
##	S00417	2	DDSRSRQEQDVK	1463.49	2	2.2527	0.2967	374.2					PSTGKVIIV	914.125	1	1.9367	0.1545	223.9
			LGRVQSIYGENAPK	1532.72	1	1.7086	0.1051	334.4		##	S06551	2	RISCCFLDTVTSSPYL	1806.08	2	2.5268	0.1438	345.2
##	S11439	2	AQLSPQASGFRPGITSAATK	1989.22	2	2.2099	0.4163	240.7					HLILPISPQDNKRI	1644.94	2	2.5256	0.1246	373.1
			QYNQLEQEYDAR	1557.6	1	1.9329	0.2079	237.5			S04752	2	APIGMAVHFAALGHS	1479.72	2	3.5948	0.2638	589.7
	S04642	2	YASENAPQVLGMPLALGYPWR	2334.68	2	2.5849	0.2948	607.3					EAGADVDTALF	1109.17	2	3.5862	0.1721	504.8
			TGRDPAAGR	900.95	2	2.3414	0.6123	269.6		##	S03610	2	GNKTKKERLLI	1300.58	2	3.5992	0.1109	763.5
	S09499	2	QGVAVNRQPLGGGHK	1518.71	2	2.2284	0.335	697.6					LPTDRKSNAK	1130.28	2	3.565	0.1653	751.6
			QSGRQPPDHQR	1306.37	1	1.82	0.1191	254.7			S07715	2	VSARDHQPLVNSPVCQ	1750.95	2	3.5621	0.1577	413.7
	S06672	2	YSPHNQLLRKLLLIDR	1980.35	3	3.3033	0.478	583.9					TPLDGNGIIGRL	1226.41	2	2.5062	0.1691	301.5
			ETEIGDGSLLTK	1263.37	1	1.7032	0.181	256.4		##	S00093	2	KVILNKVTPAALPV	1463.83	2	2.5022	0.109	468.3
##	S04061	2	TMILLMKMIQIER	1621.09	2	2.2119	0.351	743.6					NKVTPAALPVLSK	1338.62	1	1.9317	0.1228	291.7
			ETYGLNTRPNLK	1406.56	1	1.9001	0.2565	294		##	S06907	2	DLDVSGRPV	958.052	2	3.5559	0.1785	796.8
##	S08831	2	VLKHVFDVNSHR	1451.65	2	2.8318	0.4397	1205.7					PYKERTHKEGEVRE	1758.91	2	2.5311	0.1126	417.9
			NTTLTKVLK	1018.23	2	2.2029	0.1122	256.7		##	S03152	3	VDENGTVMDVKHG	1401.53	2	4.1445	0.3629	1283.6
##	S02368	2	DPNAGWWDPQDK	1429.47	2	3.0201	0.3365	609.2					KKDLPEGHRVLKP	1517.8	2	2.5427	0.4746	427.8
			TFPDGLETELGGPNAVSAR	1932.08	2	2.5232	0.3497	439.1					LPEGHRVLKPGDMS	1536.78	2	2.5307	0.1429	341.5
	S03737	2	TTAPTAPPTSTTK	1274.4	2	2.7325	0.4202	973.3			S09447	3	AGTAAGGRCVPRAQAD	1501.64	2	3.5774	0.1208	440.8
			SPSGAKPTAPASSGSQK	1558.67	2	2.2223	0.3447	522.4					GYDGVLLPTGRSCEDAWVVA	2109.34	2	2.5263	0.1913	651.8
##	S03535	4	ATREDVEVLNWLKGWAELNVVR	2598.94	3	4.8024	0.4897	1163.1					DPDRAGGNPQGRPVGP	1590.68	1	1.9474	0.1869	331.5
			GWAELNVVR	1044.19	2	2.8063	0.2843	1358.6		##	S06496	6	NIVDLVLNT	1001.16	2	3.5778	0.333	566.6
			ATREDVEVLNWLK	1573.78	2	2.754	0.3282	982					WNIVDLVLN	1086.27	2	3.5592	0.1229	935
			SMFPLAGTLAALYATLY	1804.14	1	1.7807	0.204	218					EGDFLLSSSQVE	1311.38	2	2.523	0.3352	431.1
	S05014	2	ARKVPISASEAVGISIR	1755.06	2	2.7022	0.3767	779.3					NIVDLVLN	900.055	1	1.9708	0.1319	261.5
			VPISASEAVGISIR	1399.61	2	2.2789	0.48	296.5					WNIVDLVLNT	1187.37	1	1.9384	0.1905	251.2
	S02188	2	GGYGNTVIIQHGNTYR	1750.89	2	2.2046	0.1536	775.4					LNTLKQAT	889.032	1	1.9247	0.1079	333.3
			LPMADPIAKAER	1312.55	1	1.8432	0.1488	358.6			S00748	2	NGHAGIVLTNQYPFLT	1745.96	2	3.5682	0.2225	1039.8
##	S05707	2	HVHVVDLGIQLEIEPQAARIQVR	2622.03	2	3.4301	0.6474	500.1					RFLKVKSISSIN	1392.67	2	2.5361	0.1748	485
			VVERPCERHTRQPVR	1863.13	2	2.2779	0.3397	603.7			S01889	2	LPPLPVAMNSIFYR	1618.97	2	3.5721	0.1543	588.3
##	S11195	2	AALEAEQGAYLGGR	1406.53	2	3.3562	0.331	1434.9					VSRLTMREKHVKKLAGK	1982.42	2	3.5635	0.1594	569.1
			LDFSTPKQPGAGGDR	1546.67	2	2.2153	0.2452	228.9			S05893	2	TSGLGARTKRGPE	1330.48	2	3.5864	0.1758	454.8
##	S00382	2	TLTALYTIAVATPVECR	1823.14	3	3.3451	0.4583	406.1					HQLNRKAKSVLT	1395.64	1	1.9228	0.1225	286.2
			YYLPEDFDLR	1331.45	3	3.314	0.4561	816.6			S02711	2	LLLSTSLISIYIFS	1570.89	2	3.5767	0.103	677.7
	S08695	2	APHNTIDESVWDTLSR	1841.96	2	4.3449	0.6108	956.7					PQEDIRHVLPPGR	1514.71	2	2.5493	0.1496	467.4
			RRAPHNTIDESVWDTLSR	2154.33	2	2.2804	0.2487	249.4			S00313	2	VYPAKVDQSWVDADVA	1763.93	2	3.6294	0.325	773.8
	S09323	2	QAGLERQGR	1015.11	2	2.3884	0.2797	484					HFSTPPKMKFQII	1574.91	1	2.2574	0.1811	240.4
			GNGTGAGAAARQAVR	1357.46	2	2.2389	0.1364	584.7			S01228	3	LDATASAYDDITALSIANK	1954.12	2	3.5669	0.1882	304.4
	S03055	2	LSGIYPLDDTDR	1365.47	2	2.2225	0.4355	971.4					YLVSALPKGQ	1076.27	2	2.5477	0.2658	552.4
			VIARFDAHQRVLELR	1824.12	2	2.204	0.2388	488.1					GTWYEEKAEEKAVSNRISVP	2294.51	1	1.9779	0.1078	203.2
##	S09826	2	TSYLAGWGRSLK	1339.52	2	2.7325	0.4202	973.3			S11510	3	DQLLELLLE	1086.26	2	3.598	0.115	539.8
			NRPSIQRPPGEKPYNPR	2007.24	2	2.2693	0.526	562.9					EQNDQLLELLLEL	1570.77	2	3.575	0.1769	974.7
	S11017	2	YHNSFPVFHIFCK	1639.9	3	3.8199	0.4862	616.8					ISMSNDTESLDMAE	1543.66	1	1.9874	0.1812	265.4
			EVQMHEMELMEQLTR	1905.19	1	1.7464	0.2201	222.6		##	S09761	2	TTNAAPIPS	871.959	1	1.926	0.1766	341.7
	S12040	3	LPAIYHMAFDTK	1407.65	3	4.6601	0.5487	1477.5					IDGPLQPTTQSPTLTS	1656.81	1	1.9239	0.1079	258.9
			VIDSLALCYLGTLLLR	1764.16	3	3.3219	0.6026	232.9			S01649	2	KRKEKGKTRHTA	1440.68	2	2.504	0.1738	448.6
			GLPSELEGIVK	1142.32	2	2.8892	0.4469	560.3					SRTVFMHGIFFLSP	1639.95	1	2.1755	0.2246	237
	S03214	2	EERPMSDFSFWDIVR	1915.11	3	3.3676	0.3189	414.1			S06298	2	RRGNQGETTQNLGFFV	1824.98	1	1.9671	0.1305	200.2
			ISTKAFPRNVAR	1360.59	2	2.2881	0.195	360.7					RRGNQGETTQNLGF	1578.67	1	1.9671	0.1305	200.2
##	S09278	2	SAFIMAHIEELTYAQIAER	2194.49	3	3.3235	0.545	926.7		##	S05561	2	ADISRPAVIIWDVFT	1703.96	2	3.5577	0.1206	600.1
			ISPSTVKKYLIR	1405.71	2	2.2454	0.5145	553.2					QVVADISRPAVII	1381.65	1	1.9468	0.1461	234.8
	S01075	2	SLVFGVTVTLVALYEGWQAK	2182.55	2	2.3223	0.11	335.5		##	S01920	3	VQNVSAKLGAEV	1215.38	2	2.5018	0.2037	414.2
			QAKPTPEGVAR	1154.3	2	2.2223	0.3447	522.4					NGIPNELI	869.986	1	1.9568	0.1835	332.8
##	S00414	2	YTVLHTLDK	1090.25	3	3.7329	0.1587	759.9					ELVQNVSAKLGAEVD	1572.74	1	1.9354	0.1156	287.3
			TGGRNSDSKWSGDSTTAVK	1955.03	2	2.2222	0.1411	245.5			S06305	2	DTQLVANVLPM	1201.42	1	1.9559	0.1395	303
	S06281	2	MMGSPRLRGPAR	1329.61	2	2.3665	0.2526	1134.9					SRDTQLVANVLPM	1444.68	1	1.9368	0.1493	340.3
			GNLRPVRWATGDVR	1597.8	2	2.2771	0.1057	387.8			S00342	2	HRGVLEQHDPTRNHD	1811.9	2	3.5873	0.1269	555.1
##	S02175	2	HSLFSGNTVTTFYPR	1727.9	2	2.5253	0.2031	846.9					AATTSVDPSVISNQ	1390.48	1	2.0639	0.1105	373.4
			SDQQHLPLKR	1222.37	2	2.2246	0.3303	722.1			S04310	2	EPKPVTPVLRDGEAGLDTTA	2067.29	2	2.5428	0.1	543.1
	S08103	2	EVTWFFWGVEDK	1543.7	3	4.0998	0.5863	1582.2					PTEAGSLGEEAPK	1286.37	2	2.5286	0.1428	601
			CRPANISISSTMWAAR	1765.04	2	2.5021	0.1565	396.8		##	S04313	2	RPKYICIYRDIYI	1717.06	2	3.5916	0.2436	655.1
	S07700	2	LATEASVSYLVR	1309.49	2	3.8615	0.6969	558					ARQPTRARKIKEII	1681.02	1	1.9966	0.1362	254.7
			KPTATWDSCQEEFLSEK	2000.17	2	2.2223	0.3447	522.4			S08182	2	PLLERAGITLKELL	1566.91	2	2.538	0.1044	415.5
	S04611	2	QPVNPHRHHGRQK	1591.76	2	2.2091	0.2209	513					ERAGITLK	888.048	1	1.9037	0.1098	507.8
			QPVNPHRHHGR	1335.46	2	2.2091	0.2209	513			S10301	2	ICHWQCHISTA	1299.49	1	1.9617	0.212	351.6
##	S10543	2	ILGASWATYQAVSSHLK	1833.08	2	3.6381	0.4713	980.5					RCLVSGPFPNSPY	1437.64	1	1.9085	0.1745	415.8
			LAKELGVSKVFIK	1432.78	1	1.7201	0.1619	262		##	S08365	2	AELSATIA	775.871	1	1.9642	0.1384	203.3
##	S10604	2	NVYSRINMMRDVK	1626.92	2	2.2027	0.2914	756.2					PRLDINTATMNNS	1447.6	1	1.9499	0.1034	278
			NVYSRINMMR	1284.52	2	2.2027	0.2914	756.2		##	S11452	2	TTTTTKTSKPLLT	1393.61	1	1.9572	0.1252	203.6
##	S07923	2	GPADEPELATAEK	1328.4	3	3.3751	0.3457	615.4					KTSKPLLT	888.088	1	1.9051	0.1014	254.9
			TKLVDISSPVR	1215.42	3	3.3334	0.1087	266			S10972	2	LSIKHVEALN	1124.32	2	2.5389	0.1174	715.7
##	S00253	3	QENTVVPSPSIQLPSCPQSR	2168.41	2	2.7097	0.6278	332.6					CILSIKHVEALNSR	1641.88	2	2.5182	0.2632	324
			LEQKTVQSKPSQPVILYPR	2212.58	2	2.2037	0.1429	311.3			S10606	2	FLKLILPGSFPS	1319.62	1	1.9094	0.1424	264.5
			VEHSSIGPVCSR	1271.42	1	1.8376	0.1685	226.9					TTASELAVSERD	1279.34	1	1.9073	0.1482	326.8
##	S09972	2	NVFSFGHPR	1061.17	2	2.4958	0.3403	648.7			S01689	3	NLATLFTFTGSMDEQ	1675.83	2	2.5476	0.2348	694.3
			AEDKYLDTFFSENGR	1792.88	2	2.2336	0.3628	376.4					DSLDNLATLF	1109.21	1	2.0379	0.1855	270.1
##	S11332	2	DQGEVLTQIVRK	1386.58	2	2.2031	0.1983	756.1					HIPSWDSCCMGYIWGGDQ	2056.28	1	1.9711	0.1044	250.3
			LQPLHSVDKLR	1306.53	2	2.2008	0.1665	376.3		##	S05664	2	PSGASLSHRSISLKMPA	1740.01	2	2.5408	0.1089	1006.8
##	S02691	2	DGCSNSPANIYIESVK	1697.84	3	3.3452	0.1791	537.9					LITSLLSF	894.091	1	1.9295	0.1023	231.3
			EAWQAITDTTLNK	1491.62	2	2.742	0.5414	687.2			S03499	2	MPLRQRLENLPVGQK	1780.12	2	2.5186	0.2891	844.7
	S01040	2	EKTGQDGRAK	1090.17	3	3.3394	0.4232	559.9					MPLRQRLENLPV	1466.78	2	2.5186	0.2891	844.7
			TQSIADGLAR	1032.13	2	2.2604	0.4433	433.5			S02821	2	VSELKGELAVVSA	1302.5	2	2.5127	0.2644	755.4
	S02017	2	EFQGSSFTR	1059.11	2	2.2772	0.2018	537.2					KERLANRLQNLL	1468.73	1	1.9449	0.1253	203.4
			AETIVVNGDVLPSGYK	1662.86	2	2.2171	0.1238	386.9			S03444	3	GEGEGKARVWKDIRSRDTS	2148.32	2	3.659	0.1947	1467.7
	S00539	2	YLALAGNCMACHTAR	1711.9	2	2.309	0.5519	363.5					ETIQIPLVTLASTAFHVR	1997.33	1	1.9134	0.1738	298.6
			ADADALFAYLR	1226.36	2	2.2571	0.2352	343.8					ETIQIPLVTLAST	1386.61	1	1.9134	0.1738	298.6
##	S01082	2	ACRPAWRRPAAPAR	1579.85	3	3.3676	0.3189	414.1			S01165	2	INTLHFLENASQPGSLER	2027.23	1	1.9076	0.1028	235.2
			TGCAMATRGSAAR	1253.42	3	3.3334	0.1087	266					LYRTALKTVQ	1193.42	1	1.902	0.1174	337.9
##	S04264	2	NINQIGGDTKVTSTK	1576.73	2	2.5215	0.1358	326.3			S01958	3	RKRLTGGKKILA	1341.68	2	3.5879	0.1466	903.7
			MLGLLAGATLAK	1159.46	2	2.2711	0.1215	370.6					IWLRKRLTGGKKIL	1683.12	1	1.9795	0.1409	231
##	S12129	2	TLIEEPDVDMMAGVK	1648.91	3	4.3228	0.5429	391.3					PLLHLPFLIIIL	1402.84	1	1.9606	0.111	359.9
			ALQAAREKDLAK	1314.52	2	2.2387	0.4245	412		##	S00797	2	DGLFDTFPCDAIYALHNWPGL	2366.63	2	2.5185	0.1913	355.9
	S05507	2	YTRRSSGSRCHVQRSRVR	2192.45	3	3.7329	0.1587	759.9					HPYQTIDPVTIA	1355.52	1	1.9607	0.2093	329.6
			YTRRSSGSRCHVQR	1693.87	3	3.7329	0.1587	759.9			S07439	2	QGLDAAALLAAA	1085.24	2	3.5521	0.187	603.8
##	S02311	2	RLSVSGQTPNRDR	1486.62	2	2.2504	0.2978	560.7					RAIVREQGLDAAALLAAA	1810.09	1	1.9255	0.1287	233.6
			SPPPASGTSPDTQAPR	1566.65	2	2.2067	0.3791	259.3			S05919	2	QLLPQQQDQQPE	1452.55	2	3.7658	0.1359	517.6
	S07060	2	DQVEEMMELVRDQR	1778.98	3	4.1854	0.5012	1387					DTAERPQSTSLDQPPAYR	2033.14	1	1.9636	0.195	275
			EVLKWCQER	1191.37	2	2.6891	0.3827	214.5		##	S07624	4	VRIFGIRKGHT	1284.54	2	2.5369	0.1112	391
	S01494	2	DLESEGEQEK	1164.15	2	2.214	0.2693	481.2					FRPIKLLGGLLLL	1453.88	1	2.0302	0.1407	235.4
			AEASDEEVETPK	1305.32	1	1.7104	0.1557	321.7					NPINWALLQSA	1227.39	1	1.9671	0.1891	296.6
##	S00095	2	NATPGGQENAR	1115.13	3	3.3079	0.1103	788.4					KLLGGLLL	827.091	1	1.9488	0.1575	329.3
			EVFAIPGSIHSPLSR	1610.84	1	1.7031	0.145	299.5		##	S00315	1	SQATMGELQ	965.064	1	1.9416	0.1136	477.8
	S03265	5	ESSSVWVESEK	1267.32	3	3.3736	0.4011	858.3			S08849	3	WRDAVLARV	1086.27	2	3.5685	0.1406	839
			ASNLTVLVWYSK	1381.6	2	2.5183	0.3607	805.9					RAQSLFVSISIT	1322.54	1	2.0852	0.174	280.5
			DTGDTCNGTTGTPR	1396.41	2	2.3531	0.176	775.8					GSWRDAVLARV	1230.4	1	1.9253	0.1435	266.6
			LFAIDLWVVDDER	1591.79	2	2.2276	0.2844	349.9		##	S08975	2	RTHSPPIPTATTVG	1435.61	2	3.5712	0.1585	254.3
			DVLNTVTTSEEK	1336.42	2	2.2069	0.1253	475.4					DGVGDRLINVNSSILN	1686.85	2	2.5027	0.1455	810.7
##	S09961	2	SQEEISRQPQK	1330.43	1	1.8748	0.1537	266.8			S09099	4	GSVGALLFLLLLL	1329.7	2	3.5523	0.1047	937
			EPCIPHGAPMWR	1394.64	1	1.8641	0.1081	236.2					VGALLFLLLLL	1185.57	2	2.524	0.1715	599.3
##	S10478	4	LLNEAQGHVVTLEITSGHVYR	2337.62	3	3.4822	0.4439	1692					ALLFLLLLLLLMLL	1613.21	1	2.1435	0.146	251.4
			GKLLEAEDNMNVQLKDITVTAR	2459.81	3	3.3772	0.5018	590.4					LSGSVGALL	816.966	1	1.9954	0.1902	272
			DGRVSHLDQVYIR	1558.72	2	2.8323	0.3968	533.8			S09952	2	AVPARGRQHALQRPGDGLR	2056.32	2	3.5676	0.2188	427.5
			VSHLDQVYIR	1230.4	2	2.2979	0.2747	1189.9					REEDAAAGARGAGR	1387.45	2	3.5532	0.1468	548.1
	S10610	2	YYILPDSLPLDTLLVDDQPKPK	2544.92	3	3.3183	0.4488	311.4			S06965	2	TEKKPEEP	958.048	1	1.9566	0.1577	240.8
			GRDPISLDSINIR	1456.63	2	2.5333	0.3496	559.6					KTPEKMSETEKKP	1533.77	1	1.9015	0.1147	237.4
##	S10840	4	RLFVQLNGNR	1217.41	2	2.5613	0.2651	618.3			S02659	3	GWVGIASAAWAVI	1301.52	2	2.5263	0.1913	651.8
			LFVQLNGNR	1061.22	2	2.4582	0.1576	1114.3					ERMSPLWGLRHN	1496.71	2	2.5018	0.1035	711.9
			KVIGVLR	785.014	2	2.4567	0.1424	668					VLLEGGESPVEY	1292.41	1	1.9789	0.1343	292.3
			LFVQLNGNRK	1189.39	2	2.4089	0.2827	944.3		##	S03496	3	RGGDRGGDRGRGGR	1429.49	2	3.587	0.1832	271.9
##	S00294	2	IQDLLNKPR	1097.29	2	2.7376	0.3061	468.3					AQAKLELAAK	1043.24	2	3.5855	0.109	519.9
			HCNMVLENVK	1187.4	2	2.2396	0.6401	472.7					ESLPRKAISNP	1212.38	2	2.5457	0.143	449
	S10934	2	LDKALDEIVSSR	1346.51	3	3.3019	0.4258	662.6		##	S03095	2	NHAAPPGFAY	1045.13	2	2.5342	0.2139	762.4
			AAPVGGVR	726.84	1	1.7106	0.1168	258.2					YYSNGRKNPRRGIDA	1767.93	1	1.9176	0.1646	246.1
##	S02549	7	RISVEGPSTGDEPVTKVEYR	2220.43	3	3.3015	0.4641	1204.5		##	S08661	2	KQERMVLQVV	1230.51	1	1.9583	0.1724	265.1
			NITPGESVYGEKR	1450.58	2	2.8307	0.491	750.9					GDCPNPNCYHTHDYKLG	1935.08	1	1.9566	0.1919	299.7
			GGKEDLLVTK	1060.23	2	2.8098	0.1643	797.9		##	S08223	2	SRNASSDTPI	1048.09	2	3.575	0.1896	342.5
			SLGIMAFGAPRGR	1333.59	2	2.4419	0.1025	698.5					EDEDAEDEKKVLLA	1604.69	1	1.9529	0.1103	801.8
			VIVEPHRHGGVFVAR	1673.95	2	2.4306	0.2428	647.4			S04362	2	VSVAHPLKKEWGDLGI	1750.03	2	3.5545	0.1245	520.7
			TNVIPIVEDARHPLR	1730.99	2	2.4297	0.3773	342.9					DPVDFVFDCIGGQSL	1612.78	1	1.9922	0.1239	425.6
			LAAGILGGLDDIYMKPGSK	1920.26	2	2.2436	0.2224	281		##	S09598	2	IIARLQNLK	1069.32	2	3.5916	0.2432	512.5
##	S04685	2	LNRLGALNFSSR	1348.54	3	3.3402	0.3652	681.2					LQMPDGGGLSEVK	1331.52	2	2.5127	0.1298	503.2
			WCESHSHAGGGK	1256.32	2	2.2823	0.2353	604.7		##	S01801	2	EDIDDETIDNARPH	1640.65	2	3.5765	0.1595	584
	S02062	2	AGWCAHNLICR	1244.46	1	1.8009	0.1523	289.9					PHLMGKAAAVVNEK	1465.74	2	2.5242	0.2491	250.5
			SLHISGIWSKLGR	1454.7	1	1.7063	0.511	294		##	S07087	3	PEDVKPHHVQGKVTIILVDS	2212.53	2	3.5653	0.1018	315
##	S11058	5	LTYLQYLDLFDTFTQPELPVKR	2702.1	2	3.4854	0.5177	1118.4					QKLRYGAKVTVVALRV	1802.2	1	1.9498	0.1423	290.7
			FIHEDLERLEQGISDRVAEEPR	2639.86	3	3.3675	0.2888	320.5					ENQTLIVAV	987.13	1	1.9411	0.1504	578.1
			LHELYLNLPGVKR	1552.85	2	3.2919	0.5702	1297.2			S10872	3	QLDIGAPLEIVL	1281.52	2	2.5234	0.194	614.9
			LHELYLNLPGVK	1396.66	2	3.0372	0.4657	1072.6					LDIGAPLEI	941.104	1	1.988	0.1675	588.5
			LLDIYEDANGLRAK	1591.79	2	2.2153	0.3315	498.9					WRQVLLVDEQYRVIDV	2032.33	1	1.9513	0.1798	244.3
	S09314	2	EAPAGSQWR	1002.06	2	2.3311	0.1307	480			S03838	2	EIIRPSLK	956.165	1	1.9738	0.1054	244
			VQTLFSQDVFGIIR	1623.88	1	1.7205	0.3695	257.3					NFINKSVSIPPQ	1344.54	1	1.968	0.1616	288.4
	S00674	3	RFGDEPDETPSSSSTPAHMDGGNKR	2676.78	3	3.317	0.3681	312.4			S02136	2	KLLLQMSLILIWG	1528.97	2	3.5632	0.1204	340.5
			NQGITGSNNIPLGR	1441.58	2	2.8177	0.3367	538.3					LVVSRLLISIPA	1281.61	2	2.5268	0.1133	485.6
			NQGITGSNNIPLGRRR	1753.95	2	2.2145	0.1083	256.1			S01928	2	EVPPELHA	891.992	1	1.9716	0.1284	460.9
##	S02797	8	NVNKQDIEEHFGSHGTGK	1998.1	3	4.7223	0.5693	2176.7					LQAQEVPPELHA	1332.49	1	1.9586	0.1368	276.8
			NVNKQDIEEHFGSHGTGKITEIK	2582.81	3	4.1081	0.5431	943.2			S07734	2	IVAIFMGVVRLK	1346.74	2	4.0668	0.3233	690.8
			TAVEKLDGTDFKGSR	1624.78	3	3.3799	0.422	966.6					IFMGVVRL	935.213	1	1.9274	0.1947	200.6
			DRDGKGFVEFENGNDLR	1969.06	3	3.3659	0.4441	1813.6			S01225	2	AYVLLPLNLSSTF	1438.69	1	1.9145	0.1769	270.7
			RREPFPGPPER	1338.5	3	3.3504	0.4201	1196.2					WEVGNTEITCTSTY	1604.71	1	1.9058	0.1421	256.1
			DVVPAFHGTDFKGER	1675.83	2	2.3575	0.3773	659.7			S01667	2	RLNVNNVANRDYW	1634.78	2	2.5035	0.1432	528.1
			LYLGNLPR	946.129	2	2.2051	0.3051	813.2					YSEYALPFAPGLSVTGGI	1843.07	1	2.0717	0.2497	340.6
			LYLGNLPRNVNK	1401.64	1	1.9393	0.1564	231.1			S11565	2	LSNKEFRAL	1078.25	2	2.5152	0.1212	510.8
	S07562	2	YSYFLMPCALYLADSDSVLK	2300.67	3	3.3705	0.3792	422.9					VAMVGLSNKEFRALCLT	1853.23	1	1.9577	0.1699	234.5
			KISDLQAK	903.059	1	1.7967	0.1126	281.2		##	S01293	2	DAVLENGVAAPL	1169.31	2	3.5878	0.2238	552.2
	S07080	3	DSGNIWVDYIQFLR	1726.91	2	2.8305	0.4447	597.7					LSVMHLVGAQAPLG	1393.67	1	1.9242	0.216	267
			AICIPTQAVNTLWK	1558.86	2	2.5871	0.2652	746.1			S00365	2	RDLGAARLTILPADPTPSNTP	2177.45	2	2.5374	0.1102	319.5
			TITSAYDLALQHIGIDK	1860.1	2	2.5579	0.4172	396.3					AEGGIGLTNAKIRL	1413.64	2	2.5142	0.1998	489.7
##	S00326	2	KSHPSSRTLPAR	1337.51	2	3.3542	0.3173	989.7			S01862	2	IPLASNPEDSIPD	1368.47	2	2.5355	0.1672	523.8
			ASAANVAVEVASPAPEPPR	1834.02	2	2.2623	0.1489	270.7					SSLAPLIAG	828.977	1	1.9185	0.1026	407
##	S02563	4	SFYKEHPDVSAR	1436.55	2	3.5456	0.5378	1275.8			S01145	2	LDPWAAGKGSKIVR	1498.76	2	3.5592	0.2373	409.8
			MSNLGAGLKTQQWDLSSMPKFEK	2598	3	3.3844	0.5004	368.9					LDPWAAGKGSKIV	1342.56	2	2.5369	0.1705	535.3
			FEKSFYKEHPDVSAR	1841.02	2	3.3573	0.5802	685			S09772	2	VDKTLPADQRIILASCE	1873.16	2	2.532	0.2351	595.7
			TQQWDLSSMPKFEK	1725.95	2	2.2604	0.4433	433.5					VDKTLPADQRIILA	1553.83	2	2.532	0.2351	595.7
##	S10527	2	VESLLVSPISK	1172.39	3	3.3946	0.2919	264.8		##	S06538	2	RSLLLLLHRR	1277.59	2	3.5594	0.2653	1210.1
			SNLSSTVLDLK	1177.33	1	1.8815	0.1742	211.7					CHGRLYPGRITAVA	1514.77	2	2.5461	0.1259	653.9
##	S11079	2	AIPEEQSIFVSSDEDPIR	2033.18	2	4.0866	0.5392	938.3		##	S11752	2	DEGLTLREVALR	1372.55	2	2.5193	0.2485	666.5
			DLVPDEFVQKGGK	1432.6	1	1.7914	0.1304	240.6					RSFGRDADQLSIL	1478.64	1	2.2608	0.1074	339.5
##	S00257	2	KGVHLAREDILESIEEMK	2098.41	3	3.3969	0.1626	621.1			S08167	2	NQNQNQDEDQNQAR	1702.64	2	3.8364	0.2034	379.3
			RWASEEVLRDAPAK	1628.81	2	2.2209	0.5437	805.2					RQMTGDWRYLRCRRWT	2185.52	2	2.5432	0.1989	299.4
##	S09263	2	LLNIFFPSLFDIKYLMK	2103.59	3	3.4822	0.4439	1692			S08440	2	KQLADVAQVSVVS	1344.54	2	2.5405	0.2216	517.5
			SGLQDIADELGVK	1345.48	2	2.5452	0.1869	718.8					VAQVSVVSDMYILH	1561.82	1	1.9799	0.1123	226.6
##	S02540	2	DDNHIIQAIAILDQLDK	1936.15	3	3.5492	0.5595	1286.2		##	S02405	4	VLSKQGQEVV	1087.25	2	3.5718	0.1522	528
			LKEVQAANQDLAK	1428.62	2	3.2687	0.4689	1485.1					NKPLAPLEAEFVK	1456.71	2	3.5518	0.3424	495.8
##	S02082	2	DVVNGIAGGAVGAVHGVASGAAGLK	2148.41	2	2.4359	0.5348	598.1					VLSKQGQEVVV	1186.38	2	2.5443	0.1699	523.6
			GAVGTVDNVAPGVASR	1470.61	2	2.2819	0.4026	712					DGYIPLPAKVA	1144.35	2	2.5299	0.1907	308.5
##	S11596	2	TTEDFVDDGFHR	1439.46	2	2.7325	0.4202	973.3		##	S01395	2	NDNNIMSVQP	1132.23	2	3.5716	0.1877	1111
			EEETNNK	863.85	1	1.8677	0.1351	281.4					TPSRKTPGVSSTHPNT	1667.8	1	1.9676	0.1998	248.4
##	S03724	7	LLGHVIIAQGGVMPYIHPNLLPK	2482.03	2	6.2326	0.6449	1683		##	S07049	3	DEEEDKIPMHESLM	1703.87	2	3.8606	0.2594	229.3
			LLGHVIIAQGGVMPYIHPNLLPKTTPK	2909.53	3	4.1847	0.6195	1383.4					NEADNEDEDEDEDI	1652.48	2	3.5627	0.3425	294.3
			HLELAIRNDEELNK	1694.87	2	3.9185	0.5765	1286.5					QSAGPVKEPELKSV	1469.67	2	2.5497	0.315	234.2
			VGAVAPVYLAAVLEYLAAEVLELAGNAAR	2915.38	3	3.3093	0.1546	256.4			S09045	2	RSPRSWISLLTPLL	1639.97	2	2.5081	0.1624	371.1
			SSKAGLAFPVGR	1190.38	2	2.5376	0.1485	859.5					YTGNHTGDVPGNLPDPY	1817.89	1	1.984	0.1263	379.5
			AGLAFPVGR	888.049	2	2.454	0.2503	774.1			S11276	4	SVLDESYQLINEIHS	1747.88	2	3.5783	0.1172	949.9
			HLELAIR	852.017	2	2.2958	0.2539	750.3					VDEAFHHVALVQIY	1641.85	1	2.0102	0.1421	514.2
##	S08890	4	HLQLAIRGDEELDTLIR	1993.25	2	2.7072	0.4254	545.9					NRIPLSVLDESY	1406.56	1	1.9586	0.1218	218.1
			AAVYTTAVLEYLTAEVLELAGNAAKDLK	2939.35	2	2.3412	0.4152	375.3					PLSVLDESYQLINEIHSKMGPQ	2499.82	1	1.9336	0.1729	211.7
			ATIAYGGVLPHINR	1482.71	2	2.238	0.3292	679.8		##	S09138	3	LTSPIVQLVLGKDEEQTI	1984.28	2	2.5086	0.1765	551.5
			HLQLAIR	851.032	2	2.2164	0.1095	635.4					IVQLVLGKDE	1114.31	1	1.9819	0.1588	229.2
##	S03772	11	VATEASKLAAYNKK	1494.72	2	3.762	0.5598	1363.4					IVQLVLGK	870.115	1	1.9819	0.1588	229.2
			AMSTLNSFVNDIFER	1744.95	2	3.4373	0.503	1429.1		##	S01283	2	IAHEVPRLTWEGTCLCH	1966.27	2	3.5747	0.1137	265.4
			VLKQVHPDTGISK	1422.66	3	3.3267	0.197	484.1					HRPLLRLLRLLR	1556.97	2	3.5625	0.3808	308.6
			KETYSSYIFKVLK	1606.89	2	2.9713	0.3907	1271.5			S04250	4	RALLPIVQNIHNG	1445.7	2	3.5558	0.1599	444.7
			ARKETYSSYIFK	1493.69	2	2.4233	0.3007	541.9					LPIVQNIHN	1048.22	2	2.5234	0.15	506.1
			ETYSSYIFKVLK	1478.71	2	2.3335	0.11	370.2					EPPRALLP	893.066	1	1.9823	0.1571	268
			KETYSSYIFK	1266.42	2	2.2505	0.316	739.4					LLPIVQNI	910.136	1	1.914	0.1706	233.2
			VATEASKLAAYNK	1366.55	2	2.24	0.4085	466.3		##	S02343	4	PNRFIDLEVPVS	1386.58	2	3.6288	0.1935	679.3
			RAMSTLNSFVNDIFER	1901.14	2	2.2343	0.2943	344.6					VAMIKTTLPESAE	1390.63	2	3.5899	0.137	798.8
			EIQTSVRLILPGELAK	1768.09	2	2.2338	0.2414	291.6					AGLNDKKAVR	1072.24	2	3.5596	0.1066	574.2
			LILPGELAK	954.189	1	1.7111	0.1895	215.9					PNRFIDLEVP	1200.37	1	1.9627	0.1712	209.2
##	S03769	5	SFLEGVIRDAVTYTEHAK	2037.26	3	4.7548	0.5247	2018.8		##	S03111	2	NAASRAAANAAL	1101.2	2	2.5169	0.1016	669.9
			KTVTSLDVVYALKR	1593.89	3	3.6282	0.4381	860.5					KLGVHNDHNAASRA	1490.61	1	1.9828	0.136	239.8
			TVTSLDVVYALKR	1465.72	2	2.9271	0.4444	1108.9			S09400	2	LPLVIAILH	989.28	2	2.5456	0.18	601.9
			DNIHGITKPAIR	1335.54	2	2.2941	0.3622	609					LPLVIAILHL	1102.44	2	2.5397	0.1757	568.4
			TLYGFGG	714.789	1	1.8543	0.4453	258.8			S05728	2	GRLSPISPSFTNK	1404.6	2	2.5188	0.1706	874.7
##	S03457	4	TLYIVASSDKGLCGGIHSGLSK	2265.54	3	4.0166	0.4202	1135.6					VNKPLLPPP	975.21	1	1.9841	0.1749	965.5
			AYGETSEAVFGQAETKPLEGLK	2326.55	2	3.6406	0.696	588.6			S00550	3	ADTTQYAPDSDGLAPV	1621.68	2	3.588	0.194	1250
			SIKNIEKITK	1174.42	2	2.5167	0.2431	735.3					NLPLVLISGLAAAGKA	1508.83	1	1.9178	0.1608	248.6
			EIEGRLK	844.98	2	2.2107	0.129	481.8					NLPLVLISGLAAAGK	1437.75	1	1.9178	0.1608	248.6
##	S11964	5	ILAWEADFLAHLR	1555.81	2	3.7109	0.5699	1904.3		##	S06951	3	SPGSNIIV	786.897	2	2.5293	0.1179	685.7
			ILAWEADFLAHLRSNEPEILAK	2537.9	3	3.3766	0.5355	903.1					KPELVEDSII	1143.31	1	1.9484	0.1789	318
			IDKEGQISKDLEAQIR	1844.06	2	2.9091	0.2685	567.7					PKPKPKPAPKSKA	1374.7	1	1.9008	0.1	367.5
			LFLAQYR	911.083	2	2.3995	0.2723	719.4			S08657	2	QGEQGEQGEQGE	1276.21	2	3.5605	0.1975	311.6
			LTELLKQK	973.192	2	2.2693	0.1444	1115.9					EQGEQGEQGE	1091.03	2	2.5186	0.1321	1092
##	S06486	2	GLQVQQGLHR	1136.28	2	3.3888	0.597	1070.6		##	S06805	3	EATLNPGRVFPK	1329.53	2	3.5914	0.1331	738.5
			AAVAHPVNVSGPPPK	1441.66	2	2.2002	0.2856	228.5					EATLNPGRVFPKT	1430.63	2	3.5878	0.1453	445
##	S03446	9	KVLESWVSYESQVK	1682.9	2	4.0619	0.629	1393.5					DRELDKSQISNIA	1489.61	1	1.9195	0.1755	258.9
			LGGPGYKEWAAAQIQK	1717.95	2	3.6092	0.3727	1320.3		##	S00901	2	ELREMNQLLKNQHQATL	2067.35	2	3.58	0.108	484
			MLQQVLQQSVADVER	1745	2	3.5831	0.5972	1355.1					QNAELREMNQLLKN	1701.93	1	1.9843	0.1082	265.2
			MLQQVLQQSVADVERIVASKAQ	2442.82	3	3.3624	0.4604	668.8			S11688	2	RSQANITDQPPLL	1453.63	2	3.5891	0.1286	622
			NKAQSIVDALPGNSLVSK	1842.09	2	3.2661	0.5161	563.6					SKGRGMGRGSNTKTRLLSLA	2091.42	1	1.9901	0.1303	225.2
			QRIENVKPLSGVVDVTK	1883.18	2	2.8551	0.5039	211.3			S03471	2	SRAEVLGIPRP	1195.4	2	3.5812	0.1232	492
			EQRELAESVIAK	1373.54	2	2.2896	0.2518	664.4					ARVQSDHRLRSRADT	1768.92	1	2.0577	0.1048	210.8
			AQSIVDALPGNSLVSK	1599.81	2	2.2892	0.4829	584.9		##	S06753	3	PPLPGEERLLTVF	1468.72	2	3.5704	0.2194	652.3
			IENVKPLSGVVDVTK	1598.87	2	2.208	0.2489	292.7					PPLPGEERLLT	1222.42	2	2.5032	0.2189	460.4
##	S11006	3	ELAESVIGKIQKELENPK	2026.32	3	3.3357	0.1137	273.8					VLKMPPLP	895.188	1	2.4385	0.1357	390.3
			ETAQLEAQAYELEQR	1779.89	2	2.2295	0.1909	769.1		##	S02125	2	VLEHGIVEAVAGQGVDIA	1778	2	3.596	0.2468	749.4
			QRMDNVK	891.032	1	1.7187	0.1708	321.1					HEGDLGFAGAGE	1160.18	2	2.527	0.1558	547
##	S02190	6	LGPILHTPTLTAQDKSQIVQELQK	2660.06	3	5.151	0.5844	1100			S10866	2	YYSSLAFGGY	1128.22	2	3.586	0.1033	405.6
			ALNALAEVFKKDAK	1518.78	2	3.3779	0.5769	1501.9					ERVVKASVEA	1088.24	2	2.5145	0.1278	352.9
			ALNALAEVFKK	1204.44	2	2.5605	0.3986	948.8			S07339	2	QGHQTGAPPAH	1101.16	1	1.933	0.152	442.2
			LGPILHTPTLTAQDK	1605.86	2	2.314	0.4035	327.3					SVYANAGKLSDRPLNTN	1820.98	1	1.9136	0.1941	207.1
			TIQRLETAIAK	1244.47	2	2.2274	0.3402	743.5		##	S05291	2	IALSQPKTKAISVNDAGQ	1842.08	2	3.6677	0.241	508.5
			TIDLSVSSK	950.069	1	1.784	0.335	229.2					SSSIALSQPKTKA	1318.5	1	1.9794	0.2085	230.9
##	S02616	2	VAPWKNGKQGDAVDLGSQLNQSANQASK	2913.15	3	4.4348	0.4488	1024.3			S08066	2	HTAGRACHLQTYP	1455.62	2	2.5267	0.1028	702.2
			VKVEAQTPSELK	1329.53	2	3.3521	0.4119	1173.1					SWVNCDRSLVMNQ	1552.76	1	1.9217	0.1908	274.7
##	S02905	13	KVLKNQAIVDEIEQHFK	2040.35	3	5.0941	0.5437	2457.5		##	S00904	4	VSRGAASLETP	1088.2	2	3.5593	0.1706	631.9
			KVQVLSEAPQTVDFAHYRK	2217.51	3	4.3856	0.5607	1346.2					LPQMPPLPPL	1103.4	2	2.5146	0.1103	794.6
			NQAIVDEIEQHFKNFKPVTYDVNR	2906.2	3	3.4853	0.3516	706.7					LPQMPPLPP	990.245	2	2.5106	0.1534	927.3
			KVQVLSEAPQTVDFAHYR	2089.34	3	3.4402	0.4031	1249.6					LPQMPPLP	893.129	1	1.9079	0.1939	330.9
			VLKNQAIVDEIEQHFK	1912.18	3	3.3856	0.3219	896.2			S10908	4	ESLYKFLQRILQGE	1724.98	2	3.5722	0.199	205.4
			RKVQVLSEAPQTVDFAHYR	2245.53	3	3.3624	0.4182	1064					HYVTKEPLLIAL	1397.69	2	3.5508	0.2562	808.2
			NQAIVDEIEQHFK	1571.72	2	3.3117	0.5174	997.6					RELQTLKAADVTPV	1541.78	1	2.1506	0.1144	272.1
			GQTAASLQAFKK	1250.43	2	2.8877	0.5298	919.9					QQADQVVDA	974.008	1	1.9548	0.142	287.1
			SAALKLDWAK	1103.3	2	2.3033	0.2727	1083.3			S03283	5	QEALLKSLDLVSV	1415.66	2	2.5042	0.1555	632.1
			VQVLSEAPQTVDFAHYR	1961.17	2	2.2707	0.4652	300.1					LKSLDLVSVESPIE	1529.75	1	1.954	0.1824	229.1
			GQTAASLQAFK	1122.26	2	2.2481	0.3647	904.3					LKSLDLVSV	974.177	1	1.954	0.1824	229.1
			NFKPVTYDVNR	1353.51	2	2.2445	0.3539	541.1					YNPISSGLN	965.043	1	1.9475	0.193	326.7
			VAQSLGLR	843.995	2	2.221	0.3588	1255.8					RATVVKAL	858.065	1	1.9208	0.1933	234.3
##	S01187	6	DKYFELLGER	1270.42	2	3.1988	0.4353	1031.2		##	S00417	2	LGRVQSIYGENAPKDD	1762.9	2	3.5606	0.2339	669
			LRDKYFELLGER	1539.76	2	3.1542	0.3102	655.5					AVADGGRLGRV	1071.22	2	2.5145	0.163	452.1
			LVGDELGKCYRR	1467.64	2	2.3205	0.1425	248.8			S09440	4	YLHPNSPLLSKHW	1592.83	2	3.5947	0.1306	477.1
			DAIIREQWVR	1286.47	2	2.2846	0.3072	419.5					TSSGQIPANNIVV	1300.44	1	2.0489	0.1077	201.4
			GYLFQEKNYFEKQQ	1823	2	2.2406	0.3884	541.9					MRASQMAGA	923.097	1	1.9778	0.1736	251.4
			SMMSRLVGDELGK	1423.69	2	2.21	0.1077	383.9					TSSGQIPANNIV	1201.31	1	1.9271	0.1214	299
##	S02696	2	HYTVNFGPQHPAAHGVLR	2002.23	3	3.7933	0.5713	1185.5		##	S11439	2	GITSAATKSIEPTP	1373.53	2	3.5568	0.1869	454.4
			IRHYTVNFGPQHPAAHGVLR	2271.57	3	3.4751	0.3492	968.4					IEPTPILPSRIP	1333.6	1	1.9966	0.1655	372.6
##	S02699	3	AGTLVAIDRYGNKYFENNEELPLR	2784.08	3	3.3896	0.5339	880.4			S00808	5	ILALVLIGVLVLQA	1435.86	2	3.5637	0.1037	533.7
			KWETPEHRPNMTLTR	1897.15	2	2.5191	0.1978	297.3					HLRFLHSSPPL	1304.53	1	1.9914	0.1614	324.6
			YSAWEPVAVPR	1275.44	2	2.2487	0.284	747.3					NTILALVLIGVLVLQA	1651.07	1	1.9901	0.1027	317.8
	S11048	2	IRQEFER	978.088	2	2.5286	0.136	682.9					DGASLVLYM	969.138	1	1.9525	0.1751	209.9
			YFRAEEDPSAKLPK	1651.85	2	2.2066	0.223	320.2					AASNTILALVL	1086.31	1	1.9046	0.1796	227.3
##	S02830	5	HRLDVVQSTKPPGFDAWLQR	2351.65	3	4.1075	0.515	1201.6		##	S04061	2	LLMKMIQI	990.353	2	3.5579	0.1844	716.8
			IGGGLIEEVIQVAEGELR	1883.14	2	2.9906	0.5631	1502.1					LCGQSQRETYGLNTRPNLK	2179.44	2	2.549	0.1716	355.9
			VWEELVEKPKPGQWTYFER	2422.72	2	2.6708	0.5252	504		##	S08831	2	NTTLTKVLKH	1155.37	2	3.5632	0.1941	309.6
			ALVAENPDKYK	1248.41	2	2.4592	0.3123	771.9					NTTLTKVLK	1018.23	2	3.5632	0.1941	309.6
			LKAIPESSVYRK	1391.64	2	2.2939	0.2605	358.7		##	S02368	2	WDPQDKRNFGEPVHEDNDIL	2425.56	2	3.5671	0.1502	481.2
##	S02602	5	AVQCSVEHQLLPEKDHTKPEDDIR	2847.08	3	4.8995	0.6256	726.2					QRQQADKLPMMLS	1546.84	1	1.9129	0.1502	274.4
			KLGLRYDDLIPEDNDTVQLALK	2530.86	3	3.3704	0.175	652.9		##	S03535	4	TLLVMSPTNKSLL	1417.74	2	3.5693	0.1161	476.5
			ENAERVELDSLIIKR	1786.02	3	3.3571	0.3661	916.6					GLTTSGLMAGSIL	1221.45	1	2.3652	0.1076	363.9
			VFEKPWVTK	1134.35	2	2.3285	0.1392	671.7					MSPTNKSLLSRA	1305.53	1	1.9968	0.1774	221.2
			YLSPIIEAIKR	1303.58	2	2.2201	0.2619	607.5					TLLVMSPTNKSL	1304.58	1	1.9879	0.2029	280.8
##	S01869	3	KGPAPLNLEVPIYDFPSDDTLVIG	2571.91	2	2.6333	0.491	411.9			S03781	2	HDNSSSHGWVRTCLPQ	1824.95	2	3.5632	0.3052	682.8
			GGASDASASASFDSPFTK	1703.74	2	2.3957	0.341	1317					YTRYGEKNGKVSQ	1530.67	2	2.5329	0.1787	344
			STGCAQLLVSR	1135.31	2	2.2521	0.1686	701.2		##	S05707	2	LQQLLQRLA	1083.31	1	1.9924	0.2074	214.4
##	S11209	2	HGVFLGGWGNFGVPTPMK	1902.21	2	5.5056	0.716	1634.1					LQQLLQRL	1012.23	1	1.9299	0.1098	238
			GITTYSLSQNR	1240.34	2	4.263	0.4445	1094.8		##	S11195	2	SVRLDFSTPKQPGAG	1560.73	2	3.8485	0.276	1187.9
##	S11523	4	TFADYVKPEYWYR	1738.92	2	3.8461	0.6161	795.3					GRGGRGGRGGRGGF	1304.41	1	1.9882	0.1452	242.3
			MDYVGPKEDPHAHSHDHHGPYEPK	2781.96	3	3.4048	0.4399	574.6		##	S00382	3	NDNALVPA	813.87	1	1.9548	0.1538	261.8
			MQGIDIFDQKPLDASR	1835.08	2	3.3412	0.3124	1435.8					SCTQLEPLI	1004.17	1	1.909	0.1743	218.5
			LGTIQDPIVVK	1183.42	2	2.5613	0.3231	601.9					RQIGDKNVLPAI	1324.56	1	1.9067	0.2355	244
##	S03106	4	YEKEFDSVQDVFELQR	2033.18	3	3.5091	0.3738	927.8			S10214	3	QRPSPLLDTRYRLSQL	1944.23	1	1.9706	0.16	266.3
			SQYEVYLEELKDLR	1785.98	2	3.0162	0.4829	698.7					QTSKQPLLH	1052.2	1	1.9393	0.1122	291
			DLREELGIVLQEDLYPEESK	2376.6	2	2.703	0.5781	858.4					QTSKQPLLHT	1153.31	1	1.9393	0.1122	291
			RVNDFPTAVR	1175.32	2	2.2659	0.2947	395.3			S06138	2	RPLWVSMYT	1153.38	2	3.5535	0.1198	464.8
##	S02945	2	AAVKAHAASTSDLWR	1584.76	2	3.274	0.5362	1097.2					AFIIHLPPFSLSV	1441.74	2	2.5074	0.1764	415.9
			AHAASTSDLWR	1215.3	2	3.1635	0.493	1083.5		##	S09826	2	LAGWGRSLKNRPSIQR	1840.12	3	3.7982	0.1173	886.6
##	S02896	7	IIWQDIKDKFITPYLEVDLK	2478.91	3	3.358	0.5244	629.8					KPYNPRWRPLAQ	1526.77	2	2.5152	0.447	346.2
			KIVVKNPIVELDGDEMTR	2057.4	3	3.3522	0.2684	741.9		##	S09278	2	SPESVALAVE	1002.1	2	3.5528	0.1462	397.8
			DIFQEIYDKEYK	1591.74	2	2.9781	0.3611	1101.7					DQVAGRIGLPIVLV	1450.75	1	1.9945	0.1934	328.7
			FKDIFQEIYDKEYK	1867.09	2	2.6548	0.5075	862.4		##	S00414	2	FEQEDAIFDPSG	1355.39	2	3.5668	0.2647	343.8
			NILGGTVFREPIVIPR	1782.12	2	2.5215	0.1358	326.3					VDKAMDVLLNLS	1318.57	1	1.9044	0.1794	241.8
			IIWQDIKDK	1159.36	2	2.3474	0.1995	750.9		##	S02175	2	LFTHWIALYLTSLPLF	1936.33	1	1.9512	0.1596	267.3
			LVPGWKKPIIIGR	1477.87	2	2.2204	0.3593	237.9					QQHLPLKRPSD	1319.5	1	1.9037	0.2695	298.6
	S08478	2	TGHALLHTLYGQSLR	1667.89	2	3.6325	0.5344	1122.7			S10222	3	TRLTKLIKLTMGRDT	1748.12	1	1.9554	0.1935	309.5
			AHHTVLATGGYGR	1340.47	2	2.2802	0.3131	358.4					KLTKLTRLTKL	1315.67	1	1.9408	0.1129	293.9
##	S04901	2	NLLWYLGGEGLLEGR	1690.92	2	3.3411	0.4211	1243.3					LTRLTKLI	958.224	1	1.9367	0.1302	369.6
			DATGATIDLVEGHLTK	1641.8	2	2.2846	0.3072	419.5			S06181	3	AREKVELFRQ	1276.47	2	3.6984	0.1618	753
##	S01690	6	ILYSHLDDPHGQEIER	1923.08	2	4.4667	0.4045	1071.4					AREKVELFR	1148.33	2	2.5132	0.1131	558.9
			ILYSHLDDPHGQEIERGKSYLK	2599.88	3	3.3747	0.2731	346.5					VELFRQY	955.09	1	1.9408	0.1008	262.4
			ILYSHLDDPHGQEIERGK	2108.3	2	3.0121	0.4451	323.7			S02080	4	AAGLSHSWVVA	1098.24	2	2.5437	0.2082	403.6
			RFSTPILTTLMVR	1535.88	2	2.286	0.3548	207.8					LVSSAVLASAALV	1201.44	1	2.0544	0.1081	388.1
			MAENLDIVR	1061.24	2	2.2684	0.1827	836.6					ADLVSSAVL	875.003	1	1.9794	0.1394	252.1
			EVYDFLSTSCAK	1363.51	1	1.7952	0.1538	295.3					TARVSWVIWVV	1316.58	1	1.9723	0.1302	210.2
##	S00451	5	LSHTFNESQIEWFKNGSALNTMAK	2755.06	3	4.0297	0.444	915.3			S07376	2	SLMLKALRSPR	1272.59	2	3.5614	0.1322	428
			GIPWVVIGDWNYGEGSSREHAALQPR	2896.17	3	3.3392	0.4498	682.7					NGPTIGFLQSYECFSKG	1849.05	1	1.9568	0.1835	332.8
			LSHTFNESQIEWFK	1766.93	2	2.836	0.4865	703.8		##	S10543	5	QGLKTTVIVSP	1143.36	2	3.9524	0.1609	859.1
			NFETGEYDSVPATAR	1657.72	2	2.2794	0.4086	416.4					DESSRLGLPSFKIL	1562.79	2	3.5794	0.1883	565.2
			HLGGMAIITR	1069.31	2	2.2758	0.2203	406.3					DQGLKTTVIVSPAG	1386.58	2	3.5659	0.1964	489.4
##	S09899	5	ALSEEDFDKHVRPELMISPK	2342.66	3	3.3947	0.3483	487.3					SRLGLPSFKILGAS	1446.72	1	1.9424	0.1058	283.1
			VENSLPDLRLLAQGGTAVGTGINTFK	2673.02	3	3.3946	0.2919	264.8					AKKADEYPNFILV	1508.74	1	1.9372	0.1119	223.9
			NITRVENSLPDLR	1527.71	2	2.6508	0.2159	304.9			S00082	2	RLDESRDR	1047.11	2	2.5449	0.1626	728.6
			NLVVGLEADRK	1214.4	2	2.2751	0.3205	311.3					GGTGLGLAIVSRV	1200.41	1	1.9806	0.1791	276.6
			LSWRMDSILLR	1390.68	2	2.265	0.124	466.2			S12117	2	AREAKRFLLQVVRN	1701.01	2	2.5003	0.1376	235
##	S11595	14	AAVLGASGGIGQPLSLLLK	1766.12	2	4.0075	0.5131	1333.4					WSKTSLLL	948.141	1	1.9381	0.1277	252.6
			AFVLIISNPVNSTVPIAAEVLKK	2424.91	3	3.7325	0.5174	937.1			S02724	3	SWPLAWQGQNQ	1315.42	2	2.5277	0.322	733.6
			DDLFTVNAGIVRDLVHGVAEFCPK	2674.98	3	3.5492	0.5595	1286.2					TEALMVPDPSLTI	1387.62	2	2.5087	0.1031	649.3
			TSGYLPKDEGLK	1308.46	2	3.3879	0.4593	546.3					PMLYAEDFSPNL	1397.58	1	1.9435	0.187	210.6
			RVQFGGDEVVKAK	1433.64	3	3.3503	0.3478	1207.3		##	S10604	2	HDFPTSCGNSGCNGPAAV	1734.84	2	2.5184	0.2138	609.9
			RLFGVTTLDILR	1404.68	2	3.3046	0.3124	680.2					AEVEEDVVEVKA	1317.42	2	2.5022	0.1623	395.4
			TSGYLPKDEGLKNALTGCELVLIPAGIPR	3085.53	2	3.0619	0.6494	676.6		##	S07923	2	KTKLVDISSPVREF	1619.89	2	2.5262	0.2324	419.5
			DSAGSATLSMAYAGYR	1621.75	2	2.878	0.4876	376					LPDNKPHA	891.995	1	2.196	0.1036	266.8
			VQFGGDEVVKAK	1277.45	2	2.8558	0.4287	580.8			S08422	2	GCQFYLPSQGALYAA	1589.79	1	1.9562	0.1257	563.2
			DLVHGVAEFCPK	1373.52	2	2.5551	0.4976	704.7					IRSTCSDLISGLIG	1435.67	1	1.9217	0.1829	328.9
			GISFVQNPPQK	1215.38	2	2.3936	0.1922	1024			S07770	2	IAGMGPVGETIVDTLLEIPE	2055.37	2	2.5071	0.13	624.5
			NALTGCELVLIPAGIPR	1796.09	2	2.3273	0.3478	415.7					IGMISPEAGQ	1003.16	2	2.5007	0.1664	409.6
			ALLEVCKSGLQGNIAK	1702.96	2	2.2576	0.4602	790.9		##	S00253	2	SRQENTVVPSPSI	1414.55	1	1.9985	0.13	273.7
			RVQFGGDEVVK	1234.39	2	2.2106	0.2138	502.3					ILYPRTAQTDGNPQY	1737.89	1	1.9545	0.163	228.4
##	S10936	5	VSEYEQKLLENCLVELKK	2224.52	3	3.3573	0.4809	572.7			S02950	4	DAGQRLGQQPV	1169.27	2	2.5284	0.1512	519.1
			LGPNGVEEILPIGK	1436.68	2	3.3293	0.505	601.2					AGVGQDLVQLL	1113.29	2	2.5235	0.1199	547.8
			LGPNGVEEILPIGKVSEYEQK	2300.59	3	3.3203	0.4486	413.9					QNQVGQPAGWGLLQ	1496.65	2	2.5042	0.1742	270.7
			NVIEPTFVDSPLYKDQGIEFVASNVR	2939.27	2	2.8873	0.5724	388.1					QLVGGADPDP	969.031	1	1.9046	0.1113	285.7
			LLENCLVELKK	1360.61	2	2.7681	0.3464	1078.3			S09644	3	LASIELNGKTLTS	1347.54	2	2.5292	0.1306	644.3
##	S02597	8	GGPGVAADLSHINTNSVVSGHEPTPSGLK	2800.03	3	4.7964	0.6551	844.7					LAFHHDKGGDLASI	1481.64	1	2.1558	0.1536	278.6
			RIFGVTTLDVLR	1390.66	2	3.7343	0.4414	872.6					NYLRLPDNNRLAF	1606.81	1	1.9327	0.1045	245.9
			KPGMTRDDLFATNASIVR	1993.28	3	3.3018	0.3252	694.1		##	S09972	2	FLLYNFFFFK	1386.66	1	1.9961	0.2059	400.1
			AAADHCPNANILVISNPVNSTVPIVAEVFK	3163.56	2	2.3904	0.5905	251.9					YILFLFPFSLFFWT	1842.22	1	1.9203	0.1676	257.1
			VSVLGAAGGIGQPLSLLMK	1812.21	2	2.3752	0.4519	704.6		##	S11332	4	DQGEVLTQIVRK	1386.58	2	3.5589	0.1972	1138.2
			EALEGSEIVLIPAGVPR	1751.02	2	2.3311	0.1307	480					RSRLLISARLQP	1410.69	2	2.5453	0.1673	927
			VSQLALYDIR	1178.36	2	2.2348	0.389	824.6					ARSRLLISARLQP	1481.77	2	2.5371	0.3006	520.6
			IFGVTTLDVLR	1234.47	2	2.2299	0.2108	537.5					LISARLQPLHSVD	1449.68	1	1.9919	0.1749	230.3
##	S11748	7	GKGTFDNGLKGGVR	1406.57	3	3.3903	0.2987	760.5			S08919	3	LISHTLTSRKSFYKLLE	2037.39	1	1.9919	0.1749	230.3
			GGVRVIYSPTEARMFADQMIGHK	2564.97	3	3.372	0.5086	267.1					LLEILKGPSLYKAAIIP	1840.28	1	1.967	0.1	216.1
			SYGVGVPKGEVARSGEEAEAIAK	2305.53	3	3.3294	0.3623	644.7					LLEILKGPSLY	1246.52	1	1.967	0.1	216.1
			SYGVGVPKGEVAR	1319.49	2	3.034	0.5093	472.3		##	S02691	2	DTTLNKSLLLDI	1346.55	2	3.9151	0.161	553.7
			GTFDNGLKGGVR	1221.35	2	2.722	0.4709	1048.7					KSLLLDIV	901.126	1	1.9052	0.1044	207.9
			LCNAVYICERK	1428.59	2	2.5488	0.2997	504.2			S01327	2	FPGSEKQLWWKT	1507.72	2	2.5411	0.1073	759.4
			AHALISESGLK	1126.29	2	2.2082	0.5126	685					TDLKSVSRVCRQFR	1695.96	2	2.5234	0.1532	286.2
##	S02006	3	IAALQDAGVIVERSPASLGK	1996.3	3	3.3219	0.393	728.3			S09165	4	NDLMARQRGGVVLQ	1557.8	2	3.5713	0.3714	256.2
			TLLAEFVKRDLV	1404.68	2	2.2427	0.3956	853.1					WPSLARVIW	1128.35	2	3.559	0.1901	533.2
			TLLAEFVKR	1077.3	2	2.2208	0.3007	585.3					LREVLARAGNDLMA	1529.79	2	2.523	0.1054	405.9
##	S03362	16	LASLDFPPDTAVEAVLDQAEATYPWLLAPGAR	3399.79	2	3.8615	0.6969	558					ALLQLAQGG	871.017	1	1.9674	0.1067	239.2
			RAGPNYQEGLKNIK	1588.79	3	3.7115	0.3404	1020.1			S02647	2	NKGQIDVEALFAI	1418.62	1	1.9692	0.1272	315.9
			AGKEQQVETVVGVLR	1613.84	2	3.4821	0.4549	1426.4					KEERVVDQVVV	1300.49	1	1.9284	0.1111	202.6
			SIYEADGKAILNYHLTR	1965.2	3	3.3506	0.4834	569.6			S04837	5	WWDEQLSDLG	1249.31	1	1.9838	0.1542	316.9
			APVIKPSPLPPADTHNPPPK	2074.41	3	3.3424	0.4479	908.2					LAGDECENG	907.927	1	1.9597	0.1014	412.9
			HFLVEPFVPHPQDTEYYININSVR	2916.24	3	3.3314	0.3758	582.4					TVGRIKDLARVV	1327.6	1	1.9349	0.1328	232.6
			ALREVAPVLVEHK	1461.73	3	3.3295	0.2156	912.8					GPGLEVVNGHLQP	1317.48	1	1.9321	0.1166	301.6
			GKSGLLALNKTWAEAR	1715.98	2	2.7995	0.5036	439.6					IVLAGDECE	949.05	1	1.9135	0.1215	286.5
			AGPNYQEGLKNIK	1432.61	2	2.7678	0.1108	783.1		##	S01082	2	WGLEVLAAPDLQHA	1520.71	2	2.5481	0.1312	332.8
			AILNYHLTR	1101.28	2	2.6283	0.2792	965.9					GLPWGLEVLAAPDLQHA	1788.04	1	2.4499	0.2983	342.8
			GLHNVLVDFITR	1384.61	2	2.5916	0.4936	1250.6			S01422	2	IRQLITITGIWVAF	1631.99	2	3.5976	0.176	428.3
			FVAKPDQLIKR	1315.59	2	2.2664	0.4448	724.9					IDDKIRQLI	1114.32	2	2.5492	0.1119	518.2
			SGLLALNKTWAEAR	1530.75	2	2.2637	0.1273	392.7			S08950	2	YNDLLQAERDAHLA	1629.75	2	4.4265	0.1335	850.2
			TGASLKLTVLNANGR	1515.74	2	2.2312	0.1581	367.6					RHEQVENMKL	1284.47	2	2.5243	0.288	495.6
			EVAPVLVEHK	1121.31	2	2.2208	0.3059	333.9			S00067	2	PEQEHGYLGQW	1344.41	2	3.5944	0.1781	556.5
			FVAKPDQLIK	1159.4	2	2.2022	0.2724	639.5					EHGYLGQWWKSPFT	1736.91	1	1.9156	0.1125	262.8
##	S04017	2	IPLDYSWAQELGLIR	1775.04	2	4.5565	0.4813	1791.2		##	S04264	2	VALAMGLFGVADFLK	1552.9	2	3.5699	0.1039	410.5
			KPAAFISTISDDR	1421.58	2	2.2207	0.196	322					VALAMGLFGVAD	1164.4	2	3.5699	0.1039	410.5
##	S01670	5	LVRQEIASIDQLYEK	1806.05	2	4.0945	0.5351	1338.5		##	S12129	2	VEYALITQFFAF	1449.67	2	2.5212	0.1645	259
			TLAGLILEGLYALNESK	1806.09	2	4.0241	0.5241	2459.3					VGYGAVIL	791.958	1	1.9563	0.1381	395.2
			TLAGLILEGLYALNESKVQVR	2288.67	2	3.7265	0.4663	1047.1		##	S02311	3	VLRVLSREEIEEY	1635.84	3	3.943	0.1034	277.5
			EINLKADEEFAIEK	1649.82	2	2.4012	0.32	872.5					RLSVSGQTPNRD	1330.43	2	3.5954	0.1325	376.3
			LVRQEIASIDQLYEKK	1934.23	2	2.2441	0.1242	591.4					SPDTQAPRGILKQP	1508.71	2	2.5017	0.1528	252
##	S02606	4	TEAQKEIEDYKK	1482.62	2	3.2192	0.4106	811.8			S04706	2	VTEAAALFGPQLIK	1458.73	2	2.5369	0.1503	509.1
			GNKVVEDLIK	1115.31	2	2.4361	0.3683	805.7					IFNRAADATFPDLPTYH	1950.14	1	1.9274	0.1947	200.6
			EKGNKVVEDLIK	1372.59	2	2.3074	0.1774	1056.6			S11114	3	IITKLEEPQ	1071.25	2	3.8195	0.1417	760.7
			TVLDVNPQVPEKLAK	1651.93	2	2.2533	0.4636	395.2					ITKLEEPQ	958.092	2	3.5681	0.192	819
##	S01372	2	ARPIPWEGAVR	1252.45	2	2.2534	0.2982	367.7					ELELKDLPE	1086.21	1	1.9253	0.1225	682.3
			DVAAYTSLLAGNGSEK	1596.72	2	2.2204	0.3074	651.2		##	S00095	3	ADPTYPQSLLTIA	1390.56	2	3.5786	0.1648	466.6
##	S03296	12	KPFDGLFACGELAGGVHGANR	2175.38	3	3.3985	0.166	313.7					GLARGVLVVEAAKQ	1411.68	2	3.5666	0.18	543.4
			WRPDTIGLSSTNGVHATGDGQK	2298.46	3	3.3858	0.5006	1158.9					LVETAADIT	933.039	1	1.9815	0.1147	380.7
			KWRPDTIGLSSTNGVHATGDGQK	2426.63	3	3.3734	0.5523	684.8			S02506	2	GNETAPIELADR	1286.37	3	3.8441	0.2277	639
			TQVDLGIQDSVKQFYEDTLKSAR	2642.9	3	3.3686	0.522	629					DVNRLFNGRHE	1357.46	1	1.9274	0.1102	243.9
			LEELTEKDPER	1359.47	2	2.9251	0.3234	694.5		##	S09961	2	EEISRQPQKKAHDQ	1694.83	2	2.5283	0.1155	275
			HNKKDDLWIVVK	1495.75	2	2.7683	0.5412	1027.4					NILGIASGSGLEVRE	1515.69	1	1.9873	0.1745	320.6
			ASNILDFHTR	1174.29	2	2.5183	0.3607	805.9		##	S10478	6	GKLTSTIGIPIKLL	1454.82	2	3.911	0.298	999
			VAGDSASQYLFQQLLK	1768.99	2	2.4432	0.3801	1170.8					STIGIPIKLL	1055.34	2	3.5927	0.106	487.8
			YAAGIVIGR	920.091	2	2.3049	0.4039	1129					HLDQVYIR	1044.19	2	3.58	0.1437	976.5
			LGGSSLLGCVVYGR	1439.63	2	2.2438	0.418	532.2					IGIPIKLL	867.155	2	2.5006	0.1156	279.9
			TQVDLGIQDSVKQFYEDTLK	2328.56	2	2.2436	0.4844	474.4					TIGIPIKLL	968.259	1	1.9897	0.1955	270.4
			FLAAEALR	891.05	1	1.7623	0.1083	410.4					MNVQLKDI	961.15	1	1.9132	0.1719	373.5
##	S07414	4	SKYGVEAEVINLR	1478.68	2	3.5616	0.5186	1276.6		##	S10840	2	AVEEKNGGEKVPL	1370.53	2	3.6083	0.2262	501.3
			IERPGKDVTIVTLSR	1684.96	3	3.3795	0.3754	1252.4					PQAQPELKKY	1202.39	2	2.546	0.3103	824.1
			SVKPLDVEAIVK	1298.55	2	2.233	0.1872	391.3		##	S00294	3	ELTTGPLSILQ	1172.35	2	3.5674	0.1588	307.1
			YGVEAEVINLR	1263.43	2	2.2187	0.2965	332.1					DLLNKPRSELT	1286.46	2	2.5262	0.1506	506.8
##	S04241	2	VTGGEASPSISK	1133.23	2	2.6291	0.4256	538					EEHELTTGPLSIL	1439.59	1	1.9265	0.358	283.5
			GTSYGAMLADEIQR	1512.66	2	2.2399	0.1679	600.5		##	S02549	5	RGGDRGGRGGRGG	1215.27	2	2.5241	0.1175	328.5
##	S02541	2	SRPSPIFPLLPAARR	1679.01	3	3.329	0.1538	469.5					GGLDDIYMKPG	1166.33	2	2.5175	0.1744	505.5
			SIIGELLGRR	1114.32	2	2.3366	0.1484	756.7					VEYRVWNPFRSKL	1694.96	2	2.5073	0.1693	399.4
##	S05786	2	ILFEDIYVRGSEPK	1666.9	2	3.6381	0.4713	980.5					IYLVVYRLIPDQ	1492.79	1	1.944	0.1377	226.7
			ILFEDIYVR	1168.37	2	2.7673	0.3565	808.4					IYLVVYRLIPDQIA	1677.02	1	1.9267	0.1929	293.9
##	S01640	3	ILKGDVLSYLGTIAASYPADLASQLAK	2780.21	2	2.4882	0.6278	926.6		##	S04685	2	SVQVVTQPVSP	1141.3	2	3.7069	0.175	823.5
			AADIANENLPVKPSEK	1696.88	2	2.2968	0.4235	383.5					VHSIKNIPPP	1102.31	1	1.9784	0.163	505.3
			ARETVMANLSALAR	1503.75	2	2.2398	0.1377	203.9		##	S11058	4	NRIQEQSQRL	1272.4	2	3.5795	0.1426	412.2
##	S02079	5	GVEGLGLSNISSQVKDLGKR	2058.33	3	3.3248	0.4234	1207.5					FIHEDLERL	1172.32	2	2.5437	0.1415	563.9
			GVEGLGLSNISSQVKDLGK	1902.14	2	3.3215	0.5322	378					FTQPELPVKRANKL	1641.94	2	2.5198	0.1281	264.5
			FTAVINPPQSAILAVGTTR	1957.26	2	2.2439	0.3809	438.8					MDEFYKHLEEIKD	1697.89	1	1.9146	0.1443	257
			GVEGLGLSNISSQVK	1488.67	2	2.2289	0.407	777		##	S02797	2	DFKGERLTVQ	1193.34	2	2.5347	0.123	569.6
			RVVENPLELLL	1295.55	1	1.7894	0.455	270.2					MQITGLPE	889.053	1	1.9624	0.1455	430.7
##	S01525	2	DLWSMAAEIGR	1249.41	3	4.4065	0.5509	637.1			S07037	2	AEDYKNSLEDLTTNDKFQ	2132.23	2	2.532	0.1618	294.4
			NDEEQVPVIGLR	1369.5	2	2.2705	0.1254	529.8					PIMSGLVSDEVAEDYKNSLE	2197.4	1	1.9242	0.1801	433.8
##	S11479	4	RVENLEEMLGQCDIVTINCPLHEK	2901.21	3	3.4871	0.4977	666.7		##	S00326	2	LPLLLPVDSTF	1215.46	2	2.5459	0.1233	700.9
			ELLYYDYQPLKPEVEKEIGCR	2644.94	3	3.3568	0.3474	351.3					WVAEWAVPLLMAAV	1556.9	2	2.5201	0.445	465.3
			VENLEEMLGQCDIVTINCPLHEK	2745.03	3	3.3258	0.1093	269.6			S07022	4	IQSQLEKLI	1072.28	2	3.5819	0.1957	638.8
			GLFNKELISK	1149.37	2	2.4789	0.4299	944.8					LGASMSRDKKVQAR	1547.81	2	3.5559	0.1775	609.9
##	S11478	7	HDYRPEDLIVHKGEYATK	2172.39	3	4.0532	0.6486	1969.5					QSQLEKLI	959.123	2	2.5173	0.1099	603.9
			YVQGPWGGGNAMVPHMSGSTIDAQIR	2731.06	3	3.4136	0.3976	761.9					KHIINIQSQLEKLI	1678.01	1	2.3206	0.1016	293.6
			GYGGDVWFPQPAPKDHPLR	2138.37	3	3.3124	0.3247	414.7		##	S02563	3	GKDVPRPVQTF	1244.43	2	2.5237	0.1817	641.9
			GYGGDVWFPQPAPK	1519.69	2	3.1917	0.5029	748.5					GFAKPTPIQ	959.124	2	2.5174	0.2444	486.3
			KGSWLINTAR	1146.32	2	3.0967	0.2686	1219.9					LAPGDGPIVL	952.13	1	1.9807	0.2161	281.9
			HDYRPEDLIVHK	1522.69	2	2.3059	0.4583	555.1		##	S10527	4	DLKKLGIDDL	1130.32	2	3.5871	0.1664	523.3
			AILESYLSGKHDYRPEDLIVHK	2584.91	2	2.2229	0.4465	288.8					KLGIDDLVHFDL	1385.59	2	2.5365	0.1518	569.8
##	S01820	7	ISKTQTSVDITGMR	1537.77	2	3.867	0.3936	1402.4					VAQRKRADEMKALF	1663.97	1	1.9799	0.1123	226.6
			AMHVEVPEAKEGFYSGLEPLTVAK	2603.98	3	3.3253	0.5191	928.1					DDDGNLTALGRL	1260.34	1	1.9303	0.213	296.7
			EGFYSGLEPLTVAK	1511.7	2	2.7441	0.5664	706		##	S11079	2	NLHSEKSSPEGENSAT	1687.7	2	3.5963	0.1478	816.3
			VLDYTLKPR	1105.31	2	2.2473	0.3324	677.9					DEKDLVPDEFVQK	1562.7	2	3.5854	0.1875	712.7
			VSEVLAVSAGGPK	1214.39	2	2.2338	0.176	558.5		##	S00257	3	ITDVQLNLLE	1158.33	2	2.509	0.1672	407.5
			AMHVEVPEAK	1111.3	2	2.2209	0.2285	600.9					ITDVQLNLLEPE	1384.56	1	1.9779	0.1889	240
			INLVFLGK	904.132	1	1.7315	0.1255	260					RGDEVLPP	882.985	1	1.9631	0.154	557.7
##	S03354	5	YYGGWADKVEGK	1373.5	2	3.7217	0.6226	1236.4			S00735	4	RLKMISPVGLE	1243.55	2	2.536	0.1359	580.8
			GTEGKTFETINPHNEK	1802.92	2	3.1676	0.4577	1130.6					GRDIKTPLVL	1112.35	2	2.526	0.1808	441.7
			TAEQTPLSALYVGNLIVEAGFPAGVVNVISGFGR	3448.91	2	2.551	0.6017	245.9					KTPLVLIP	881.138	1	2.0338	0.1251	590.2
			ILVQEGIYDKFLAR	1665.96	2	2.2781	0.1274	383.4					DTLSSLDEIVSSL	1379.49	1	1.9055	0.1641	269.5
			TFETINPHNEK	1330.43	2	2.2646	0.3172	646.3			S05760	2	TMQQIDGPMRTT	1379.59	2	2.5149	0.1659	483.3
##	S03386	5	VIVIDVNDPLAPK	1393.65	3	3.3137	0.1564	393.7					IRRPKGGETQWLLC	1657.97	1	1.9075	0.1392	273
			VESIPSASNLPPAAIDGSIDK	2082.3	3	3.3137	0.1564	393.7		##	S09263	2	SGLQDIADELGVK	1345.48	2	2.5293	0.1466	638
			NVGALNSLEWR	1259.4	2	2.8284	0.4811	1591					LMSSGLVLLDDVHW	1585.85	2	2.5151	0.1096	216.5
			VLGVMALLDEEETDWK	1849.09	2	2.5161	0.2394	384.7		##	S02540	2	VSFLPFENNKQALSEINDVSE	2381.58	2	3.5981	0.274	683.3
			YAMDVIHECAEAWEK	1796.01	2	2.5004	0.2905	1773.3					IKVAFPFVECET	1383.63	1	2.0372	0.1622	378.2
##	S10037	2	QLGIYCGALSGANIASEVAK	1966.24	2	2.2953	0.5307	418.1		##	S02082	2	ANDATGITNGAVTN	1319.35	2	2.5409	0.1783	350.5
			YLPDITLPDNLR	1430.63	2	2.2456	0.1754	329.9					GIAGGAVGAVH	909.025	1	1.9225	0.1236	477.7
##	S01558	2	LDTENYNVVVISPR	1619.8	1	1.8128	0.2504	253.8			S11181	2	ETGVKAGVSKVVQ	1302.5	2	3.5895	0.2725	788.7
			VVHISDESEIK	1256.38	1	1.7788	0.2182	202.7					YAQSMLTLRAIVSSKEAGVI	2138.51	2	3.5538	0.1663	753.2
##	S11041	2	LKEHAELVSDLLSK	1582.82	2	3.5693	0.5942	1163.1		##	S11596	3	NGQLDVDIITAEA	1359.47	2	3.5556	0.1311	212.6
			EHAELVSDLLSK	1341.49	2	2.2912	0.331	365.7					GQLDVDIITAEA	1245.36	2	2.5065	0.1378	665.9
##	S01936	2	DLYVVIHEK	1116.29	3	4.4065	0.5509	637.1					DDDPQLNDDPRKKN	1670.72	1	1.9309	0.1773	239.9
			KDLYVVIHEK	1244.47	2	2.7492	0.3102	1029.1			S04923	2	SEDEFEAGRDRVL	1523.58	2	3.566	0.3173	541.3
##	S03762	4	GVAGAGVLSIYDQVQLLLFGKKFK	2553.04	3	3.3314	0.3859	307.4					RPEVKRRRKLEEDE	1841.07	2	2.5376	0.1327	204.2
			SFFKGAGANILR	1281.49	2	2.6143	0.4102	686.4			S03366	5	APAVVDVPKVL	1108.36	2	3.5895	0.1776	270.1
			LLIQNQDEMLK	1345.59	2	2.6049	0.3241	409.9					SYKDMIKDAIIN	1411.65	2	3.5524	0.1233	513.7
			YFPTQALNFAFR	1475.68	2	2.2738	0.4986	555.1					EFTQPKGPSGPVKL	1485.71	2	2.5268	0.1883	351.8
	S05832	2	YYSDLLGEDISSR	1518.6	3	3.314	0.4561	816.6					VVDVPKVL	869.084	1	1.9765	0.2572	352
			EGKAGLYK	865.997	1	1.813	0.1079	203.9					LRSSKSIIMPAK	1331.65	1	1.9386	0.1806	317.5
##	S09077	2	EWQDFSQLATLK	1466.62	2	2.5044	0.5599	792		##	S03724	18	NDEELNKLL	1088.19	2	4.047	0.1108	1262.4
			SNVSTAITGPFDAELVK	1749.94	1	1.8186	0.1784	229.1					SSKAGLAFPVGRVH	1426.65	3	3.8388	0.13	482.1
	S02212	3	NAVDYILSAPDAH	1386.49	2	3.3324	0.504	1173.2					GLAFPVGRVH	1053.24	2	3.7642	0.2942	486.8
			VARVASPVSR	1042.21	2	2.221	0.3588	1255.8					IHPNLLPKTTPKVA	1529.85	2	3.7363	0.2207	261.8
			QYSAPAGLSEQEVQGR	1720.82	1	1.9329	0.2079	237.5					AIRNDEELNKL	1315.46	2	3.7046	0.1098	1072
	S02081	2	WHGAPAHAR	1003.1	1	1.9384	0.1884	246.7					HLELAIRNDEEL	1452.59	2	3.6573	0.1289	766.4
			SCRSHARSLPAR	1341.52	1	1.8491	0.1116	296.6					IRNDEELNKLL	1357.54	2	3.5846	0.1541	642.1
##	S07381	3	STIAVNIALSLARR	1485.75	2	2.2521	0.1686	701.2					SSKAGLAFPVGR	1190.38	2	3.5783	0.1538	787
			QLQHENPLGLPR	1402.58	2	2.2098	0.4188	267.5					IIPRHLELAIR	1331.64	2	3.5709	0.2225	486.3
			INDVNK	702.78	1	1.7852	0.122	377.7					NDEELNKLLGH	1282.39	2	3.5583	0.1623	1166.7
##	S02934	2	AVDLWATGVIYMAMR	1698.03	3	3.386	0.6868	443.4					LGHVIIAQ	851.029	2	3.5574	0.1081	656
			GVEYMHEMGVAHR	1516.72	3	3.3743	0.1944	600.7					IRNDEELNKL	1244.38	2	2.5333	0.1741	899.6
##	S03315	4	ARNEEIENQLKR	1500.64	2	3.5407	0.3743	991.9					PYIHPNLLPK	1192.44	2	2.5311	0.1126	417.9
			VILEAMESLELPLDDQR	1972.24	3	3.304	0.4765	550					KAGLAFPVGRVH	1252.49	2	2.5162	0.1319	888.3
			LIHEGSYSR	1062.15	2	3.1612	0.3763	1350.6					AIRNDEELNKLL	1428.62	2	2.509	0.1832	600.3
			NEEIENQLK	1117.19	2	2.2705	0.1254	529.8					LAFPVGRVH	996.191	2	2.5083	0.2299	735.5
##	S01193	2	HQIDRPVPVQSLIK	1630.92	2	2.4907	0.4032	582.5					PNLLPKTTPKVA	1279.55	1	1.9286	0.1242	213.5
			HWDQYYPGGEYDAVAR	1928.01	2	2.2079	0.1348	422.9					RVGAVAPVY	932.102	1	1.9054	0.2674	263.7
##	S03669	19	WFDSNYHYVKPTLQDNQEFK	2560.76	3	5.6303	0.6016	1420.1		##	S08890	14	IRGDEELDTLIR	1430.59	2	4.3592	0.3796	1014
			EAGIITRPVLLGPVSFLALAK	2166.64	3	3.9426	0.4666	885.2					IAYGGVLPHINRAL	1494.77	2	4.2529	0.3491	565.7
			YGLDPIDEYFAMGR	1647.83	2	3.677	0.3702	1177.3					AIRGDEELDTLIR	1501.67	2	3.9799	0.225	700.6
			HIGPGVYDIHSPRVPGEEEIKAR	2557.85	3	3.3909	0.457	336.4					GDEELDTLIR	1161.24	2	3.5993	0.1039	1059.4
			HIGPGVYDIHSPRVPGEEEIK	2330.59	3	3.3835	0.5222	352.3					IAYGGVLPHINR	1310.53	2	3.5872	0.2831	632.7
			ISRDELLSEGKR	1403.57	3	3.3633	0.2405	1033.1					GDEELDTLIRAT	1333.43	2	3.5599	0.1264	847.4
			ADRGQKVDPISLIEK	1669.9	3	3.3202	0.1774	555.8					HLQLAIRGD	1023.16	2	2.5384	0.1134	752.4
			FTKGEITAEEYEKFIEQEIQDVVK	2875.18	3	3.3162	0.1322	272.4					IAYGGVLPHIN	1154.34	2	2.5293	0.2999	1415.3
			GEITAEEYEKFIEQEIQDVVK	2498.72	2	3.0318	0.5409	448.6					ATIAYGGVLPHINR	1482.71	2	2.5169	0.1412	439.1
			LSATPKPVVEFK	1316.57	2	2.9792	0.4174	801.5					IAYGGVLPH	927.082	2	2.5159	0.2399	602.1
			LSATPKPVVEFKEAK	1644.94	2	2.8506	0.4576	559.3					LDTLIRATIA	1087.3	2	2.5126	0.2281	664.2
			AVTDGPASVREALEANAK	1799.96	2	2.7002	0.3096	254.1					IRGDEELDTL	1161.24	2	2.5046	0.1728	480.9
			GQKVDPISLIEK	1327.55	2	2.6353	0.4539	511.4					EVLELAGN	844.933	1	1.9475	0.1344	332
			DAYLKWAVESFR	1485.67	2	2.6236	0.4699	327					YLTAEVLEL	1051.22	1	1.9089	0.1584	291.9
			NPEQLETVIGALGPK	1566.78	2	2.3694	0.4472	1309.2		##	S03772	27	RLILPGELAKH	1247.52	3	4.6473	0.2233	706.9
			ISRDELLSEGK	1247.38	2	2.2965	0.3934	565.8					DIFERVATEASKL	1479.66	2	4.4024	0.1903	851.5
			WAVESFR	894.997	2	2.2823	0.2353	604.7					TSVRLILPGELAKH	1534.83	3	4.3848	0.2903	1116.2
			LRLEHWK	982.164	2	2.2532	0.2516	409.7					VRLILPGELAKHAVSE	1733.05	3	4.3034	0.1737	754.6
			AALVNMVNAAKFFRQK	1809.17	2	2.2251	0.1862	294.1					VRLILPGELAKHA	1417.73	3	4.3034	0.1737	754.6
##	S11328	7	KVDELKQPFIER	1502.74	3	3.9213	0.4211	886.6					VRLILPGELAK	1209.51	2	4.1971	0.3278	1351.7
			ELGKEPGREHLDLPPVVLAR	2226.56	3	3.3912	0.5624	1243.3					VRLILPGELAKH	1346.65	3	3.9872	0.1507	828.5
			LREAVAIQSVSAQAESRPEVVK	2368.68	3	3.3857	0.426	785.3					TSVRLILPGELAK	1397.69	2	3.8571	0.235	956.3
			TLGAEVELRELGKEPGR	1855.09	2	2.9661	0.5752	377.7					SFVNDIFERVATEA	1598.74	2	3.7331	0.3955	1411.3
			VDELKQPFIER	1374.57	2	2.8431	0.3765	646.6					FVNDIFERV	1139.29	2	3.6831	0.2805	919.6
			LVTEFVNAEAAKLQTK	1763.03	2	2.7542	0.279	1390.1					FVNDIFERVATEA	1511.66	2	3.6706	0.3347	767.9
			HWNFAAASK	1032.14	2	2.2108	0.4563	893					NDIFERVATEASKL	1593.76	2	3.6575	0.1853	943.1
	S11563	2	ISLSDFPFGSK	1198.35	2	3.867	0.3936	1402.4					SFVNDIFERV	1226.36	2	3.5939	0.1808	1346.8
			ICLLSSIMNALQNFR	1724.07	2	2.2622	0.153	304.4					SVRLILPGELAK	1296.58	2	3.5774	0.1663	546.3
	S03597	4	SLFDENYNLANTQQR	1813.9	2	3.6986	0.4657	1173.8					VRLILPGELA	1081.33	2	3.5722	0.1182	683.8
			IGLETLLER	1044.22	2	3.6019	0.6371	1390.9					LILPGELAKH	1091.33	2	2.5338	0.1622	631.6
			GVLLLDVNHQDK	1351.53	2	2.2952	0.1365	336.1					AVSEGTKAVTKYSS	1428.57	2	2.5291	0.2994	628.8
			MFQTGGPDGDLGSNGILLGK	1978.21	1	1.7138	0.4507	277.6					VNDIFERV	992.111	2	2.5276	0.1352	530.7
##	S01680	2	TGHITADLDPER	1325.4	2	3.6325	0.5344	1122.7					AVSEGTKAVTKY	1254.42	2	2.5206	0.2609	751.5
			SMIIDPWGTVLACMPDR	1906.27	2	2.392	0.1191	228.2					SVRLILPGEL	1097.33	2	2.5201	0.1042	353.1
##	S02629	2	QVAQWLDGTLK	1259.43	3	3.3565	0.2401	214.3					DIFERVATEASKLA	1550.74	2	2.5145	0.1897	572.6
			VPITNTVQNASSLK	1472.66	3	3.3362	0.4428	507.4					NSFVNDIFERV	1340.47	2	2.5137	0.2527	521.4
	S02502	2	KVFFHTDAAQAVGK	1519.73	2	2.2834	0.388	383.6					NSFVNDIFERVATE	1641.76	2	2.5129	0.2587	483.3
			IPVDVNAWNVDLMSVSGHK	2082.36	2	2.2375	0.2361	846.3					QVHPDTGISKRAM	1440.65	2	2.5104	0.1191	244.9
	S10983	3	CELLDQQYR	1168.29	3	3.3544	0.176	294.9					VRLILPGEL	1010.26	2	2.5037	0.1747	332.4
			SAYCLRCIGILR	1368.68	2	2.6575	0.2677	331.3					DIFERVATEA	1151.25	2	2.5027	0.1905	691.9
			CIGILRCR	934.19	2	2.2156	0.1995	354.3					YSSYIFKVLK	1248.5	1	1.9852	0.1348	268.9
##	S02695	2	SFADALEGTPSLVCYAVK	1872.13	3	3.3186	0.5086	382.7		##	S03769	3	RDNIHGITKPAIR	1491.72	3	4.2385	0.2566	919.9
			LGAGFDIVSR	1035.17	2	2.2212	0.1177	622.1					GLGKGGAKRHRKIL	1491.81	2	3.5503	0.1375	385.6
	S04272	2	SAIAEEAQYAAHNYHPLPVVFAR	2555.83	3	6.5953	0.6575	2431.4					IHGITKPAIR	1106.35	2	2.5298	0.1102	273.2
			ASGTSVWDPEGK	1234.29	2	2.2408	0.548	220.7			S11228	2	LLPQVIIP	893.149	1	2.3271	0.1125	334.7
	S12053	2	IEHDDLPGNLSK	1338.44	2	2.7764	0.581	754.8					DVERAIILNT	1144.3	1	1.9792	0.1663	238
			GSGCYLWDMENK	1403.55	2	2.2983	0.1564	697.4			S02562	4	ELITDRDEGALK	1360.5	2	3.5915	0.1689	712.3
##	S00112	2	LMGLDLPHGGHLSHGYQTPTK	2260.56	3	3.5107	0.4778	748					QLPVESEETPASGIPEFWL	2130.34	2	3.5761	0.1412	572.7
			LMGLDLPHGGHLSHGYQTPTKK	2388.73	3	3.3432	0.4413	818.1					EEEDEKKENEAKQ	1606.63	2	2.5305	0.5195	277.7
##	S07466	2	TRDAILPLLALDDHIDLVIPR	2370.78	3	5.0919	0.5792	3184.4					RMEYLDRPGFRL	1553.81	2	2.523	0.3719	797.5
			DAILPLLALDDHIDLVIPR	2113.49	2	2.2846	0.3072	419.5			S01400	2	TVAVANDVNLIGNN	1414.55	2	3.5907	0.112	963.9
##	S03677	2	RLSEQVYEHAR	1388.51	3	3.7662	0.4598	1444.2					SPSAGLSLTKR	1117.28	2	2.5382	0.1401	676.9
			EMAVIWVDAHADLNR	1740.96	3	3.3013	0.2737	624.2			S03582	38	IQELINNIAKAH	1364.58	2	4.1669	0.1875	1126.9
##	S02426	2	VVTFVCDTGTR	1198.36	2	2.2214	0.1485	408.7					NVTGDPIDERGPIK	1511.66	2	4.1356	0.2291	655.7
			HYGDLRDLIAR	1329.49	1	1.8817	0.2012	317.1					RAKGEKILAELEKQ	1613.88	3	4.0941	0.216	965.2
	S11326	2	HFAFDIHQGR	1228.34	3	4.0532	0.6486	1969.5					AHGGYSVFTGVGER	1437.54	2	3.8772	0.3974	817.3
			LSCQPWVNVYFSGR	1656.88	2	2.8506	0.4576	559.3					GIKVVDLLAPYAR	1415.71	2	3.6734	0.2326	990.2
##	S01688	2	STVVQLLSNIGSKR	1502.74	2	2.9153	0.4369	913.2					LFIDNIFRFT	1286.5	2	3.6231	0.3776	872.8
			STVVQLLSNIGSK	1346.56	2	2.2995	0.3348	1539.4					APIHAEAPEFVEQ	1438.57	2	3.5922	0.1213	490.4
##	S04994	2	WIGVFSDEKITPR	1548.77	2	2.3266	0.4304	922.8					EFVEQSTSAEV	1226.27	2	3.5884	0.1907	571.8
			FQGFPQMIR	1124.34	2	2.2122	0.1812	737.6					GEKILAELEKQ	1258.45	2	3.5866	0.1206	855.3
##	S02352	3	TISEVHEAGGK	1128.21	2	3.5052	0.5241	1109.9					FIDNIFRFT	1173.35	2	3.5833	0.1464	1014.8
			KVLLLGSGFVTKPTIDELSK	2146.56	3	3.3599	0.53	651.9					LGRIPSAV	812.981	2	3.5819	0.1931	805.8
			VLLLGSGFVTKPTIDELSK	2018.38	2	2.3488	0.3036	976.6					DIESARAKGEKIL	1430.63	2	3.5814	0.2485	255.3
	S08979	2	ASSSLPLASTGSR	1234.34	2	2.3598	0.2291	623.5					LGRIPSAVGYQPTL	1472.71	2	3.5757	0.105	526.4
			EALERRESRGTLR	1573.74	2	2.3311	0.1307	480					IDNIFRFT	1026.17	2	3.5708	0.1606	870.9
	S11132	4	SEAWSPEQIATYLSR	1738.88	2	3.6451	0.531	1467.6					MAPIHAEAPEFVEQ	1569.76	2	3.5672	0.1251	442.7
			DLVNTGDK	861.91	2	2.5551	0.4976	704.7					GIYPAVDPLDSKSR	1518.7	2	3.5599	0.3928	698.9
			GISIVTPNK	929.09	2	2.3936	0.1922	1024					ELINNIAKAH	1123.29	2	3.5508	0.1421	684.2
			LPNAPSLVLIAR	1264.54	1	1.8432	0.1488	358.6					VVDLLAPYAR	1117.32	2	3.5503	0.1953	892.6
##	S10293	2	LAICQPLQQYANVR	1617.89	1	1.7381	0.121	217.1					PIDERGPIKGVK	1309.54	2	2.5398	0.1279	633.5
			NGMVLWDEVAAK	1333.53	1	1.7342	0.2209	296.9					LVDLKDTIR	1073.27	2	2.5393	0.2267	714.2
##	S00916	2	IFEVVGNLDGERGPER	1787.96	2	2.2589	0.2314	371.2					LGRIMNVTGDPID	1401.62	2	2.5374	0.2521	714.8
			LSGIEVFGDSFSVGR	1570.73	2	2.2225	0.4355	971.4					LGRIPSAVGYQPT	1359.56	2	2.5373	0.2554	499.6
##	S10312	2	AYLVGGSIPEFAPESK	1665.87	2	3.6549	0.6075	1107.7					LLAPYARGGKIGLF	1476.79	2	2.537	0.2319	499.2
			AYLVGGSIPEFAPESKK	1794.04	1	1.7755	0.1954	259.5					LVDLKDTIRSF	1307.52	2	2.5324	0.1515	913.8
##	S01809	2	AQHEVQATLSSLR	1440.58	2	2.878	0.4876	376					ARGGKIGLF	919.107	2	2.5303	0.1428	379.4
		2	SAPGVYLEDLYVQPAYR	1942.16	2	2.2474	0.4634	307.7					RVIQLDGESKVA	1315.5	2	2.5242	0.1919	815.6
##	S01160	2	LVKLDWPIAR	1211.48	2	2.6557	0.3721	1006.2					GDPIDERGPIKGVK	1481.68	2	2.5215	0.1502	244.6
			DSYGGDLGTDNFISTQPK	1915.99	2	2.5461	0.5456	748.9					GDPIDERGPIKGV	1353.51	2	2.5212	0.1271	360.7
	S00532	2	IPPSLSTSPTDQPRTGR	1810.99	2	4.5565	0.4813	1791.2					RVIQLDGESKVAL	1428.66	2	2.5192	0.1159	558.3
			LDVRTAEASK	1090.21	1	1.8128	0.2504	253.8					GIEGALVDLK	1015.19	2	2.5136	0.1199	406.9
##	S00400	2	AAEADLWSGK	1048.13	2	2.3511	0.3729	836.2					GDPIDERGPIK	1197.32	2	2.5128	0.2172	231
			EEAEFLAQEAVR	1392.49	1	1.7619	0.1685	281.4					RPTFKNNALQAL	1373.59	2	2.5122	0.2137	565.2
	S03522	4	YPAEEKAYLEEIHAHLKK	2170.45	3	3.359	0.4473	1161.3					ASTDAANIGKIH	1198.31	2	2.5068	0.1249	621.5
			AYLEEIHAHLK	1324.51	2	3.0345	0.4555	1573.5					ASTDAANIGKIHQ	1326.44	2	2.5012	0.1648	747.5
			AYLEEIHAHLKK	1452.68	2	2.843	0.5239	1567.4					GLPIQIPVGPGTL	1262.52	1	2.4499	0.2983	342.8
			RNFSGFGAGNFR	1330.44	2	2.27	0.2649	457.4					KVVDLLAP	855.058	1	2.0606	0.1378	271.9
	S00824	2	RGCIFNHR	1003.15	2	2.4747	0.3873	294.6					TLPSILNGL	928.109	1	1.952	0.1684	368.7
			VVFLNWGFMPGTMDK	1743.07	1	1.7549	0.1267	281.5					NNALQALTARYA	1306.45	1	1.913	0.1172	272
##	S03232	4	EIVKHDTVEEAVLCDIDEAVIR	2555.81	3	3.4252	0.4787	758.2		##	S03457	8	ATLREIEGRLK	1286.51	3	4.338	0.1999	713.4
			VLVIGGGDGGVLR	1212.42	3	3.3313	0.1842	370					AGVGKDVPTFAEAQ	1390.52	2	3.7094	0.1563	709.8
			KVLVIGGGDGGVLREIVK	1810.17	2	2.2572	0.2552	297.3					SEEAIIQSPNVVAF	1504.67	2	3.5615	0.1743	803.8
			YLPGMSVGFQHPNAK	1646.89	2	2.2046	0.4567	288.5					ATLREIEGRLKSIK	1614.92	2	3.5573	0.207	375
	S01575	2	HGLGILLFAAGK	1197.45	3	3.3182	0.2552	1069.6					GEKSKGQLSRSN	1291.4	2	2.5464	0.1267	402.2
			WNPFDLDEKVDWVR	1820	2	2.8923	0.2636	479.1					AETKPLEGLKTL	1300.53	2	2.5207	0.2323	497.3
	S01198	2	GPHFWAHSEGPK	1350.46	3	3.3751	0.3457	615.4					SIKNIEKITKTM	1406.72	2	2.5166	0.1526	661.4
			VPVLTGYFGLVPGGLLDK	1846.2	1	1.8084	0.1188	292.7					AETKPLEGL	958.092	1	1.9518	0.1905	450.9
	S01805	2	AFNLPLVLHEQAFER	1785.04	2	2.5786	0.4626	603.8			S03441	2	VEKFGLQEDLAV	1348.52	2	2.5286	0.2922	426.5
			VEVIADEESEIIEAVRR	1958.16	2	2.2645	0.287	375.7					VEKFGLQEDLAVSD	1550.69	2	2.5123	0.3172	553.7
	S02348	5	SIHGVPGDYNLGALDYIPR	2058.28	3	3.307	0.4635	1142		##	S11964	7	LLDNIPVEKIL	1267.54	2	4.0541	0.1117	944.9
			ELEEPIDVAEYLFQR	1852.03	2	3.0347	0.5145	1371.6					VNGLLDNIPVEKIL	1537.83	2	3.6713	0.1672	761.1
			SRPVYITLPVDMVK	1618.97	2	2.8931	0.3802	749.7					ILAWEADFLAHLR	1555.81	2	2.5215	0.1663	555.2
			DAAAYIDSTLKECWVR	1900.07	2	2.7029	0.2511	724.1					LDNIPVEKIL	1154.38	2	2.5054	0.1262	447.4
			HRVLDEIHDLVSK	1561.77	2	2.5253	0.2031	846.9					EADFLAHLR	1072.2	2	2.503	0.1992	437.7
	S01126	2	QELLDLFSNKEFCSAK	1931.12	2	2.7097	0.6278	332.6					GLLDNIPVEKIL	1324.59	1	2.4824	0.2394	336.5
			QELLDLFSNK	1207.35	2	2.2012	0.1122	253.9					YREVAAFAQFGS	1346.47	1	1.979	0.2339	274.9
##	S03609	8	AVFEKPDILLLDEPTNHLDVK	2407.75	3	5.2387	0.4908	1433.8		##	S06486	2	HSSTTKAAVAHPVNV	1519.68	2	3.5808	0.1087	786.2
			AINNEQVEGFPKKDEVK	1946.15	2	4.0866	0.5392	938.3					LHRYVRLVHSSTTKAAVAHP	2244.59	2	2.5114	0.1095	266.2
			STLVNVLTGELIPTTGEVYQHENIR	2785.1	3	3.983	0.5528	888.1		##	S03446	9	IQKELQNPKMLQQ	1598.89	3	3.7709	0.1255	399.6
			IAYIKQHAFAHIDNHLDKTPSEYIQWR	3296.69	3	3.6886	0.631	1191.6					PKMLQQVLQ	1085.35	2	3.5849	0.1845	741.5
			FLNNVIQHVILYDRFK	2020.37	3	3.3528	0.4549	618.1					SVADVERIVASK	1274.45	2	3.5645	0.1848	948.8
			EIETHCSFFGLDAELVSHSR	2336.49	3	3.35	0.3938	515					AFELEQRTA	1065.16	2	2.526	0.1411	1059.1
			QHAFAHIDNHLDKTPSEYIQWR	2707.94	3	3.3111	0.4253	628.8					SVADVERIVAS	1146.28	2	2.5158	0.1471	682.2
			MTPSGHNWVQGQGSGPR	1796.95	2	2.8337	0.5807	726.4					IQKELQNPKMLQQV	1698.02	2	2.5147	0.1355	244.4
	S00447	6	MIRDAGIAVDDVSSITKAPEMLGGR	2604	3	4.7791	0.5631	1186.9					SVADVERIVASKAQ	1473.66	2	2.5114	0.245	766.9
			TLHPAVHGGILARDIESDKQDLANQK	2828.13	3	4.3228	0.5429	391.3					KLGGPGYKEW	1135.3	2	2.5106	0.1137	631.2
			SAILSVYDKTGLLDLAK	1808.11	2	3.5473	0.5403	1027					IENVKPLSGVV	1155.36	1	1.9056	0.1805	397.3
			VKTLHPAVHGGILAR	1569.88	3	3.3175	0.5089	730.1		##	S11006	2	SKTAILSATAGL	1133.31	3	3.7996	0.1721	439.3
			DIESDKQDLANQK	1504.58	2	3.009	0.2521	1686.4					QQRELAESVIGKI	1471.68	2	3.5994	0.1264	393.8
			TLHPAVHGGILAR	1342.58	2	2.2118	0.52	377.7		##	S02190	15	ALNALAEVFKK	1204.44	2	3.7624	0.2013	1155.5
##	S02767	7	LATYHAQTAPVVGYYK	1783.02	2	4.5302	0.5652	1314.5					AAAAQDPKPPVALF	1396.62	2	3.5952	0.2175	745.8
			TGIWSGIDASQEPGQVWK	1960.14	2	3.8106	0.3851	1088.3					KVDPEIVGGL	1027.2	2	3.5797	0.1031	1296.4
			KGFILDGFPR	1150.36	2	3.7732	0.5111	1579.1					AENNRLGVL	986.108	2	3.5794	0.1126	677
			LATYHAQTAPVVGYYKK	1911.19	2	3.4616	0.5151	968.9					QDPKPPVALF	1112.3	2	3.5635	0.2075	393.8
			IFNPPKKEMTDDITGEPLVQR	2429.78	3	3.3377	0.1936	464.6					SAQKLDQKTIQRLE	1658.88	2	2.5355	0.1745	206.6
			SILGVFEQKQSPILSKIGLSK	2273.7	3	3.3136	0.1596	225.2					NELLGNFFSTLAE	1455.59	2	2.5284	0.2148	303.9
			SILGVFEQKQSPILSK	1775.08	2	2.8187	0.2102	555.3					QGKKLKVVT	1001.25	2	2.523	0.2702	534.4
	S02927	7	ALDLLKTEYTSGDGLDINELLDSNKR	2895.17	3	4.7886	0.5367	1031.4					DAKLGPILHTPT	1263.47	2	2.5102	0.142	564.6
			KGKLPIVDEAGNIVSLLSR	2010.37	3	4.7804	0.518	1889.5					DAKLGPILHTPTLT	1477.73	2	2.5094	0.3058	756.9
			NLHYPLASKLPDSK	1583.81	3	3.3575	0.4306	485.3					KLGPILHTPT	1077.3	2	2.5085	0.1759	368
			ATHPEIDVIAGNVVTR	1692.9	2	3.3459	0.4981	967.9					AQDPKPPVAL	1036.21	2	2.5058	0.2247	510.6
			RYENGFILDPVVISPK	1848.14	2	3.3259	0.5704	597.3					VDPEIVGGL	899.024	1	1.9834	0.1531	349.4
			GKLPIVDEAGNIVSLLSR	1882.19	2	2.9183	0.5733	514					SQIVQELQKL	1186.38	1	1.9534	0.1839	234.4
			WGFGGFPVTENGDLR	1652.79	2	2.5091	0.234	655					KLTGKNELLGNFF	1481.72	1	1.9273	0.1484	234.9
	S01276	2	TQDSFDKQFLR	1385.51	2	2.6812	0.2324	930.1			S00209	10	LSLVLPKETIFK	1388.72	2	4.0241	0.1125	692.1
			ITGETFRP	921.033	2	2.4865	0.2896	759.1					LVLPKETIFKSA	1346.64	2	3.5879	0.1661	898
##	S02902	2	LDVLDGLETINICIGYK	1880.19	1	1.8128	0.2504	253.8					AAMFSFRFARPVF	1547.85	2	3.5753	0.1259	229.2
			QGHEFGATTGR	1161.2	1	1.8084	0.1346	283.3					LIEIIEEGGQTK	1330.51	2	3.5714	0.183	1924.4
	S03059	3	TGTVHGIPLPAGLVESDK	1792.02	3	3.3385	0.3281	327.3					ATAVADKLKLSL	1230.48	2	3.5712	0.2129	1124
			LYELASFHALQR	1448.65	2	3.0107	0.4862	1618.6					TYATAVADKL	1053.19	2	2.5445	0.1114	405.8
			IPGGPLFTPSTK	1215.42	2	2.2389	0.3659	330.3					ATAVADKLKL	1030.24	2	2.5392	0.2502	1081.6
	S09804	2	ALMKLKAWIEEQK	1588.93	2	2.2576	0.4602	790.9					ATAVADKLKLS	1117.32	2	2.5279	0.2999	934.2
			LGHVGLNKLVEPYEDK	1812.06	2	2.2438	0.418	532.2					SLVLPKETIFKSA	1433.72	2	2.5009	0.1034	697.1
##	S02112	2	AINHERDQQFTYLGLQTLYDR	2582.81	3	3.3712	0.1037	399.5					LKLSLVLP	883.154	1	1.9637	0.1917	563.9
			FELPQVFFMRVAMGLAIEEKQK	2613.14	3	3.3108	0.2076	491		##	S02616	2	GLTYNRYLSVA	1257.42	2	3.5583	0.193	619.6
##	S02135	2	EGGIVVGVLVLLDR	1439.72	2	2.7441	0.5664	706					TYNRYLSVA	1087.21	2	2.5004	0.2825	615.7
			KEAKSHGEGGNIVGAPLK	1793.02	2	2.3253	0.3834	260.2		##	S02905	11	AIVDEIEQHFKN	1443.59	2	4.2022	0.2739	1425.1
##	S11401	4	KLLPWLDGMLDADEAYFKK	2254.63	3	4.4645	0.5092	1093.8					AIVDEIEQHFK	1329.48	2	4.183	0.2804	1249.8
			KSGVIVGDDVLR	1258.45	2	3.3542	0.3173	989.7					ALKLDWAKVAQ	1243.48	2	3.8825	0.1673	1007.8
			KLLPWLDGMLDADEAYFK	2126.46	2	3.0936	0.6388	962.7					KLDWAKVAQ	1059.24	2	3.6143	0.1422	1010.4
			SGVIVGDDVLR	1130.28	2	2.6089	0.3991	733.1					KLDWAKVA	931.114	2	3.5953	0.1278	537.9
##	S03062	10	DVDGFLVGGASLKPAFVDIINSRL	2504.87	2	4.2425	0.4768	879.8					SEAPQTVDFAHYR	1521.62	2	3.566	0.3173	541.3
			RVILKEDDDFVAR	1576.78	3	4.0902	0.3811	1666					AIVDEIEQH	1054.14	2	3.5597	0.1692	1050
			VATTEQAQEVHASIREWLCK	2358.58	3	3.3361	0.2354	582					SAALKLDWAK	1103.3	2	2.5372	0.1616	325.2
			VATTEQAQEVHASIR	1640.78	3	3.3293	0.1499	758					ALKLDWAKVA	1115.35	2	2.5164	0.1116	1024.7
			ITWTLTGHSER	1301.43	2	2.3956	0.2178	989.1					FLFTFVFPLVQ	1358.65	2	2.5077	0.1698	445.4
			KFFVGGNFK	1044.23	2	2.2952	0.2798	386.1					KVEMELESLSQT	1394.56	1	1.9634	0.1799	324.9
			VILKEDDDFVAR	1420.59	2	2.2248	0.2567	492.6		##	S01187	3	KKPTVPPTYDGV	1302.5	2	3.5633	0.1158	616.2
			QLQAIADKVTEQQWSNIVIAYEPIWAIGTGK	3472.93	2	2.2098	0.4188	267.5					LAKKPTVPPTYDGV	1486.74	2	2.5371	0.2124	514.7
			FFVGGNFK	916.058	1	1.944	0.2567	365.4					IIREQWVRSMMSRL	1806.19	1	1.9783	0.1464	287.6
			MNGTSQSISDIITNLNNAK	2022.22	1	1.7936	0.2503	201.1			S01910	2	FLVAVMVVIQER	1404.75	2	2.5048	0.1599	671.7
##	S11460	2	AIPAPASKMR	1042.27	2	4.0866	0.5392	938.3					LHSFLCILFHCVD	1547.87	1	1.9267	0.1649	205.2
			CIREYPLAR	1121.33	2	2.3076	0.2141	303.1		##	S02696	3	IRHYTVNF	1050.19	1	1.9955	0.1743	214.9
##	S03806	2	TYGVFGLNER	1156.27	3	3.4582	0.4915	588					YAEAYQATRLIPTD	1612.76	1	1.9794	0.1035	271.2
			SLHQCTPDRHR	1350.48	1	1.7063	0.511	294					RHYTVNFGPQHPA	1524.67	1	1.9225	0.2991	266.6
##	S11458	4	VVHKNWGLKEGLMTTVHSYTATQK	2730.14	3	6.4666	0.6517	2471.1		##	S02699	4	ELPLRTRWVDYKD	1691.91	2	3.5549	0.1314	631.8
			NWGLKEGLMTTVHSYTATQK	2266.56	3	4.0386	0.4809	1202.2					ELPLRTRWVDYK	1576.82	2	2.5108	0.2728	255.8
			VVHKNWGLK	1081.3	2	2.5997	0.2496	861.2					MVDKPPTQ	916.078	1	1.9887	0.1031	463.3
			EGLMTTVHSYTATQK	1667.87	2	2.4151	0.4962	506					NEELPLRTRWVD	1528.69	1	1.9809	0.1482	316.8
##	S08944	13	ALIRVDFNVPLDADSKVTNPQR	2469.78	3	5.6628	0.4868	1980.2		##	S02830	6	TKPPGFDAW	1019.14	2	3.5788	0.1379	345.5
			LSHVSTGGGASLELLEGKDLPGVSALSSK	2811.14	3	4.5333	0.5728	978.6					STHPSPRPTLIY	1369.55	2	3.5659	0.3195	692.8
			KGLTALGDVYINDAFGTAHR	2120.35	3	4.2183	0.5598	1070.9					STHPSPRPTLIYLY	1645.88	2	2.5279	0.1391	390.7
			LSHVSTGGGASLELLEGK	1755.95	2	3.9821	0.6169	1628.2					AQAAHQGTPTIH	1232.33	2	2.5269	0.1756	275.3
			SLFDDEGSKLVQGIMEK	1897.14	2	3.6986	0.4657	1173.8					RYLEPFTPTGLTGL	1565.8	2	2.5005	0.3425	1462.3
			AHSSMVGVDLPQKVSGFLVKK	2228.64	3	3.3845	0.3865	643.8					LDVVQSTKPP	1084.25	1	2.0927	0.194	241.7
			AHSSMVGVDLPQKVSGFLVK	2100.47	3	3.3342	0.4254	575.3			S09839	9	AKAAEGFPGVRVS	1289.47	2	4.2628	0.311	899.4
			VSDKIQLIDNLLTK	1600.88	2	3.309	0.3773	781.6					DIEKVTDAQVKAA	1388.55	2	4.0021	0.3719	1022.3
			ALIRVDFNVPLDADSK	1774.01	2	2.8327	0.1624	500.8					DIEKVTDAQVK	1246.39	2	3.8263	0.1742	1503.4
			VVLPVDYVTGDNFSADAK	1911.1	2	2.8013	0.4409	634.1					AQDIEKVTDAQVK	1445.6	2	3.7505	0.3102	1242.6
			FKAEEKLSHVSTGGGASLELLEGK	2488.78	2	2.6574	0.6501	718.5					ISGQAADRVSQAAK	1402.54	2	3.5801	0.241	583.2
			AHSSMVGVDLPQK	1369.57	2	2.5993	0.4474	617.1					DALNNVAAGNVA	1129.21	2	2.5425	0.1011	754.1
			ALENPQRPFLAILGGAK	1796.11	2	2.2989	0.3056	503.1					ALVHGGKAF	900.06	2	2.5242	0.1671	1148.8
##	S09807	3	GVAATDAAIGCVYEACKK	1887.05	2	3.7561	0.4981	700.3					KAAEGFPGVRVS	1218.39	2	2.5153	0.1945	527.5
			EITQLLGDVDRSPKPDFPYPK	2416.71	3	3.3024	0.3978	639.3					AAEGFPGVRVS	1090.21	1	1.9036	0.1596	252
			KQLKQCHIAETEK	1614.81	2	2.2568	0.2085	540.1			S01704	3	LPYYAELLGEVVSQ	1581.79	2	3.5672	0.1537	476.6
##	S03656	2	SSALPSTSK	877.95	2	2.2777	0.5196	309					SREVSGPTTTL	1148.25	2	2.5115	0.1772	645.6
			TSPSLTSSSACAPAR	1436.56	2	2.2756	0.3327	280.8					GSRYEPLPGYSEAL	1539.67	2	2.5094	0.2977	567.7
##	S00742	3	LANAPLETLGEEYAKLVDEIEIK	2559.89	3	3.3022	0.601	352.2		##	S02602	4	RVFEKPWVTK	1290.54	3	4.2567	0.188	846.5
			YLTTPQLHYIVR	1504.76	2	2.4761	0.4701	463.6					AERVELDSLIIKR	1542.81	3	4.0282	0.1244	808.5
			IFEYGTAGFR	1161.29	2	2.4645	0.4416	1356.3					RKLGLRYDDLIP	1459.72	2	3.5538	0.1305	606.9
##	S02672	2	EARALIDASGR	1159.27	2	2.3311	0.1307	480					NDTVQLAL	873.975	1	1.9879	0.1647	389.2
			LEIDGGVNVNNIR	1413.56	2	2.2038	0.1709	293.8		##	S01869	2	HRTASEIQEAQETK	1628.73	2	3.594	0.2312	360
	S01028	3	ALPNLMVWR	1100.35	3	3.3075	0.2221	279.2					SLSASPVSLVLFSI	1420.68	2	3.5814	0.1076	311.6
			IVSMPCFEVFDTQDK	1760.01	2	2.4566	0.4759	355.8		##	S11209	2	GGHLDPKHGVFL	1277.46	2	2.5114	0.1911	442.5
			QNLPQLEGSTIQK	1456.62	2	2.2173	0.1112	407.9					GGHLDPKHGVF	1164.3	2	2.5024	0.1963	595.6
##	S03029	2	KLDPAGAANLDIPKR	1579.83	3	4.0199	0.3792	661.2		##	S11523	4	RLGTIQDPIVVK	1339.61	2	3.7423	0.1456	478
			LLVEFGKEILAIIPGK	1741.15	2	3.0517	0.3854	603.9					GNTIKMDYVGPK	1323.54	2	2.5175	0.1205	530.8
##	S13934	2	RPSVGAPHSDLQGPVGPGFSRPK	2344.62	3	5.2064	0.5758	1980.6					GKMQGIDIFDQKP	1477.71	2	2.5032	0.1467	258.2
			QENDAALGNGGLGR	1372.42	2	2.7097	0.6278	332.6					SKWDPQPGESAG	1259.31	1	1.9499	0.1356	223
##	S07169	2	YGGKLPFLFK	1170.43	2	2.6572	0.3313	759.3		##	S03106	12	RVNDFPTAVR	1175.32	2	3.8458	0.2219	602.6
			LAESLHAKDSK	1199.33	2	2.27	0.176	869.5					LEELKDLREEL	1387.56	2	3.8282	0.1294	949
	S06800	2	GVYFTGGSLNPAR	1339.48	2	2.9802	0.4162	376.1					RRVNDFPTAVR	1331.51	3	3.8209	0.1922	389.5
			YQNVNPGQDFDGIGSELMGNPER	2538.69	1	1.7349	0.1026	249.4					SGAHEEETFEQF	1411.41	1	3.746	0.3838	412.9
##	S07512	2	NTYGTGCFLLYNIGEK	1794.01	2	2.2029	0.1122	256.7					RVNDFPTAVRVF	1421.63	2	3.5646	0.175	464.4
			AYGKLAISALK	1135.38	1	1.7604	0.1633	299.4					LEELKDLREELGIV	1656.9	2	2.5237	0.1614	469.6
	S05822	2	HYPEDSWNDTGNNVYGCIK	2213.32	3	3.3137	0.1564	393.7					LEELKDLREELGIVL	1770.06	2	2.5237	0.1614	469.6
			QLFLLKK	890.14	2	2.2953	0.5307	418.1					KDLREELGIVL	1285.52	2	2.5206	0.1968	891.5
##	S03411	13	LNVLHWHITDTQSWPLEVK	2317.63	3	4.6601	0.5487	1477.5					SARYEKEFDSV	1331.41	2	2.5079	0.3175	218.6
			EVTDLFEDEFHHLGGDELQPNCYK	2895.03	3	4.0998	0.5863	1582.2					ELKDLREELGIVL	1527.79	2	2.504	0.1997	242.9
			NFISPSKIKEQIDAMALSK	2121.49	3	3.9097	0.4804	615.6					REELGIVL	929.097	1	1.9925	0.1165	230.1
			AAALAELLWSGNRDKEGK	1930.15	2	3.8767	0.613	713.7					AAVPTPVLRASAF	1300.53	1	1.9174	0.1513	471.9
			GILLDSGRNFISPSK	1604.83	2	3.7285	0.5182	1056		##	S02945	11	STSDLWRKL	1106.26	2	3.5819	0.1599	660.1
			EYLVANGIGAAPLQPR	1669.91	2	3.4562	0.5456	1372.9					NSSTPHDNEFLRER	1702.77	2	3.5705	0.3533	299.6
			INNFREYLVANGIGAAPLQPR	2314.63	3	3.3498	0.3582	919.2					AASTSDLWRKL	1248.41	2	2.5497	0.3016	1131.7
			AAALAELLWSGNRDK	1615.82	2	3.215	0.5456	900.7					TKNFFWGDGDKTLF	1676.85	2	2.5464	0.3576	686.1
			YVTQWLAEHPGK	1429.61	2	2.973	0.5154	904.7					NSSTPHDNEFLRE	1546.58	2	2.5446	0.2358	612.9
			NIVMQTWNNGLDNIKK	1889.17	2	2.8886	0.1865	439.7					SDLWRKLSIYA	1352.56	2	2.5412	0.1997	417.9
			IKEQIDAMALSK	1347.61	2	2.7362	0.4615	611.2					NFFWGDGDKTLF	1447.58	2	2.5374	0.1919	787
			VIPEIDTPSHSSSGWK	1740.9	2	2.351	0.372	239.5					TKNFFWGDGDKTL	1529.68	2	2.5293	0.2844	718.3
			YCLKHPHHCDLYSDPNAVLG	2399.58	2	2.2219	0.4203	314.6					EDRVEYPYQNIR	1582.7	2	2.5229	0.17	446.5
##	S00116	2	WANELGEEKKVK	1431.62	2	2.4612	0.2611	1014.4					TSDLWRKL	1019.18	2	2.5196	0.1761	796.8
			HASECANNVNDSCGNHSLR	2029.11	2	2.34	0.2137	366.9					ASTSDLWRKL	1177.34	2	2.5121	0.1227	651.3
##	S12068	3	ATEGLVWLIR	1158.38	2	3.6577	0.3606	1481.5		##	S02896	10	VFREPIVIPR	1226.5	3	3.8393	0.1416	951.6
			LFDILGSVAFTPVKNDLLGNIKK	2503.96	3	3.341	0.3412	498.8					QTQYNLDESIRGF	1571.67	2	3.6711	0.4325	814
			QLAAPAESETLQALVLNELK	2139.43	3	3.3362	0.4428	507.4					FKLASLKSLPMYMS	1617.01	2	3.5872	0.1705	431.9
##	S08932	4	GYLQDIFRDSTPYPEILKTNEDLK	2857.16	3	3.7666	0.425	405.8					REPIVIPR	980.19	2	3.5766	0.1765	584.8
			ALVPLKDVTNHLPMK	1677.05	3	3.3657	0.5271	560.1					FITPYLEVDLKYY	1664.92	2	3.555	0.174	465
			IGDYTDFYAGLNHAFNVGVLFR	2490.76	3	3.3616	0.2353	901.9					PGWKKPIIIGRH	1402.72	2	2.5423	0.1424	814.4
			GYLQDIFR	1012.14	2	2.5218	0.2946	798.9					VKNPIVEL	912.109	1	1.993	0.1638	295.8
##	S01033	5	FLKVEFPVDIR	1363.63	2	2.8045	0.3328	821.4					DQVTVDAAE	947.967	1	1.9548	0.1224	225.3
			RGQDDEDVSNDNLPR	1730.73	2	2.6647	0.3184	589.9					YLEVDLKYYDLGL	1604.83	1	1.9427	0.1826	256.8
			YAILPHSGPLDYR	1502.7	2	2.528	0.2923	942.4					DFKGPGIA	804.914	1	1.9147	0.147	205.1
			LVDATPALVLDTVK	1455.72	2	2.4818	0.3821	694.4		##	S04901	3	VSMLLSELLDLL	1346.66	2	3.6257	0.1288	703
			RVNIVLR	870.079	2	2.3635	0.2069	577.3					MLLSELLDLLNL	1387.71	2	3.5723	0.1689	799.9
##	S04736	3	KYNAPYFGSTIGR	1474.65	2	2.7789	0.4367	779.9					LDATGATIDLV	1089.22	2	2.5132	0.1996	386.7
			DSVVKNLNDKTYVITSK	1925.17	2	2.2399	0.649	201.4		##	S01690	6	FWKPGSGIIHQ	1270.46	2	2.5446	0.205	643.3
			LKDSVVKNLNDK	1373.58	2	2.2298	0.1199	551					FWKPGSGIIH	1142.33	2	2.5249	0.3051	440.7
##	S12014	2	LLSSSLVFSSAR	1267.45	2	3.1795	0.4896	1729.2					ASAADLDKKVE	1147.26	2	2.5095	0.2152	1307
			LANVLAASSCSIMLCR	1653.01	2	2.2203	0.1325	398.8					FASAADLDK	938.017	1	2.0488	0.1021	369.4
##	S06170	2	ITALINPSGQTRAKYK	1762.05	2	2.2944	0.5746	220.4					ASAADLDKKVEMT	1379.56	1	1.9761	0.2923	292
			ITALINPSGQTRAK	1470.7	2	2.2881	0.195	360.7					NKEVYDFLSTS	1303.4	1	1.9692	0.1272	315.9
	S01367	2	IDIITGTLGK	1031.22	2	2.4862	0.2114	457.8		##	S00451	2	ITRSFARIHETN	1445.6	2	3.5843	0.1325	350.7
			LRVTPTPGHTKEYR	1655.88	2	2.2183	0.1681	203.9					WFKNGSAL	923.051	1	1.9498	0.1388	446.7
	S03339	2	FKVADISLAAFGR	1395.63	2	3.386	0.4773	1494.7		##	S09899	4	RVENSLPDLRLL	1425.66	2	3.5843	0.1857	330.1
			FKVADISLAAFGRR	1551.82	2	2.276	0.2835	430.3					FDKHVRPELMIS	1472.74	2	3.5717	0.1462	412.1
##	S04868	2	GTGCDAYRAPGR	1224.32	2	2.2557	0.3151	471.5					NITRVENSLPDLR	1527.71	2	3.5669	0.2201	375.1
			ARPGPGAVDPGGQPVAAR	1673.86	1	1.8192	0.1573	279.6					VENSLPDLRLL	1269.47	2	2.5244	0.1919	400.8
	S03044	4	IEGLIEPLSK	1099.3	2	2.7764	0.581	754.8		##	S11595	12	IPESEYAEIIKR	1448.65	2	3.8155	0.1405	506.5
			QPICYPLLPGGR	1314.57	2	2.2586	0.333	246.9					IPESEYAEIIK	1292.46	2	3.5844	0.1192	571.9
			GWVVYSNWGSR	1311.43	2	2.2333	0.4399	200.4					GEKGIVEPTFVHLS	1513.72	2	3.5673	0.3146	680.1
			HSTDEMDGNEK	1263.26	1	1.7894	0.1983	281.1					AYAGYRFAL	1032.18	2	3.5586	0.2701	789.7
	S10160	2	TSDWLMVDPWEAMQK	1838.09	2	4.1253	0.428	873.7					GISFVQNPPQK	1215.38	2	2.5488	0.1996	589
			AGLASASHRINMCR	1487.72	2	2.454	0.2503	774.1					GYLPKDEGLKNAL	1418.62	2	2.5482	0.1312	1069.7
##	S09722	4	MLDHATNIKHDQYTR	1844.05	3	3.3671	0.4249	1453.6					GYLPKDEGLKN	1234.38	2	2.5445	0.1364	977.7
			VTVADINPDMLTEGKKR	1888.18	2	2.2754	0.2648	235					YAGYRFAL	961.099	2	2.5171	0.1775	432.2
			LWKDYFVR	1127.32	2	2.2258	0.2974	700.4					GEKGIVEPTFVHL	1426.64	2	2.5038	0.2628	779.7
			DYFVRSLNPGR	1324.47	1	1.7023	0.1122	273.3					LLLLPINP	893.149	1	2.0996	0.1459	415.1
	S03057	2	HIGMIAGGTGITPMLQVIK	1938.39	2	5.2666	0.6475	1802.8					RLLLLPINPFYS	1446.76	1	1.9814	0.1469	242.7
			VLKPNEFQK	1103.3	1	1.751	0.1096	504.3					IVNILPNV	882.083	1	1.9607	0.1564	698.7
##	S00432	3	TALLYGALDRNPQVYQVVPDKSVR	2704.08	3	4.266	0.3475	1487.7		##	S10936	4	LGPNGVEEILPIGK	1436.68	2	3.8996	0.3838	806.7
			LLQGLKGHRSVGGMR	1609.93	2	2.2877	0.2137	311					FADSLLKATQ	1094.24	2	3.6145	0.1599	1191
			VHGGDPEKEKEFIAGAEK	1942.12	2	2.2694	0.4261	304.5					FVDSPLYKDQ	1212.33	2	3.5709	0.2986	1098.7
	S04962	2	QVTGPDIIAWAK	1299.5	3	3.3019	0.1584	322.1					SATLSMAQAGAR	1164.32	2	2.5464	0.1526	644.3
			ATSVPEATTR	1033.11	2	2.2759	0.1798	261.9		##	S02597	29	RIFGVTTLDVLR	1390.66	2	4.1659	0.2738	756.3
##	S03607	2	LLYNDYLDNPEHPAFAEVAPEVR	2673.92	3	3.5555	0.499	1269.6					PADEKIPVVGGH	1219.37	3	4.0535	0.23	1719
			SLDYEKSVTDKTVEK	1742.91	2	2.2607	0.2216	682					NASIVRDLAKAA	1229.41	2	3.9012	0.1352	936.7
	S02153	2	CAIGFVGGSDLVK	1266.48	3	3.3676	0.3189	414.1					LYDIRGGPGVA	1118.27	2	3.8143	0.2369	1358.1
			TYCLQHIEAEK	1335.5	2	2.6272	0.4756	647.9					TDPADEKIPVVGGH	1435.56	3	3.8018	0.2457	568.6
##	S01990	2	IAAATTEDPKDLSGPSR	1729.87	2	2.43	0.3228	373.4					VYNPKRIF	1037.24	2	3.6294	0.325	773.8
			ANIPVTLVDNSQASLDKGLK	2084.36	2	2.2052	0.5897	392.1					NVYNPKRIF	1151.34	2	3.5982	0.2324	578.8
	S10146	2	ENTTHHLVEDIEAIR	1777.91	1	1.8641	0.1081	236.2					KAKNVYNPKRIF	1478.77	2	3.5913	0.3072	627.6
			INTTFFNPEVYR	1501.67	1	1.7438	0.2007	282.3					MKLNPRVSQL	1186.45	2	3.5913	0.1029	781.3
	S11393	2	DVGMWCRVK	1094.32	2	3.4758	0.4956	1115.7					GHEPTPSGLKEAL	1336.48	2	3.5832	0.1928	771.9
			TGGTESLLALR	1118.26	2	2.2222	0.1411	245.5					KLNPRVSQL	1055.26	2	3.5804	0.1766	509.9
	S01744	2	LHTPAEILKR	1178.4	2	3.2387	0.5832	1093.4					ASIVRDLAKA	1044.23	2	3.5793	0.1394	540.7
			NHVTRWEVVR	1296.46	2	2.2167	0.1832	450.2					ALYDIRGGPGVAA	1260.42	2	3.579	0.3047	709.9
	S04136	2	LFRLHSLHTLER	1522.78	2	2.9961	0.3669	737.5					KNVYNPKRIF	1279.52	2	3.5771	0.1633	577.3
			ESADFFTSGAVTTR	1489.57	2	2.2387	0.1235	250.9					ALYDIRGGPGVA	1189.35	2	3.5573	0.2383	388.2
##	S00202	2	FKLRER	849.016	1	1.8865	0.1255	314					RFVSEIKNTD	1209.33	2	2.5389	0.1051	694.8
			YIFYIDASDFPK	1479.66	1	1.8367	0.2603	251.4					GAAGGIGQPLSLL	1154.34	2	2.5356	0.2234	355.9
##	S06294	3	SKAEELGQPIIGK	1370.58	2	3.7715	0.5884	1563.8					LYDIRGGPGVAADL	1417.59	2	2.5206	0.1989	848.8
			AGHFVNEIIPITTK	1540.79	2	3.3685	0.4684	1042.2					LEGSEIVLIPA	1141.34	2	2.5166	0.1348	626.6
			RSKAEELGQPIIGK	1526.76	3	3.3669	0.3651	964					NASIVRDLAKA	1158.33	2	2.5153	0.1284	758.3
##	S04770	4	RFSQNYPVALLAR	1535.78	2	3.2773	0.3773	525.1					NVYNPKRIFGVT	1408.63	2	2.5135	0.1487	528
			FSQNYPVALLAR	1379.59	2	3.1608	0.441	1120.6					KLNPRVSQLA	1126.34	2	2.508	0.1552	584.3
			TVAVIAGVGPGTGASIAR	1597.84	2	2.2724	0.521	376.7					NILVISNPVN	1083.26	1	2.2095	0.1342	285.6
			TVAVIAGVGPGTGASIARR	1754.03	2	2.2709	0.1148	274.6					GAAGGIGQPL	840.948	1	1.9811	0.1355	282.7
	S01791	3	FDNQVVVVTGAGGGLGK	1618.82	2	2.7313	0.4496	1545					RTATLFQRRAFSAT	1626.85	1	1.9526	0.119	278.5
			GAGVVVNDLGVSHSGEGQSSK	1985.1	2	2.5887	0.6048	623.2					VISNPVNSTVPIVA	1410.64	1	1.9436	0.2775	273.1
			AADVVVEEIKAAGGK	1457.65	2	2.3511	0.3729	836.2					NILVISNPV	969.161	1	1.9332	0.1095	251
	S01699	2	TWGSIPEPPVYTHR	1640.82	2	3.0364	0.4362	1166.3					GAAGGIGQPLSLLM	1285.54	1	1.927	0.2507	258.5
			LLEYENDQAK	1223.31	2	2.7681	0.3464	1078.3					LGAAGGIGQP	840.948	1	1.9158	0.1347	296.2
##	S10142	2	TPVGSFLGSLSSLTAPQLGSHAIK	2369.7	3	3.5955	0.5098	761.5		##	S11748	7	ARDIDVGVEF	1121.23	2	3.6	0.1746	912
			GAGLLDSTVCTTINK	1493.7	3	3.3558	0.2203	465.8					AQVLAGGRGKGTF	1262.44	2	3.5612	0.1405	564.3
	S07405	2	TLDIKAFCEMR	1327.58	2	3.7265	0.4663	1047.1					PANFLDVGGGATP	1216.33	2	2.5381	0.1116	474.1
			IILPIPFVSENSR	1485.75	1	1.879	0.1494	284.5					GEDMVIKAQVLAGG	1388.62	2	2.5218	0.1698	476.7
	S00149	2	GNLLLNESQGCFNLK	1650.87	3	3.312	0.1433	374.8					LSIHEYLSAN	1147.26	2	2.5079	0.1182	673.6
			DFIRGTVEDK	1180.29	1	1.754	0.1954	276					FLDVGGGATPA	1005.11	1	1.9377	0.1675	200.7
##	S04473	10	KIFEAFPEHALLR	1571.85	3	4.0846	0.4417	1616.6					AESGLNFI	850.939	1	1.9096	0.1441	203.2
			KDSAQNAQEQSVHFEACHAMEKK	2675.86	3	3.3543	0.2885	954.6		##	S02006	2	LLAEFVKRDLV	1303.58	2	3.5929	0.1515	1023.8
			LGYNIDPTSSGTLQNSLFKVENDDVR	2884.11	3	3.3226	0.2238	338.9					AEFVKRDLV	1077.26	2	2.5142	0.1998	489.7
			KIFEAFPEHALLRR	1728.03	3	3.3133	0.3732	401.1		##	S03362	16	REVAPVLVEHKTQ	1506.73	3	4.6478	0.2685	1387
			YADIVVHR	973.111	2	2.6498	0.3368	890.8					THEGGVDVGDVDAK	1399.45	2	4.103	0.4499	1531.6
			GKYYTPPTVREEHR	1733.91	2	2.5198	0.189	368.7					ALSGKTTDIKEFGS	1454.61	2	3.9911	0.359	1161.8
			IFEAFPEHALLR	1443.67	2	2.3901	0.4312	514.1					RAGPNYQEGLKNIK	1588.79	3	3.7566	0.2039	531.4
			IFEAFPEHALLRR	1599.86	2	2.3359	0.2589	530.5					FVAKPDQLIK	1159.4	2	3.6747	0.2099	951.8
			GKLSYAELDKIIK	1478.76	2	2.2986	0.5021	866.8					ATYPWLLAPGAR	1316.53	2	3.5904	0.1412	544.2
			RLGTFVER	978.131	2	2.2893	0.1001	424.4					AILNYHLTR	1101.28	2	3.5809	0.2161	696.3
##	S03515	5	VHLVAIDIFTGKKLEDLSPSTHNMDVPNVR	3347.83	3	3.632	0.5715	1105.1					AVGEELHLDMH	1251.39	2	3.5788	0.1087	840.3
			KLEDLSPSTHNMDVPNVR	2053.29	3	3.3711	0.1774	492.1					HFLVEPFVPHPQ	1447.67	2	3.5767	0.3024	1642.5
			VHLVAIDIFTGK	1313.57	2	3.2399	0.575	1386.6					ALNKTWAEAR	1160.31	2	3.5705	0.1579	1028.2
			GRPCKIVEMTTSK	1508.75	2	2.8974	0.4922	1132.9					TGASLKLTVLNANG	1359.55	2	3.567	0.2451	505.7
			VHLVAIDIFTGKK	1441.74	2	2.6941	0.5101	1011.7					AVGEELHLDMHVF	1497.7	2	2.5453	0.1116	590.6
	S02952	2	VFHDTSK	833.9	3	3.3285	0.4722	1083.3					KLLVPVNLKQY	1315.63	2	2.516	0.1405	453.6
			ASPVSHLCVILSK	1354.63	2	2.5183	0.3607	805.9					LVEPFVPHPQ	1163.35	2	2.5097	0.1394	244.8
	S03402	7	VDTNLKACQALILAPTRELAQQIQK	2825.24	3	3.9378	0.516	902.6					VGDVDAKAEKLL	1258.45	2	2.5032	0.1524	544.9
			ALQDGPQVVVGTPGR	1494.68	2	3.3295	0.3484	1214.5					NPLVVIPN	866.04	1	1.9183	0.14	268.5
			VDTNLKACQALILAPTR	1886.17	2	3.2011	0.4595	1127.1		##	S04017	5	IKPQPEPVVPKIPL	1555.93	2	3.8651	0.1824	612.9
			KAELTLEGIK	1102.31	2	3.1516	0.4599	750.6					ELGLIRKPAAFIS	1415.71	2	3.8307	0.355	704.7
			GSDVIAQAQSGTGK	1319.4	2	3.0263	0.3981	1524.7					GLIRKPAAF	973.197	2	3.5518	0.2825	667.1
			GVYAYGFERPSAIQQR	1843.04	2	2.9802	0.4162	376.1					TIKPQPEPVVPK	1333.6	1	2.0161	0.1642	363
			AIMPVIKGSDVIAQAQSGTGK	2072.42	2	2.2214	0.5344	372.9					QPEPVVPKIPL	1217.48	1	1.9629	0.1202	405
##	S10001	2	VLIATDLLAR	1085.32	2	2.8318	0.4397	1205.7		##	S01670	7	LLDELFERA	1106.25	2	4.3299	0.1903	992.6
			DVIMKEFR	1038.25	2	2.4556	0.4327	980.1					KLVRQEIASIDQLY	1676.94	3	3.8403	0.1418	516.2
	S01961	2	LLAFPPDTNIIWK	1528.82	2	3.5174	0.6004	1010.4					KKGANYEKTLAGLI	1506.77	2	3.5873	0.1653	343.4
			SGEDVLSIWTK	1235.36	1	1.7903	0.1991	266.6					SDDQVAGELRKM	1349.5	2	3.5696	0.276	740.6
	S10286	3	TQGMTNAFQR	1154.27	3	3.3769	0.5254	241.7					YALNESKVQVR	1307.48	2	3.5538	0.1663	753.2
			DQGHGGR	726.71	2	2.2031	0.1983	756.1					LLDELFER	1035.18	2	2.5323	0.1255	787.8
			LQSQIVTLADK	1216.4	2	2.2008	0.1665	376.3					EKTLAGLI	845.02	1	1.9296	0.1749	435.7
##	S06739	2	ALIYVENLNEIEK	1548.76	3	5.6628	0.4868	1980.2		##	S02606	8	DVNPQVPEKLAK	1338.54	2	3.5925	0.161	1371.2
			SLQHIDPHTAEYIER	1809.96	2	3.0706	0.372	553.5					DAEREAQKIVQ	1287.41	2	3.5922	0.151	901.5
##	S06442	2	AMGKPFYVVAESHK	1564.83	3	4.1489	0.4983	1050.8					VEDLIKTVLDVNP	1455.68	2	3.575	0.3957	356.7
			LFPLGQYDLPVDQR	1661.88	2	2.9961	0.3669	737.5					NSAGIQTLLDA	1103.21	2	3.569	0.1257	601.6
	S02302	2	NSIPDSVKVQR	1243.39	1	1.7422	0.2673	272.4					DVNPQVPEKLAKKA	1537.79	2	2.5471	0.2253	344.6
			NSIPDSVK	859.94	1	1.7422	0.2673	272.4					LIKTVLDVNPQVP	1436.72	2	2.5205	0.1075	799.4
	S02518	2	MASSAFSR	856.96	3	4.2443	0.5519	1050.2					TLLDAEREAQKIVQ	1614.83	2	2.5195	0.1904	641.8
			LSTALAGTTCSSVGPLR	1634.87	1	1.7375	0.1962	252.8					KEKGNKVVE	1031.19	1	1.9013	0.1065	261.8
##	S01340	4	VGAVVDGKIPEVSKAGDIETVSAILR	2625.02	3	5.3954	0.7037	1611.2		##	S01372	2	QAAAEADRLLTE	1288.39	2	3.7026	0.3537	622.8
			LVEDPQIVAAFLPK	1540.83	2	3.6395	0.6081	1434					KSILESATRRTDII	1603.85	2	2.5138	0.1432	506.6
			TKQGLDTLIR	1145.34	2	2.5496	0.3674	661.8			S06263	2	NIRLGQIARTGNSEHYL	1943.15	1	1.9951	0.1613	204.9
			VGAVVDGKIPEVSK	1398.63	2	2.2373	0.2538	551.2					HSPVHTGYNIRLGQ	1579.74	1	1.9511	0.1105	286.6
	S03521	20	KDEIATLVEKLEIK	1629.92	2	4.3518	0.4897	1755			S04312	2	ILTNIHADINSELD	1568.71	3	3.8392	0.1189	971
			GHVFAEEQRPGTPLFTIK	2028.3	2	4.0168	0.555	787.3					DREEFYRLKKVI	1596.86	1	1.9016	0.362	267.6
			AYLPVNESFGFPADLR	1797	2	3.6549	0.6075	1107.7		##	S03296	9	APRVIVVGGGLSGL	1295.56	2	4.1014	0.3206	1228.2
			LLADEYEWDVTDAR	1696.8	2	3.5174	0.6004	1010.4					RVIVVGGGLSGL	1127.36	2	3.7333	0.3062	1267.8
			RGHVFAEEQRPGTPLFTIK	2184.49	3	3.3984	0.4773	626.6					NWLDEHPGGAQAL	1408.5	2	3.6487	0.1438	649.2
			LTSEERDLEGKPLLK	1728.97	3	3.3974	0.2963	535.8					LDLTLVSRLG	1087.3	2	3.5887	0.1777	851.2
			GIKETVPDYTNYYDKL	1920.11	2	3.1373	0.4617	381.3					VFNLDLTLVSRLG	1447.7	2	3.5614	0.1733	470.5
			LYVTAQPLGEEVSLAIEAGKISPR	2542.91	2	3.0111	0.5489	445.8					LHIDPNQPGKV	1218.39	2	2.5488	0.221	670.5
			SGTLTTSETAHNLK	1460.57	2	2.962	0.4641	660.7					VFNLDLTLVSRLGG	1504.76	2	2.5034	0.1884	948.5
			IQGPNYTPGKKDDLFIK	1935.21	2	2.8897	0.2167	571.3					NWLDEHPGGAQALF	1555.68	1	2.3768	0.2882	305.9
			SFNQFILDPIFK	1469.71	2	2.757	0.4125	1045.3					APRVIVVG	811.008	1	1.9853	0.1012	211.6
			KIWCFGPDTSGANVLVDQTK	2238.47	2	2.6541	0.4897	836.8		##	S07414	2	GHLIAVESGFPMFGVSSEILA	2162.49	2	3.5832	0.1928	771.9
			SVEVKNANDLPK	1314.47	2	2.6451	0.2526	660.9					ESGFPMFGVSSEILA	1571.77	1	2.1437	0.2539	371.9
			KGIKETVPDYTNYYDK	1935.12	2	2.5551	0.3865	766.8		##	S04241	5	KTNNVLIVE	1030.2	2	3.6935	0.2052	800.5
			ARLLADEYEWDVTDAR	1924.06	2	2.4924	0.3938	461					GASIQKTNNVLIV	1357.58	2	3.5901	0.1834	628.2
			DLEEDHAGVPLR	1351.45	2	2.4873	0.2849	843.8					AGLNDVLADLGERA	1414.55	2	3.561	0.2542	456.7
			AVQYLNEIKDSFVSGFQWATR	2460.73	2	2.3997	0.5097	498.9					MLADEIQRRYFDW	1743.97	2	2.5356	0.1901	363.8
			KFLPAADALLEMMVLNLPSPVTAQK	2699.27	2	2.2272	0.5607	608.7					SIQKTNNVLIV	1229.45	1	1.9143	0.1435	254
			DLEGKPLLK	1013.21	2	2.214	0.2693	481.2		##	S02541	4	GAQVPVGAGLAFAQQYN	1691.87	2	3.5781	0.1166	294.5
			ETVPDYTNYYDKL	1621.73	1	1.9001	0.2565	294					IGELLGRREGIAY	1447.66	2	2.5162	0.2273	542.2
##	S03791	2	YEVTVIDAPGHR	1357.49	3	3.3236	0.4927	684.4					SAHAEDIPVEDDK	1426.46	2	2.5077	0.1201	407.9
			GSFKYAWVLDKLK	1555.85	1	1.8524	0.1414	258.4					DIPVEDDKPFSVK	1489.65	2	2.5015	0.2084	247.6
	S09969	2	SGDAAIVK	760.85	2	3.5456	0.5378	1275.8		##	S05786	2	ILFEDIYVR	1168.37	2	3.8013	0.1689	632.2
			EGVPGDNVGFNVK	1332.44	2	2.2912	0.331	365.7					LFEDIYVRGSEPK	1553.74	2	2.5437	0.1082	263.6
##	S03650	15	HDGGFGIVHIKDAIDNTFATR	2285.5	3	4.367	0.4926	1624.5		##	S01640	4	KNSRLDLSNINIAA	1529.72	2	2.5323	0.17	596.6
			VQLGKGGIPFLVTHDAR	1809.11	3	3.683	0.4429	1403.3					FVSRAADIANEN	1307.39	1	2.0049	0.1318	231.6
			ERHDGGFGIVHIKDAIDNTFATR	2570.81	3	3.5974	0.4925	979					NENLPVKPSEKQVI	1595.82	1	1.9319	0.3183	251
			ESNVFVIGQEKPWVSLPKGK	2243.59	3	3.3736	0.4011	858.3					AAQQPNSSY	965.987	1	1.9084	0.178	298.2
			VGVITHRERHDGGFGIVHIK	2228.55	3	3.3345	0.1405	654.9		##	S02079	4	KRVVENPLELLL	1423.73	2	3.5833	0.1819	315.5
			VRTDSTYPAGFMDVITIEKTGENFR	2849.17	3	3.3206	0.5025	751.6					KRVVENPLELL	1310.56	1	1.9867	0.1528	343.6
			TIRYPDPSIR	1218.39	3	3.3075	0.2366	720.5					KVIDGAVGAE	959.08	1	1.9348	0.1828	432.6
			GGIPFLVTHDAR	1283.46	2	2.458	0.3631	678.9					GLITPIVK	841.074	1	1.9141	0.1044	303
			IQAEEAEYKLGK	1379.54	2	2.4168	0.3862	946.1		##	S01525	2	QINARYDDEAGQV	1479.53	2	3.5547	0.3283	327.1
			ESNVFVIGQEKPWVSLPK	2058.37	2	2.2879	0.4276	500.6					AFRNGAVVARKLMN	1547.85	2	2.5339	0.1443	362.8
			HDGGFGIVHIK	1180.34	2	2.2742	0.4702	814.6		##	S11479	5	LLVRNFVPAHQQVT	1622.9	2	3.5923	0.4036	339.3
			ERHDGGFGIVHIK	1465.64	2	2.2428	0.4341	707.5					LLVRNFVPAHQQ	1422.66	2	3.5749	0.232	477.3
			IQAEEAEYKLGKVK	1606.85	2	2.2134	0.2901	403.5					EGKTSVSDRE	1108.14	2	3.5564	0.1549	632
			GVKLTIAEERDR	1387.57	2	2.2009	0.1498	394.6					LDTANKTNGGITV	1304.43	1	1.9802	0.1576	271.5
			HRRLLDK	938.113	1	1.7269	0.1951	308.9					LHEKTRGLFNKELI	1698.99	1	1.9677	0.1509	287.4
	S03676	11	FDLGALLALHGESSTDDKGQKVER	2587.83	3	4.2926	0.4879	845		##	S11478	7	HDYRPEDLIVHKG	1579.74	3	4.3969	0.2172	1259.6
			VFEVSLADLQKDEAHSFR	2092.3	3	3.4702	0.496	1536.2					DYRPEDLIVHK	1385.55	3	3.9881	0.1989	1449
			EIEKSTQGIYPLQNVHIR	2126.4	3	3.3885	0.4376	597.1					HDYRPEDLIVH	1394.52	2	3.8421	0.3479	822.3
			VFEVSLADLQKDEAHSFRK	2220.47	3	3.3285	0.4722	1083.3					HDYRPEDLIVHK	1522.69	2	3.6347	0.15	872.4
			KDEYLVKAPTTFQVR	1796.06	2	2.9116	0.356	935.9					GKHDYRPEDLIVH	1579.74	2	3.5657	0.3228	656.9
			TTGLKNANDYLK	1338.49	2	2.8417	0.5137	1543.4					GGDVWFPQPAPKDH	1551.69	2	2.5493	0.1311	383.6
			GRVFEVSLADLQKDEAHSFR	2305.54	2	2.237	0.3481	578.1					YLEDNGHTLVTT	1363.46	1	1.9968	0.1541	245.2
			TVDPFTRKDEYLVK	1711.94	2	2.2261	0.1836	258.3		##	S01820	10	RILVPVKRVL	1193.55	3	3.8152	0.2443	804.2
			LVPEVIGREIEK	1382.63	2	2.2222	0.2728	254.6					RILVPVKRVLDYTL	1686.08	3	3.8152	0.2443	804.2
			STQGIYPLQNVHIR	1626.84	2	2.21	0.3403	603.4					VLDYTLKPR	1105.31	2	3.596	0.2468	749.4
			QASSCTLTQLTK	1339.46	1	1.7549	0.1436	295.2					VAKMLKGVV	945.249	2	3.5893	0.2809	456.5
##	S03564	11	RMGTEVAGDSLGDEFKGYVFR	2335.58	3	3.9299	0.5121	815					SEVLAVSAGGPKT	1216.37	2	3.5869	0.1746	896.4
			SEASKEAANEYAK	1398.46	2	3.6451	0.531	1467.6					MHVEVPEAKEGF	1373.56	2	3.5637	0.1665	428.7
			MKLNVSYPANGSQKLIEIDDER	2521.83	3	3.6431	0.5101	1306.5					SAGGPKTVDVLRTA	1372.55	2	2.5191	0.2379	847.7
			MGTEVAGDSLGDEFKGYVFR	2179.4	3	3.351	0.4592	427					QAMNPFDELSMEE	1541.69	2	2.5133	0.2639	478.2
			RSEASKEAANEYAK	1554.64	3	3.3251	0.5149	1253.5					HVEVPEAKEGF	1242.36	2	2.5122	0.2122	393.7
			SFFGLDKKDDVR	1427.59	2	2.3728	0.3652	584.8					WSQATQASKVTV	1306.45	1	1.9074	0.2463	262.6
			SFFGLDKK	942.094	2	2.297	0.336	824.8			S07255	2	EIGLSLTTAPEI	1244.42	2	3.5515	0.1816	458.1
			LIEIDDER	1003.09	2	2.2731	0.2493	528.8					GCTVVAKSPG	919.082	1	1.9178	0.176	264.8
			QGEGELPGLTDVVNPK	1653.82	2	2.2545	0.3519	310.1		##	S03354	7	RYYGGWADKVEG	1401.51	2	3.5588	0.1278	426.5
			LIEIDDERK	1131.26	2	2.2117	0.1811	475.8					VQEGIYDKFLAR	1439.64	2	2.5323	0.2438	1043
			MKLNVSYPANGSQK	1537.77	2	2.2035	0.3893	631.8					RYYGGWADKVE	1344.46	2	2.526	0.1251	626.3
##	S03520	15	SRTLTAVHEAILSDIVYPVEIVGKR	2768.21	3	5.0544	0.6137	1010.8					KVTLELGGKSPNI	1356.59	2	2.5246	0.1701	487.2
			TLTAVHEAILSDIVYPVEIVGKR	2524.94	3	4.4371	0.5822	1295.5					PLSALYVGNLIVE	1388.63	2	2.5177	0.1537	520.5
			GGVDHRLDAYGEVYR	1707.83	3	3.7575	0.5041	1773.3					SHMDIDKVAFTGS	1408.56	2	2.5074	0.108	845.4
			GGVDHRLDAYGEVYRK	1836	3	3.536	0.3256	1913.1					TLELGGKSPNIV	1228.42	1	1.9018	0.251	268
			SRTLTAVHEAILSDIVYPVEIVGK	2612.02	3	3.3688	0.4783	712.6		##	S03386	8	EIGELVGYPGQVK	1389.58	2	3.648	0.1576	566.8
			ALATALNDLETNTPDLK	1800.99	2	3.3325	0.5239	1142.6					KDGVPISPF	960.109	2	3.5558	0.1078	600.7
			LTGRGVAFEFPQSGSSEY	1933.07	2	3.3262	0.5418	1265.6					EFLNPIKQD	1104.23	2	2.5396	0.1979	448.6
			QSPSDLEKALATALNDLETNTPDLK	2685.92	3	3.3234	0.4755	830.6					QQTVLNMIVEI	1288.54	2	2.537	0.2533	447.2
			LDAYGEVYR	1086.18	2	3.1243	0.4156	1407.7					NEWFRIYKIPDG	1538.73	2	2.5338	0.1006	577.1
			VALRPLQFVSAR	1357.63	2	2.4758	0.3768	639.9					NSLEWRAY	1039.13	2	2.5268	0.1168	583.5
			AIVIFVPVPLLQGFHK	1779.2	2	2.455	0.3266	422.8					DIEDVERHLPGLL	1506.69	2	2.5021	0.2687	417.7
			IAANSPSRQSPSDLEK	1700.83	2	2.4028	0.4073	594.8					DVNDPLAP	840.902	1	1.91	0.1576	441.4
			LDAYGEVYRK	1214.35	2	2.2887	0.3322	900		##	S10037	2	ESIGKQLGI	945.096	2	2.5088	0.169	424.7
			KAIVIFVPVPLLQGFHK	1907.38	2	2.2738	0.3968	289					VHVDEEGVSLFSE	1447.53	1	1.9598	0.148	362.3
			GVAFEFPQSGSSEY	1505.57	1	2.0971	0.397	354.9			S12051	6	QVIELLMRAEPK	1427.74	2	3.5588	0.1183	334.6
##	S10928	4	RVNQAIALITIGAR	1496.78	2	3.9045	0.5009	851.5					EGRTLNQVIE	1159.28	2	2.5297	0.225	705.6
			LFNKWSYEDIQVR	1698.9	2	3.7239	0.4428	1130.4					EGRTLNQVIELL	1385.59	1	1.9924	0.1888	300.9
			TISECLADELINAAK	1649.81	2	3.5052	0.5241	1109.9					VAEGVNTLKVLK	1271.53	1	1.9588	0.1491	267.1
			DVTAEMGNIKLFNKWSYEDIQVR	2758.1	3	3.3143	0.1343	240.5					TLKVLKAK	901.173	1	1.9326	0.1268	274.3
##	S03512	5	LYAVVSSRPGQSGRVDGYILEGEELAFYQR	3361.71	3	4.2415	0.5885	529					TFKLMSEILEEIA	1524.8	1	1.9097	0.143	264.5
			VAVMGKVEPALEKQFEAGR	2060.41	3	3.3293	0.3435	626.3		##	S01558	2	STLESKLVMAARAP	1474.75	2	3.5602	0.1887	462.7
			VDGYILEGEELAFYQR	1903.08	2	3.1368	0.5763	1078.4					DLKKWIPDIKDNF	1632.88	1	1.9759	0.1742	235.7
			LYAVVSSRPGQSGR	1477.65	2	2.364	0.3675	642.9			S09432	2	MIKVRLQLAGEGV	1414.73	1	1.979	0.156	389.5
			VAVMGKVEPALEK	1371.67	2	2.2087	0.2171	615					IQPIDMIKVRLQLA	1639.04	1	1.9285	0.3042	243
##	S03586	5	REYLHYIPK	1219.42	3	3.3901	0.4185	761.4			S01808	6	EILVMYPLDVVKTRV	1776.17	2	3.5601	0.2093	462.3
			TAIEGNYIDKKCPFTGQVSIR	2399.67	3	3.3682	0.4698	1262.7					DAANMAREVNVVLGQI	1700.93	2	2.5437	0.3575	268.5
			EYLHYIPK	1063.23	2	2.8983	0.2323	495.6					YNGMFDCFSKIV	1424.66	2	2.5076	0.1113	219.5
			AFMKQPHIFTNSK	1549.82	2	2.829	0.4144	798.9					LQDKESAGKYNG	1310.39	1	1.9586	0.1368	276.8
			GRILTGTVVSTK	1232.46	2	2.2434	0.3774	812.3					VAGVSEILVMYPLDVVKT	1934.32	1	1.9447	0.1883	310
##	S10723	4	KGATPSQIGVVLR	1326.57	2	2.3212	0.351	1123.1					LMEAPKRATKFAANDS	1750.99	1	1.9023	0.1762	257.7
			TTPDQVVDHICK	1414.53	2	2.3109	0.4789	500.3		##	S11041	2	DAANMAREVNVVL	1402.6	2	2.5437	0.3575	268.5
			FRLILIESR	1147.4	2	2.2761	0.2417	318.6					NGLEATLWRHIL	1423.64	1	1.9568	0.1835	332.8
			GKGISASAIPYSR	1307.48	2	2.2692	0.3285	986.9			S02795	4	RLAEIGIR	928.115	2	3.9271	0.1651	1229.5
##	S03143	11	KTDAKPANENVSLGPLTGDGENVFGVAR	2858.11	3	5.8873	0.5994	2075.3					PLEVIKTTMA	1103.36	1	1.9615	0.1221	252.8
			VKADRDESSPYAAMLAAQDVAAR	2436.69	3	3.6013	0.383	1200.9					LLLGAGLNL	884.099	1	1.9356	0.1099	281.6
			IRATGGNGTKTPGPGAQSALR	2011.23	3	3.3955	0.4177	1920.1					EVIKTTMA	893.085	1	1.9345	0.1791	234.2
			IFASFNDTFVHVTDLSGRETICR	2687.93	3	3.3365	0.3842	241.3		##	S01936	3	ILESIKVGTLKRLP	1567.94	1	2.084	0.1032	461.9
			IGRIEDVTPTPSDSTRR	1901.07	3	3.3258	0.3901	793					ILESIKVGT	960.14	1	2.084	0.1032	461.9
			TDAKPANENVSLGPLTGDGENVFGVAR	2729.94	3	3.3165	0.3998	599.1					HEKVYDCSSFIDEHPG	1863.98	1	1.9057	0.186	251.7
			IEDVTPTPSDSTR	1418.49	2	3.1308	0.496	605.2		##	S03762	5	SDGIAGLYRGF	1156.27	2	3.6459	0.2184	741.2
			IGRIEDVTPTPSDSTR	1744.89	2	2.9228	0.3735	491.3					GVPGFVVDF	937.074	1	2.0758	0.1942	258.2
			CKELGINALHIK	1397.63	2	2.8374	0.5212	913.2					FLLGWTVTTGAGIA	1407.64	1	1.9264	0.1107	243.7
			TPGPGAQSALR	1055.17	2	2.2637	0.4331	620.2					FLFFFSLLLLF	1407.77	1	1.9107	0.1328	245.2
			ATGGNGTKTPGPGAQSALR	1741.89	2	2.2176	0.3992	281.3					GMYDSIKPVLLV	1335.64	1	1.9048	0.1689	254.1
##	S03681	2	DMIVVPEMIGSVIGIYSGK	2009.41	3	3.3137	0.1564	393.7			S01440	3	GRSLNGSANGLKVL	1386.58	2	2.5487	0.1474	858.7
			GIDLDQLLDLSSEQLRDVVHAR	2493.76	3	3.3098	0.4878	884					TILQFTMWE	1169.38	2	2.542	0.1665	535.1
##	S03343	2	SLGFDSLKVNVTPVSQQTQNIDGR	2604.86	3	3.3935	0.3272	1001.2					FRGIYAGL	897.056	1	1.9312	0.1243	227.8
			VNVTPVSQQTQNIDGR	1756.9	2	2.5965	0.5245	495.9		##	S09077	2	NCKSGRYDDVIAIYRSN	1975.17	2	3.5764	0.1446	781.2
##	S00241	4	RQGKLPIPGWVDTVK	1695	2	2.5772	0.4442	262.1					KEWQDFSQLATL	1466.62	2	2.5128	0.3135	398.8
			ELPPQSIDWYYVR	1666.86	2	2.3957	0.397	385.5			S04724	2	IWNRIDMKGYLFGG	1670.96	3	3.7992	0.1093	512
			FVEAYSAFLKR	1331.54	2	2.2605	0.4365	920.2					RSFLPLKKIVQ	1329.65	2	2.5378	0.1134	425.4
			QGKLPIPGWVDTVK	1538.82	2	2.2279	0.4148	204.1		##	S07381	6	CLIPLTNYGLKS	1380.6	2	2.5447	0.2084	569.8
##	S03257	6	VASLEKVCQELIDR	1661.87	2	3.5948	0.3949	876					INDVNKVV	901.043	2	2.5308	0.1701	1280.6
			KVASLEKVCQELIDR	1790.04	2	3.4063	0.4576	1144.8					VDGAVIVSTPQ	1086.22	1	1.9756	0.1237	344.3
			SLFVKGPVRLPTK	1442.77	3	3.3557	0.3136	590.7					DDPSSPLMDTTPIS	1476.59	1	1.9497	0.1747	202
			LIDLHAPTETVK	1337.55	2	2.8063	0.5058	583.9					NDVNKVVAVSS	1132.24	1	1.9363	0.1254	512.2
			GPVRLPTK	868.06	2	2.2309	0.2605	800.2					VDGAVIVSTP	958.092	1	1.9294	0.1076	234.4
			RLIDLHAPTETVK	1493.73	2	2.2222	0.4533	603.5		##	S02934	2	SLVSTWVDQLKNEK	1647.85	1	1.9754	0.1359	210
##	S03746	7	VSGVGLSALWKEKK	1502.78	2	3.4408	0.5405	1094.7					AHMTAGLCGS	948.104	1	1.9711	0.1246	233.9
			VSGVGLSALWK	1117.32	2	3.2297	0.1709	1242.2		##	S03315	2	LMQRNEIKMLLL	1502.92	2	2.5499	0.1856	733.1
			VSGVGLSALWKEK	1374.61	2	2.7189	0.3449	622.9					INTSIILFLNKID	1504.8	2	2.5316	0.1513	434.4
			SSPFGGSSHAKGIVIEK	1701.91	2	2.345	0.1226	241.2			S03045	6	NYREDGITPYFTF	1623.75	2	4.2228	0.2743	946
			GIVIEKVGVEAK	1242.49	2	2.2419	0.3366	730.1					NYREDGITPYFTFW	1809.96	2	4.1803	0.6507	933
			WADLHYK	933.045	2	2.2143	0.3346	417.2					LKEAGRSEDEIKEF	1651.8	3	3.8772	0.2491	711.7
			YVEMGKGKPR	1165.39	1	1.7883	0.1817	236.1					KDIITDDELISD	1377.48	2	3.5761	0.2841	455.9
##	S03592	9	TTGFALVYDSTEALKK	1744.97	2	4.15	0.5296	1402.6					NYREDGITPY	1228.29	1	1.97	0.1964	282.9
			KQMVVDILHPNR	1450.74	2	3.9065	0.3738	1680.2					ANFKDYETYTGE	1438.48	1	1.9691	0.1613	328.8
			THYGGGKTTGFALVYDSTEALK	2317.54	2	3.583	0.6152	906.2		##	S01193	3	TPTSAAGRARV	1087.22	2	3.5936	0.1675	447.5
			THYGGGKTTGFALVYDSTEALKK	2445.71	3	3.3483	0.4268	1045.7					KCRMQDNLEFLQW	1711.99	1	1.9772	0.1049	248
			TTGFALVYDSTEALK	1616.79	2	3.0373	0.5264	627.8					IKCRMQDNLEFLQW	1825.15	1	1.9706	0.1276	230.1
			FIRNPLLSR	1116.34	2	2.6963	0.1951	1159.3			S03112	4	ADGTLVPLSQTP	1199.34	2	2.5225	0.1494	955.4
			ANISKDDLR	1032.13	2	2.5444	0.1913	453					FRHSAAKKLVEVQQ	1641.9	2	2.5153	0.1586	312.4
			TKLGELYK	952.13	2	2.4041	0.366	650.7					QVDVILYLISEKT	1521.78	1	1.9847	0.144	296.6
			KFIRNPLLSR	1244.51	2	2.294	0.2632	438.1					SRRGWVLVQV	1200.42	1	1.9421	0.1054	220.9
##	S03688	12	AVHAVVLDKTTSEK	1498.71	2	4.7625	0.5928	2083.6		##	S03669	24	KEAGIITRPVLL	1310.61	2	4.3803	0.2135	1307
			AVHAVVLDKTTSEKLYK	1903.21	2	4.581	0.6323	1537.2					NFKRAIETVELAIQ	1632.89	2	3.9962	0.1628	672.8
			DKAVHAVVLDKTTSEK	1741.97	2	4.5046	0.6168	2125.4					RWSFPRDDVHQS	1530.63	2	3.887	0.3121	511.2
			KALADLEEKGQIK	1443.67	2	3.9541	0.4634	2129					DIVHNIDVLANLQ	1464.65	3	3.8374	0.1932	658.1
			TTSEKLYKDVQSYR	1718.89	2	3.4893	0.5621	1140.9					SPRVPGEEEIKAR	1468.64	3	3.7846	0.259	1036.1
			ALADLEEKGQIK	1315.5	2	3.426	0.2872	1868.7					YFGDIVHNIDVL	1405.58	1	3.7154	0.4271	308.8
			LITVATLVDRLKINGSLAR	2054.47	3	3.3361	0.4766	803					FKRAIETVELAIQ	1518.78	2	3.5974	0.1423	717.7
			ALADLEEKGQIKK	1443.67	2	3.1433	0.3711	1084.9					GIITRPVLL	982.246	2	3.5921	0.1333	841.7
			LITVATLVDRLK	1342.65	2	2.8698	0.3878	1033.2					VDPISLIEKLVPL	1436.76	2	3.5664	0.172	275.4
			LKINGSLAR	972.168	2	2.2966	0.1735	277.8					ALRDEVIDL	1044.18	2	3.5532	0.1657	710.3
			LITVATLVDR	1101.32	2	2.2495	0.5115	900.4					RWSFPRDDVHQ	1443.55	2	2.5478	0.1537	317.1
			KALADLEEK	1017.16	2	2.2322	0.2719	859.1					VDEPALREGLPL	1309.49	2	2.5421	0.1796	405.1
##	S03600	10	TLSDYNIQKESTLHLVLR	2131.42	3	3.5937	0.5796	631.2					VDEAYPRHIGPGVY	1573.73	2	2.5283	0.4247	520.3
			LIFAGKQLEDGRTLSDYNIQK	2410.71	3	3.3199	0.2737	1136.5					DIVHNIDVLANL	1336.52	2	2.52	0.1147	304.8
			YYKVDGDGKIER	1443.59	3	3.314	0.4561	816.6					AVEKASELVVIAK	1357.62	2	2.5159	0.1487	854.8
			IQDKEGIPPDQQR	1524.66	2	3.1184	0.411	824.3					GIITRPVLLGPVSF	1469.8	2	2.5125	0.2857	684.9
			TKIQDKEGIPPDQQR	1753.94	2	2.7982	0.3661	654.7					SIENSKSDAKLL	1305.46	2	2.5112	0.175	1213.9
			CHLTYVFDESK	1400.5	2	2.7034	0.4169	1031.5					VDEPALREGLPLR	1465.68	2	2.5112	0.1399	241.5
			TITLEVESSDTIDNVKTK	1994.19	2	2.5579	0.4172	396.3					SAGVVDGRNIWKT	1403.57	2	2.5077	0.1201	407.9
			LIFAGKQLEDGR	1347.55	2	2.4478	0.109	1079.4					IVHNIDVLANLQ	1349.56	1	1.9758	0.1909	219.5
			ESTLHLVLR	1068.25	2	2.2814	0.2063	357.7					YAELLDQL	965.082	1	1.9607	0.1067	351.2
			MQIFVK	765.987	1	1.8143	0.1733	443.6					ALRDEVIDLEAA	1315.46	1	1.9477	0.1649	210
##	S03218	4	GPVRVDDILCLLESEREAR	2229.46	3	3.981	0.5008	1077.8					FVHGEPERNDMVQ	1558.7	1	1.9146	0.1633	428.1
			TGSRGGVTQVRVEFMDDSNR	2212.39	3	3.3385	0.3281	327.3					GLDPIDEYFAM	1271.42	1	1.9078	0.268	224.7
			GPVRVDDILCLLESER	1873.09	2	2.7878	0.3618	523.2		##	S11328	8	KVDELKQPFIER	1502.74	3	4.332	0.2334	909.4
			GGVTQVRVEFMDDSNR	1810.97	2	2.4041	0.1545	230.3					VDELKQPFIERL	1487.73	3	3.8876	0.2732	767.7
##	S03189	5	RFVNVTMTGGK	1210.43	2	3.649	0.5636	1424.4					AESRPEVVKM	1146.34	2	3.568	0.1917	250.8
			RFVNVTMTGGKR	1366.62	3	3.389	0.3363	717.3					RGSTDDKGPVLGWI	1501.67	2	3.5619	0.1211	231.4
			SQTPKVEPQEK	1271.4	2	2.5011	0.3815	798.2					RYGSDPKKRTVLVY	1682.95	2	2.5452	0.1658	286.9
			FVNVTMTGGKR	1210.43	2	2.2854	0.2531	718.2					EFVKAEGPKYFKD	1558.76	2	2.5425	0.1234	355.2
			SQTPKVEPQEKK	1399.58	2	2.2542	0.4588	611.8					VDELKQPF	976.109	2	2.5245	0.1882	886.3
##	S02799	4	TRPDGVNVINIGKTWEK	1928.18	2	3.2951	0.569	1295.7					RELGKEPGREHLDL	1649.83	1	1.9061	0.1235	229
			TRPDGVNVINIGK	1383.58	2	2.5251	0.3552	649			S02455	4	SNNLDQLTDWLKDH	1699.8	2	3.5934	0.1701	284.3
			EVLRLR	785.959	2	2.2942	0.1768	502.8					MSNNLDQL	935.038	2	3.5582	0.1849	681.9
			FAAHTGAVAIAGR	1242.41	2	2.2552	0.3532	543.9					VEDDIYYELLDPAD	1670.75	1	1.9771	0.1407	238.2
##	S03858	5	FGHGAYQTPAEKR	1462.6	2	4.0306	0.4557	1512					SNPHYLAIFQAF	1408.59	1	1.9641	0.2561	314.5
			IGKADDEGNASTDFDVSK	1869.92	2	3.6019	0.6371	1390.9		##	S01680	2	ARAIENQCYVIAAAQI	1734.99	2	3.5612	0.1405	564.3
			YGEVKNDYVMLK	1459.69	2	2.9392	0.4703	990.5					DPERVATLRAGLPA	1466.67	1	1.9665	0.116	231.2
			AFLGTLKK	878.094	2	2.2715	0.1749	719.2			S09558	2	YRDNGLTGGHVVKLGPGNDDA	2156.3	1	2.1486	0.145	328.7
			KTLWPQVSR	1115.31	2	2.2342	0.3032	763					WLDAGAEKLVVT	1302.5	1	1.9676	0.1403	268.3
##	S03691	2	LSKQEGSLYVPAQPK	1645.88	2	3.2982	0.5368	1063.5		##	S02629	2	NLKVITGNPVL	1168.41	2	2.5311	0.104	1043.5
			KILQLLR	884.145	2	2.5434	0.1	570.1					LNYLLDNIFYAQFCA	1809.07	1	1.9142	0.1465	494.9
##	S03532	7	YGLNHVVGLIENK	1456.67	2	3.6641	0.4647	1626.9			S06453	3	DVSDNVLQVLNAT	1388.51	2	2.5492	0.1315	685.5
			LVSAIKEGYSDKYEEAK	1931.13	2	3.5591	0.2387	945.6					VDDIIITNGALDA	1330.47	1	2.28	0.1994	391
			TAAVLAITEVRGEDKAEFAK	2120.39	3	3.3555	0.4902	668.6					DNVLQVLN	915.027	1	1.9474	0.1869	331.5
			KVAAAPFPQGK	1114.32	2	2.9058	0.4369	1043.8		##	S02695	2	CYAVKANSNLGVLNV	1565.81	2	2.5185	0.1808	364.6
			NFGIGQDIQPAR	1316.45	2	2.6098	0.3623	1247.1					TDELERLQVV	1202.34	1	1.9981	0.1209	431.8
			FLNKYRPESK	1282.47	2	2.4108	0.2578	626.9		##	S00112	2	ENFTSQAVLDALGSV	1551.68	3	3.8107	0.1145	366.1
			RHWGGGIMGAK	1170.37	2	2.2035	0.351	305					GLDLPHGGHL	1016.14	2	3.5514	0.183	834
##	S11434	2	HNGTFGHGAEWK	1341.41	2	2.2335	0.2788	330.4		##	S07466	2	DDHIDLVIPR	1193.34	2	4.207	0.2212	1517.4
			TSIADLLLHVR	1238.46	1	2.0266	0.5048	362.2					LALDDHIDLVIPR	1490.73	2	2.5423	0.1904	1485.8
##	S03382	9	AAKVLEQLSGQTPVYSK	1820.08	2	4.0048	0.6333	1188.7		##	S03677	3	VAVGFSDGQPKAGV	1332.49	2	3.6338	0.1109	478.6
			IAVHVTVRGPKAEEILER	2018.35	3	3.3689	0.2615	935.6					SLASMGASETVR	1209.36	2	2.5401	0.1123	655.2
			GPKAEEILER	1142.29	2	2.7222	0.4047	936.3					RLQTTHGQPAKMT	1469.7	1	1.9212	0.318	292.2
			LVLNISVGESGDRLTR	1729.96	2	2.6187	0.381	412.4		##	S02426	2	HDRTRLLGRGRHRR	1787.03	2	3.5606	0.1493	249.4
			SRFEGIVR	964.104	2	2.58	0.3473	730.5					LFHRYSACRRPAL	1590.87	1	1.9215	0.1157	279.8
			VLEQLSGQTPVYSK	1549.75	2	2.3232	0.3642	543.4		##	S01688	8	TSSRYQPHLSTR	1433.56	2	3.6148	0.1948	440.1
			INQTETIKWFK	1408.63	2	2.2717	0.3597	674.5					FAVIKVGGAIITE	1318.59	2	3.5832	0.1035	536.4
			GLKVKEYELR	1235.46	2	2.2461	0.3776	646.8					LNHVGLYPIVVH	1361.62	2	2.5493	0.151	514.2
			IAVHVTVR	895.085	2	2.2296	0.2604	773.1					HVGLYPIVVH	1134.36	2	2.5273	0.2101	706
##	S03570	11	KSDLPQGEENAYR	1507.59	3	3.9681	0.4569	1758.4					LKLVEELERL	1242.49	2	2.5094	0.1561	364.9
			VRVHFDQPGR	1211.36	3	3.3889	0.2713	1029					MEENLKLVEEL	1347.55	1	2.1807	0.1646	583.9
			RGNVSAESLSVNVAR	1559.71	2	2.9383	0.3511	870.1					PLTTGVFSA	893.019	1	1.979	0.104	381.6
			KLASTIGITVDHR	1411.63	2	2.8657	0.4058	1125.4					FAVIKVGGAIIT	1189.47	1	1.9624	0.1805	283.3
			KLDSSAEEIKAAK	1390.57	2	2.5079	0.3098	794.4		##	S04994	4	FVAYANRDSTPY	1404.51	3	3.7962	0.1062	644.6
			CPTIKYNSR	1140.26	2	2.367	0.1892	654.8					NEKKDRIMAALRWI	1745.09	2	3.5553	0.1883	208.5
			SINSILPVTNAARENAISEIK	2241.53	2	2.3543	0.4192	439.8					KDLQWAISSKTKFA	1623.88	2	2.5459	0.1153	456.7
			KSDLPQGEENAYRK	1635.76	2	2.3311	0.2275	447.6					FADNEKKDRIMAAL	1622.87	1	1.9596	0.1042	231.6
			LILFPR	758.975	2	2.2616	0.1604	359		##	S02352	3	NEIGLDPGIDHL	1293.41	2	2.5453	0.1497	573.5
			GFSLQELKEAGIPR	1545.77	2	2.2549	0.4616	663					NEIGLDPGIDHLY	1456.58	2	2.5348	0.1362	757.4
			NHFHKDWDRR	1411.51	2	2.2167	0.1832	450.2					DSAALDAELAKV	1203.33	1	2.1274	0.1079	211.8
##	S03267	3	RGPYADKLAAISEIIDHK	1998.27	3	3.4099	0.4509	806.2			S07081	2	NRLAAQPDAVLR	1324.52	2	2.5385	0.1607	806.7
			VLVDGPSGDEEKVVPR	1696.88	3	3.3313	0.1842	370					HARLMPAAASVRPT	1478.75	2	2.533	0.1324	283.4
			RVLVDGPSGDEEKVVPR	1853.07	2	3.2694	0.4965	562.4			S08534	2	NIKDLYDQL	1122.25	2	3.5683	0.1194	769.5
##	S03545	2	NPLQSSLDFCGTHK	1547.71	2	2.2409	0.1407	228.9					DSENIKDLYDQLEG	1639.7	1	1.9681	0.2828	282.8
			YVEELQK	909.01	2	2.2387	0.3196	614.2			S02438	2	DRSDLPLQDDVLAR	1613.76	2	3.92	0.1136	445.5
##	S03608	7	DAYMSNKKPDTAPVLDLLPLGYSK	2638.03	3	3.9641	0.5156	909.9					IGATFAKIMAGFGCQLLAYD	2091.47	2	2.5162	0.2273	542.2
			GRLPEIPMVVR	1267.57	2	3.6156	0.4031	872.3		##	S10293	3	YRIASIPGDGIGPE	1445.6	2	3.5665	0.1374	825.9
			TNLDKYHPGYFGK	1540.7	3	3.3227	0.3088	688.4					LWDEVAAKVAADYP	1548.72	2	2.5487	0.1914	213.3
			KPDTAPVLDLLPLGYSK	1828.14	2	3.2473	0.5424	525					SRERKLLTVVT	1302.55	1	1.9155	0.1641	285.4
			VLGKGRLPEIPMVVR	1665.08	2	2.5161	0.2394	384.7			S08785	2	AAIDNALEAKKKW	1458.69	2	2.5497	0.2426	488.3
			LPEIPMVVR	1054.33	2	2.242	0.1329	337					NEPNKHYAKGSPDR	1613.71	1	1.9558	0.1466	511.1
			KIKEAGGVVELVA	1313.57	2	2.2042	0.2612	276.1		##	S00916	2	RIFEVVGNLDGER	1504.67	2	2.5488	0.1674	649
##	S03633	4	AGGEILTLDQLALRAPTGANTILLR	2578.99	3	4.4147	0.5215	1583.9					QEDGSSVSEGETLPGW	1678.69	2	2.5378	0.2388	806.3
			AGGEILTLDQLALRAPTGANTILLRGPK	2861.33	3	3.3286	0.4723	339.4		##	S10312	3	ESEVLSAGNKVT	1234.34	2	2.5451	0.2642	642
			HFGFGPHSGKKPLVASK	1795.08	3	3.315	0.5511	1174.5					LVQLASGADKAVNL	1399.62	2	2.5111	0.1002	719.7
			APTGANTILLRGPK	1409.66	2	2.3265	0.5108	621.6					SAGNKVTIVDLP	1214.39	1	1.9954	0.1623	224.4
##	S02564	4	GLKFPLPHR	1065.3	2	2.4208	0.3125	490.8		##	S01809	2	ECILDHARDVRLSG	1584.77	2	3.5768	0.1517	536
			VVEIDKTDSIR	1275.43	2	2.2779	0.3397	603.7					FFYNYSTWRSAPGV	1695.86	2	2.5345	0.1709	208.9
			FPLPHR	766.914	2	2.2525	0.1729	606.8		##	S01160	2	IPTLAPHFGAA	1095.28	2	2.5457	0.2137	856.8
			TDAVESMYQDMAAR	1588.73	1	2.0957	0.1945	215					VKLDWPIARIPTLAPHFGA	2103.5	2	2.5282	0.1205	293.9
##	S03414	6	VGDIVDLKVNGAVQK	1555.8	2	3.424	0.4	1399.1		##	S00400	2	LAFCILIGLTKSFNV	1640.02	2	3.5625	0.2372	1259
			TYRVGDIVDLKVNGAVQK	1976.27	3	3.3842	0.3108	653.8					GNLDYKNFITSYL	1548.72	1	1.9816	0.18	285.1
			SAVGVIIYKR	1106.34	2	2.6857	0.446	745.6		##	S03232	5	VLVIGGGDGGVLR	1212.42	2	3.5603	0.1003	429.5
			KGVIPLSTYLK	1219.5	2	2.3333	0.3596	628.3					AENQWLHLS	1098.19	2	3.56	0.1254	557.5
			KKGVIPLSTYLK	1347.67	2	2.2567	0.3834	678.3					LVLDNVIQ	914.082	2	2.5498	0.1999	642.3
			YAFSRDFK	1034.15	2	2.2281	0.1116	308.1					ITELKKLM	976.26	2	2.5018	0.1909	751.5
##	S11344	3	NAEANADTKGLDTGNLIVK	1945.12	2	2.7338	0.3002	566.1					LDNVIQCTERDE	1435.53	1	1.9225	0.1298	449.8
			AVTFLENVIGHK	1328.54	2	2.5154	0.396	576			S07652	4	EIAEEAINLGIRF	1475.67	2	3.5847	0.1999	573.2
			ETAQAINGLKLQR	1442.65	2	2.4048	0.3367	952.3					AISLLTPHTKLAVR	1520.85	2	3.562	0.1186	229.3
##	S11665	8	MDHHQVIVHPLNTESAMK	2088.4	3	3.378	0.5327	690.7					AFPMLIVAGSAET	1307.54	1	2.0195	0.1025	257.2
			LYDIDTVKLNTLIRPDGSK	2162.47	3	3.3718	0.4066	630.6					GVCLVVGGPG	858.042	1	1.9583	0.1893	237.9
			MDHHQVIVHPLNTESAMKK	2216.57	3	3.3019	0.4212	437.8		##	S03609	6	RIAYIKQHAFAH	1455.69	2	2.5424	0.1351	325
			LTPDIDALDIAATKLGIV	1840.15	2	3.293	0.5543	974.1					ENLTNEVWAVVDGK	1574.72	2	2.5346	0.3573	354.3
			KLYDIDTVK	1095.27	2	2.7579	0.48	745					KAIVRVNKMSFQYP	1682.03	2	2.5022	0.1689	290.8
			LTPDIDALDIAATK	1457.65	2	2.382	0.3382	606.9					MKLALARA	874.131	1	1.9689	0.1248	518.8
			LNTLIRPDGSKK	1342.57	2	2.216	0.3061	745.5					RGDLTALVK	973.153	1	1.9121	0.1426	239
			LNTLIRPDGSK	1214.4	2	2.2021	0.3462	495.2					MRAINNEQVEG	1261.38	1	1.9008	0.1236	223.3
##	S11445	7	EKSNGQSVPIGIHPSK	1678.87	2	3.4646	0.464	764.6		##	S02767	2	KGFILDGFPR	1150.36	2	4.1592	0.2318	1325.9
			EKSNGQSVPIGIHPSKVVITK	2219.57	3	3.3394	0.4232	559.9					VSDEIMVGMIK	1222.5	2	3.5705	0.1846	435.5
			LDKDRESILER	1374.53	3	3.3099	0.3409	891.9		##	S02902	2	VEELIGAPIDII	1282.51	2	3.5851	0.2048	918.4
			SIPIRKDDEVTIVR	1641.89	2	2.7511	0.2729	489.9					YIKRVEELIGA	1291.52	1	1.974	0.1609	332.4
			LKYVVHVER	1143.36	2	2.5415	0.3657	1237.9			S03219	2	EVTPKMLRRGLLCDA	1703.05	2	2.5247	0.191	511.7
			SNGQSVPIGIHPSK	1421.58	2	2.2768	0.2476	380					FGMVAATGIKILQ	1349.67	1	1.901	0.2013	213.8
			SNGQSVPIGIHPSKVVITK	1962.28	2	2.2389	0.2016	266.6			S10597	5	DGGEADLDLGNYE	1368.34	2	3.5853	0.1887	529.9
##	S11568	6	AIGVQGAENGGVTVISK	1600.8	2	4.0653	0.658	1065.2					ELGGTLGDIESAP	1259.35	2	2.5469	0.1172	502.7
			CAGGVQFSRDPLNLVNKHSR	2257.48	3	3.3922	0.3616	686.1					NNITTGKMYK	1170.37	2	2.5122	0.115	584.9
			KCAGGVQFSRDPLNLVNK	2005.25	3	3.3745	0.1759	862.7					KNNFLQIHVSLV	1412.66	1	1.9539	0.1671	375.8
			CAGGVQFSRDPLNLVNK	1877.08	2	3.2651	0.5492	406.1					ISGIGKGVI	844.035	1	1.9403	0.169	470.6
			DPLNLVNKHSR	1293.46	2	3.0201	0.3365	609.2		##	S02112	4	LDLGRLNTII	1128.35	2	3.5912	0.1807	377.5
			KFAGFVNSK	998.161	2	2.2012	0.3581	985.4					EGLGFLGVAD	978.081	2	3.5911	0.1685	380.7
##	S03467	2	SKNSSQHNQNK	1272.3	2	2.2489	0.2763	720.3					SPAEEAAVQAH	1110.16	2	2.5389	0.1341	474.9
			TDRYPSLKGTDPK	1478.63	2	2.2063	0.2547	277.6					EEVDGDLIQ	1018.06	1	1.9224	0.1918	267
##	S03549	10	SAISDVVTREYTIHLHKR	2126.41	3	4.4881	0.5429	1066.8		##	S02135	5	EKEGGIVVGVLVL	1312.58	2	3.6587	0.2257	1268.6
			GRSAISDVVTR	1161.29	2	3.4878	0.4909	1201.2					GEGGNIVGAPLK	1112.26	2	2.5239	0.1109	531.8
			SAISDVVTREYTIHLHK	1970.22	3	3.3887	0.4384	1297.8					RAVLNLNDI	1028.19	2	2.5162	0.1529	600.2
			KVWESGIKGVPFR	1503.77	2	3.3087	0.372	1150.4					GGNIVGAPL	797.923	1	1.9803	0.1343	277.7
			KVWESGIK	947.114	2	2.4575	0.2592	530.6					KSPDYKSNLLSIL	1478.72	1	1.9128	0.1756	228.2
			DVRLDPQLNK	1198.35	2	2.3973	0.1653	419.8			S05363	2	VFILQSTKPNDIN	1489.7	2	3.5577	0.1133	616.1
			LYSYVQAVNVKDPK	1624.86	2	2.3177	0.4081	425.6					ELTKIMVLQYSNQET	1798.04	2	2.506	0.2982	374.1
			SAISDVVTR	948.057	2	2.299	0.4268	1522.1			S02180	2	QMGQGDSALAIIGNRRV	1787.03	1	1.9373	0.2636	295.6
			VWESGIKGVPFR	1375.6	2	2.2837	0.2592	792.7					QPLIPHADQMGQG	1392.56	1	1.9025	0.1402	538
			DVRLDPQLNKK	1326.53	2	2.265	0.165	284.8			S07610	2	KEDYKIEGMTHE	1480.63	2	2.5084	0.1574	859.6
##	S03705	4	VFLVQNPKDVELLLMHNR	2166.58	3	4.2974	0.5147	1575.1					LGNTSGIVTPFLYPHHTAP	2023.28	1	1.9946	0.195	352.2
			DVELLLMHNR	1240.46	2	3.4758	0.4956	1115.7			S01666	5	AFLQEYHAEQFSSH	1694.79	2	2.5373	0.2766	239.3
			TYAAEIGHAVSSAK	1405.54	2	2.6272	0.4756	647.9					ATIDTNSVLYQAW	1482.62	2	2.5059	0.1973	352.4
			ALGVKVTNAK	1001.21	2	2.486	0.371	775.1					SFDNSLKVLPNT	1335.49	1	1.9945	0.16	268.6
##	S03641	2	CGDCGIKLPGIPALRPR	1883.16	3	3.9768	0.473	1266.6					ISGMFLGEILRLAI	1533.9	1	1.9586	0.1475	231.2
			AFLIEEQKIVK	1318.59	2	2.8909	0.4384	863.9					AILSMVENPSVSL	1360.6	1	1.902	0.1878	202.6
##	S03644	8	VTNPNTSLIKLEGVEDSKAATFYSGK	2771.07	3	5.2202	0.6144	821.7			S10454	2	EDEDANGEPGLDLQ	1502.48	2	3.5699	0.1326	584.7
			RVTNPNTSLIKLEGVEDSK	2101.35	3	3.3215	0.3687	660.4					VEPFEGEDEDANGEPGLDL	2033.05	2	2.5235	0.1475	602.6
			HNLPPKSFGASVR	1410.61	3	3.3132	0.3381	1209.5		##	S11401	14	KSGVIVGDDVLR	1258.45	2	4.4025	0.2694	1153.6
			VTNPNTSLIKLEGVEDSK	1945.16	2	2.7546	0.6255	850.9					IVGDDVLRLF	1147.35	2	4.3215	0.2389	1283.5
			VTRPHGNSGVVR	1279.43	2	2.5138	0.389	666.4					GDDVLRLF	935.06	2	4.0069	0.1395	753.6
			LEGVEDSKAATFYSGK	1702.84	2	2.3077	0.3646	1171.5					SRKSGVIVGDDVLR	1501.71	2	3.9405	0.204	1108
			KVAFVYR	883.073	2	2.2785	0.3637	719.5					SGVIVGDDVLR	1130.28	2	3.593	0.1182	466
			RVTNPNTSLIK	1243.44	2	2.2775	0.2291	423.8					KSGVIVGDDVLRLF	1518.78	2	3.5709	0.2643	364.5
##	S03340	3	EIVKEVSGLAPYERR	1746.99	3	3.3099	0.3019	405.9					GVQEILSRKS	1117.28	2	3.5656	0.1872	884.7
			RVIELLR	899.117	2	2.3699	0.1754	797.9					NQEASIAGAIAGAQ	1301.39	2	2.5425	0.2094	773.4
			EIVKEVSGLAPYER	1590.8	2	2.2694	0.2693	738.2					GVIVGDDVLR	1043.2	2	2.5345	0.1152	829.8
##	S11214	6	KTVAGGAWTVSTAAAATTR	1821.03	2	2.9983	0.558	920.8					SGVIVGDDVLRLF	1390.61	2	2.5111	0.1307	719.3
			YICTFCGKNSVKR	1635.82	2	2.6472	0.3187	596.9					GVQEILSRKSG	1174.33	2	2.5077	0.1141	703.2
			RTAVGIWECR	1249.39	2	2.3405	0.2227	743.5					GVIVGDDVLRL	1156.36	2	2.5048	0.1627	731.3
			YICTFCGKNSVK	1479.63	2	2.268	0.3985	758.1					GVIVGDDVLRLF	1303.53	1	2.1257	0.1866	272.6
			TAVGIWECR	1093.2	2	2.226	0.285	959.5					VGDDVLRLF	1034.19	1	1.9457	0.1971	251.8
			LREIAEV	829.965	1	1.729	0.294	253.4			S11398	9	LHTAFDDFNTTNQK	1652.75	2	4.3755	0.4766	1119.1
	S03508	2	KFKNGFQTGAPK	1323.53	2	2.9919	0.3692	915.1					RLHTAFDDFNTT	1438.53	2	3.8638	0.422	935
			FKNGFQTGAPK	1195.35	2	2.3256	0.2853	671.9					NTLSPISPYFSIA	1410.6	1	3.8401	0.3306	392.3
##	S06269	2	AQKQNRPIPQWIR	1635.9	3	3.4413	0.5649	907.4					NTLSPISPYFSIAA	1481.67	1	3.7534	0.406	582
			QNRPIPQWIR	1308.52	2	2.2586	0.333	246.9					EKTGSNKDKPVFL	1463.66	2	3.6501	0.3517	345.9
##	S03615	2	AAGVTDVEPIWTSLFAK	1806.05	2	3.5764	0.4736	934.2					GVRDYVLNKKD	1307.48	2	2.5346	0.1669	763.5
			DEDIEITSDKLQTLIK	1862.07	2	2.2904	0.2248	280.8					VKEKTGSNKDK	1234.39	2	2.5178	0.1893	579.9
##	S03664	7	GNVGFIFTNGDLKEIREK	2038.29	3	3.3751	0.3457	615.4					SLYTQPEDILNIY	1569.74	1	1.9797	0.1622	241
			ALKGFISENPEYERLLPFVK	2351.73	3	3.3751	0.4817	702.4					NVRLHPELL	1091.29	1	1.9195	0.1224	210.1
			GNVGFIFTNGDLKEIR	1781.01	2	3.2717	0.4062	570.4		##	S03062	12	RVILKEDDDFVAR	1576.78	3	4.4198	0.182	993.1
			GTIEITTELR	1133.28	2	2.6813	0.1366	1274.6					QSISDIITNLNNA	1403.52	2	4.1176	0.2036	970.6
			GFISENPEYER	1341.41	2	2.2607	0.5088	1099.8					ITWTLTGHSER	1301.43	2	4.0668	0.3233	690.8
			AAYFDKLK	956.12	2	2.2455	0.3874	981.5					LKPAFVDIINSRL	1486.78	2	3.8358	0.3092	525.1
			ALKGFISENPEYER	1653.82	2	2.2121	0.287	718.9					SLKPAFVDIINSRL	1573.86	2	3.5831	0.2195	393.6
##	S00477	3	VGGLILFVGTR	1132.38	2	2.4997	0.3514	1081					ARKFFVGGNF	1143.32	2	3.5581	0.1269	642.9
			AAELAQGCHVFDR	1417.57	2	2.2396	0.208	245.3					IITNLNNAK	1001.16	2	2.5404	0.151	721.8
			WVPGSLTNAMQLLNK	1672.97	1	1.7454	0.1012	236.7					FVDIINSRL	1077.26	2	2.5243	0.1416	1078.7
##	S02472	2	SAWKGPNIVPLPLPK	1617.96	2	2.6575	0.2677	331.3					SGRAPRPPPKYLNA	1524.75	1	1.969	0.1989	256.7
			KLGEFAPTR	1019.18	2	2.2603	0.3387	501					ISDIITNLNNAK	1316.49	1	1.9312	0.1016	236.8
##	S03418	3	EAGASGNEGTSGTEGR	1480.43	2	2.9834	0.3435	426.4					LAKQKDVDGFLV	1333.56	1	1.9088	0.1086	214.8
			APSDPSIPPLQVPK	1446.67	2	2.4088	0.4339	621.4					YEPIWAIGTG	1107.24	1	1.9081	0.1261	352
			EAAFAIQLR	1019.17	1	1.7408	0.2793	262.6		##	S11460	2	ETSLMKFSLRAIP	1493.8	2	2.5331	0.1516	345.8
	S09730	2	EMLPDFAK	951.11	2	2.3423	0.261	899.4					TSLMKFSLRAIP	1364.67	1	1.915	0.1795	250.6
			LDFHYCDWAGSSK	1529.65	2	2.2887	0.3322	900			S11459	9	VNDPFIETKYAE	1426.55	2	3.7706	0.328	1090.9
##	S09472	2	VAVFAQGDK	935.05	3	3.3361	0.2354	582					VNDPFIETK	1063.19	2	3.7168	0.2678	886.4
			AAGADIVGLDDLADQIK	1685.86	2	2.2795	0.1784	286.5					AVNDPFIETKYAE	1497.63	2	3.6547	0.1934	1205.3
##	S00119	2	SPKYDRGPLNPHR	1537.71	3	3.3096	0.111	300.5					VNDPFIETKYAEYM	1720.92	2	3.594	0.2761	484.7
			QWDDSSPYHK	1263.29	3	3.3019	0.1584	322.1					AVNDPFIETK	1134.26	2	3.5691	0.1379	551
##	S01974	2	ALKDNISLNTCPACGNTKR	2136.32	3	3.3197	0.5036	892.5					AERDPANIKWSE	1416.52	2	3.5535	0.1226	403.7
			AHLLCPHCVAQVKR	1691.93	2	2.3	0.204	363.5					FYAERDPANIK	1324.47	2	2.5045	0.1523	684
##	S01712	2	LSDEHYEK	1021.06	2	2.8506	0.4576	559.3					GVNEEKYTSDIQ	1383.44	1	1.9318	0.1557	255.7
			IYMISEAIPMLPMQVK	1865.34	2	2.2863	0.1399	910.3					GVNEEKYTSDIQVL	1595.73	1	1.9264	0.1517	231.4
##	S02665	3	DWSGPDALLRDNIFSTITNVFKR	2666.97	3	3.3743	0.2698	331.2		##	S03806	2	NLDVWVIV	958.136	2	3.5593	0.1425	1071.2
			HGGMALDTPVFELR	1543.77	2	3.1169	0.4329	1377.9					LHQCTPDRHRTYGV	1683.87	2	2.5059	0.1696	329.5
			GTKDWSGPDALLR	1416.56	2	2.253	0.2528	1358.2		##	S11458	6	RTAAQNSTGAAKAV	1346.48	2	3.5913	0.1383	334.7
##	S02252	2	LKTIGNYVDDSVPVDKNEDNNAVLR	2790.04	3	3.3151	0.3033	1180.1					AKVVHKNWGLKEGL	1579.87	2	3.5856	0.3379	379.7
			MLDIADLIPERGGDPK	1741	2	2.2535	0.293	293.1					VVHKNWGLKEGL	1380.62	2	2.5134	0.2241	954.2
##	S07027	3	GIQGGTSHGLGQNFSK	1588.71	2	3.4903	0.6264	1320.4					KNWGLKEGL	1045.22	2	2.5044	0.1517	604.1
			NPQPFLRTREFLWQEGHTAHLTR	2836.16	3	3.3195	0.2414	305.5					NWGLKEGL	917.044	1	2.238	0.1457	358.7
			WEFKNPQPFLR	1462.68	2	2.2524	0.1609	476.6					WGLKEGLMTTVH	1372.61	1	1.9016	0.1934	470.4
##	S02134	3	GTSAGGWDSVAIEMLK	1622.83	2	2.2399	0.1679	600.5		##	S08944	7	LENPQRPFLAIL	1411.67	2	3.5833	0.1282	580.5
			RVTTTSATGTTASSR	1497.59	2	2.2331	0.4221	516.9					ALENPQRPFLAIL	1482.75	2	2.5462	0.1041	514.1
			VHMNLQIR	1011.23	2	2.204	0.2388	488.1					MVGVDLPQKVSGF	1377.63	2	2.5358	0.1972	625.1
##	S10977	3	FLETHPGFEPYIDEVLPK	2132.4	3	4.7334	0.5258	1468					TGGGASLELLEGK	1232.37	2	2.5278	0.1762	489.3
			AKFLETHPGFEPYIDEVLPK	2331.65	3	4.5842	0.5079	1198.7					LVKKELEYFAK	1368.65	2	2.5225	0.1363	725.1
			VLHAFPNAMPTVGIDR	1739.04	2	2.3781	0.442	410.9					KDTLASAIDAAQK	1332.49	1	2.025	0.1842	236.5
##	S04537	2	AAPIVTSEMEK	1176.35	3	4.4783	0.4984	1381.8					KELEYFAKALENP	1552.75	1	1.9449	0.1253	203.4
			EDEEVSDSPK	1135.12	1	1.7361	0.1736	342.1			S00749	7	PQRIVGALPTIK	1293.58	3	4.0559	0.1874	1447.5
	S00760	8	HYAHVDCPGHADYIK	1784.9	3	4.6936	0.5149	2888.6					FSLKPVVPELEKL	1499.82	2	3.8471	0.2711	741.9
			NKPHVNIGTIGHVDHGK	1824.04	2	4.6268	0.5285	2153.5					LKPVVPELEKL	1265.57	2	2.5436	0.2664	258.3
			QAEKGFANFLDYGSIDKAPEER	2486.68	3	4.6098	0.5559	782.6					RIVGALPTIK	1068.34	2	2.5346	0.1185	363.2
			GITISSAHIEYQTEKR	1834.02	2	4.5464	0.5565	1622.3					FSLKPVVPELEK	1386.66	2	2.5291	0.2829	446.8
			GFANFLDYGSIDKAPEER	2030.18	3	3.3798	0.4123	786.2					RIVGALPTIKY	1231.51	2	2.5045	0.2215	475.1
			NKPHVNIGTIGHVDHGKTTLTAAITK	2725.1	3	3.3279	0.2347	684.4					RIVGALPT	827.008	1	1.9552	0.203	254.9
			TTLTAAITKR	1076.27	2	2.3078	0.3294	1162.9		##	S09807	2	GEKLAERIADGKY	1450.62	2	3.5866	0.1206	855.3
			GITISSAHIEYQTEK	1677.84	2	2.2456	0.5173	422.6					VDRSPKPDFPYPKSISITT	2149.43	2	2.5273	0.1793	212.1
##	S09592	2	AQGLPSAR	799.89	2	3.3315	0.5144	585.9		##	S03656	2	SIRSLVQLL	1029.26	2	3.5981	0.1229	433.7
			GIDQGPAYAR	1048.13	3	3.3098	0.4878	884					VPSTTLAATQPLRST	1543.74	1	1.9089	0.1207	228.4
##	S09383	2	TPVLKVFNK	1046.28	3	3.5955	0.5098	761.5			S03888	4	PLLPIMPI	894.2	1	1.9965	0.1336	251.9
			VLDLFAEELR	1205.38	2	3.2474	0.4435	1609.3					LLPIMPIN	911.188	1	1.9445	0.1495	207.4
##	S01444	2	LNAPAGGVEK	956.07	3	3.3077	0.3539	699.3					LLPIMPINGTAN	1254.51	1	1.9445	0.1495	207.4
			SGPSEPFHVPLTQK	1524.7	2	2.5152	0.2801	420.8					LPIMPINGTAN	1141.36	1	1.907	0.1805	456.7
	S00515	2	GEALDALLDTIEIPK	1598.82	3	3.927	0.3575	1904.7		##	S00742	2	YLTTPQLHYIVR	1504.76	2	4.1406	0.3346	669.2
			GWTGLTDPDTGK	1248.32	2	2.2014	0.1362	504.2					EYAKLVDEIEIK	1450.66	2	3.5811	0.1636	345.2
##	S11497	6	ANHGILGAIGGAIAGHFAEEK	2034.26	3	4.6072	0.5851	1719.3			S01899	5	LAGSRNVSVT	1004.12	2	3.5535	0.1029	579.1
			ANHGILGAIGGAIAGHFAEEKLK	2275.6	3	4.1929	0.5998	1179.5					SGTGAVNKIAAGILTL	1486.73	2	2.5059	0.2433	312.3
			ANHGILGAIGGAIAGHFAEEKLKK	2403.77	3	4.0858	0.634	1168.1					TGDNTGFNGSVRVDAAGT	1739.78	2	2.5022	0.1	522.1
			KHGDGHHGSGHGGSNGGNPLGSMFGGGK	2601.72	3	3.6773	0.4067	1554.5					SDTLPGTIRNFQSLIKT	1892.14	1	1.9917	0.1872	317.1
			HGDGHHGSGHGGSNGGNPLGSMFGGGK	2473.54	2	3.571	0.5126	665.9					VNFINRSGAVVN	1290.45	1	1.9558	0.1153	339.1
			GIGGALAGAASGGFLGSK	1491.67	2	2.925	0.4794	921.8			S07036	3	KLYTYQLF	1076.27	2	3.5661	0.103	597.9
##	S02450	2	VTLTDGR	761.84	2	2.7401	0.5995	396					DIKPQNLLLDPST	1454.65	2	2.5024	0.18	694.8
			QMTGQMLAFDK	1270.49	1	1.8452	0.1705	419.5					DIKPQNLL	941.107	1	1.9614	0.1079	254.6
##	S03038	2	NILFVINQPDVYR	1591.84	2	2.5804	0.3958	392			S00892	2	IAAGQFLRVSSVN	1362.56	2	3.5508	0.2562	808.2
			VEELPEEDVK	1187.28	1	1.7102	0.1622	293.9					SILASFCQGLELIARG	1678.97	1	1.9057	0.2661	264.2
##	S02207	2	NGRGRMGEIVSR	1332.51	3	3.3635	0.3266	708		##	S02672	2	IDASGRDIRLEIDGGVN	1800.95	1	1.9488	0.1857	245
			ALGIFPTTFTILK	1422.73	2	2.2989	0.3056	503.1					FIPGTLNK	890.062	1	1.9052	0.1304	516.1
##	S00524	2	LRPLAPQFSQQK	1413.65	2	2.7554	0.3555	908.4			S06735	2	RQKSLSALLIGAK	1385.68	2	3.566	0.1463	362.7
			FSEDNEWYR	1246.27	2	2.204	0.2809	912.2					RQKSLSALLIGAKI	1498.84	2	2.5432	0.1989	299.4
##	S11422	2	DSSGNHLR	885.9	1	1.9676	0.1071	238.2			S00032	5	LISPFVGRIL	1115.39	2	3.5732	0.1176	916.7
			KIAAFIIR	932.188	1	1.8531	0.1372	220.5					PGKVSTEVDARFS	1393.53	2	2.5209	0.2988	306.9
##	S06795	2	HVITFKNPKPPLLAQLR	1973.4	3	3.3712	0.4644	541.9					QVDATLDNLLVE	1330.47	2	2.5028	0.1052	743.9
			VTYHLHPSFEQR	1514.67	3	3.3576	0.4789	687.3					EQVDATLDNLLVEFGK	1791.98	1	1.9757	0.1744	297.6
##	S11942	2	KDDEDDDDIPDLVEGENFDSK	2411.39	3	3.3907	0.4221	596.1					DAAVAKGK	759.875	1	1.9046	0.1131	347.9
			SSGTDDKKLQTALK	1492.66	2	3.1433	0.4498	1035.8		##	S03029	3	AIIPGKVSTEVDAH	1437.62	2	3.9286	0.2691	726.9
	S04623	2	STPELNGESDK	1177.19	1	1.7931	0.161	251.9					NYYKKHGYKTIVM	1645.95	2	3.7304	0.3352	584.9
			EVFTPPTIHSHHQR	1686.85	1	1.7031	0.145	299.5					LRIIELYESVGIK	1533.83	1	1.9224	0.1218	218.1
##	S10708	2	EILFYESGANHPAFQR	1880.05	2	2.5578	0.3979	803.2		##	S13934	5	GLGDLGFRVEDII	1404.59	2	3.5869	0.1947	428.5
			LWDDDAVPDKR	1330.43	2	2.2058	0.1021	736.3					KQENDAALGNGGLG	1344.41	2	2.5429	0.1344	803.4
##	S07658	2	YKDKLEAHYEEPIHQVVTK	2328.61	3	4.8272	0.6079	1292.9					FRVEDIIKQENDAA	1648.8	2	2.5326	0.1574	345.4
			KFFLLPK	893.151	2	2.4964	0.1259	471.3					VADEQRAETISAVL	1502.65	2	2.5017	0.1691	283.5
##	S00942	2	IAHLIQSCGIR	1211.45	3	3.3078	0.2435	383.5					KEFETKEEFE	1316.4	1	1.9117	0.1665	484.8
			AQYIVAMTFTNK	1387.62	2	2.5094	0.303	1011.1		##	S07169	3	DGFSVEADKPYAEL	1541.64	2	3.5981	0.1929	499.1
##	S07156	2	LMDAMAQSAEPLR	1433.66	3	3.3814	0.1667	228.6					LFKILSIGKALSIQ	1531.91	2	2.5312	0.1397	814.2
			WVADQVLAQR	1186.35	1	1.7454	0.1012	236.7					NKTALREI	945.099	1	1.9643	0.1682	339.4
	S07399	2	HVFEWNIPPVIADWLWISVQTGEK	2866.27	2	2.319	0.155	427.3			S03272	2	DQSIFLPSLMDFSR	1656.88	2	2.5474	0.2337	664.5
			ESEADDMETQPTAPQAK	1848.92	2	2.2387	0.1235	250.9					SIFLPSLMDFSRLAK	1726.07	2	2.5112	0.175	1213.9
	S06882	2	DVHILDIMNPK	1295.52	2	3.4758	0.4956	1115.7			S03642	3	LLGGHGKIAL	979.202	2	3.5788	0.1889	772.9
			GTFEDGVEQPR	1235.28	2	2.722	0.4709	1048.7					AIDQDAAKHF	1116.21	2	2.5405	0.1244	840.5
	S02040	2	LGPYVDWSGEEACFR	1729.89	3	3.3203	0.4486	413.9					AIDQDAAKHFIH	1366.51	2	2.5296	0.2104	528.5
			LVDLLALAVEVER	1440.71	2	2.4818	0.3821	694.4		##	S07512	2	PKAYGKLAISALKG	1417.72	2	2.5262	0.1846	516.7
	S04845	2	SVSLYQLRMSFTPFR	1833.14	2	2.4822	0.2035	388.7					LAISALKGF	920.131	1	1.9447	0.1061	244.1
			GHHAAGPTLDQGCWSCR	1796.96	2	2.2046	0.1536	775.4			S01543	2	STCRLGDQLG	1050.16	2	2.5099	0.1439	655.5
	S11395	2	SSDKVATEKNQALK	1519.68	2	2.5927	0.3614	460.3					TCRLGDQLG	963.095	1	1.9048	0.1798	385
			AAGPALVGLENK	1140.31	2	2.2876	0.143	403.2			S02998	2	QPPLPLLL	891.133	1	1.9768	0.1272	270.2
	S09741	2	NDLVGVVDGLHEQAK	1594.75	2	2.2705	0.1254	529.8					QPPLPLLLPL	1101.41	1	1.9016	0.1741	531.2
			GSLSRQSSTLFGVLDIDK	1924.15	2	2.2538	0.1228	425		##	S03411	25	VTDLFEDEFHHL	1502.61	2	3.957	0.33	1070.3
##	S13955	3	AGAEINPSDPK	1099.17	3	4.2185	0.5408	1556.4					GVRVIPEIDTPSHS	1507.67	2	3.7822	0.2572	781.7
			SVIYDKR	881	3	3.3673	0.3736	1204.6					NFREYLVAN	1126.25	2	3.7481	0.1776	693.4
			NLQGISDILLK	1214.43	2	2.2357	0.1669	352.3					HWHITDTQ	1038.1	2	3.5993	0.1125	1021.7
##	S04712	2	HLYDLWTDHELYDR	1877.01	2	3.0476	0.4555	914.6					LVANGIGAAPLQPR	1377.62	2	3.5965	0.2481	1160.2
			TDTWVEVSDTDAVAK	1637.72	2	2.264	0.2744	267.5					VRDIIKFAGDRG	1347.54	2	3.5963	0.1874	496.1
##	S03249	4	GKFDHFMQKEIFEQPESVVNTMR	2799.18	3	4.524	0.6498	679.9					FREYLVAN	1012.14	2	3.596	0.1897	361.8
			GRLDAENCKVTLGGLR	1760.96	3	3.3825	0.2387	1064					NVLHWHIT	1020.17	2	3.5848	0.2365	589.6
			AGRPIVICNPDDEEFPASETERIEIPR	3113.37	3	3.3311	0.5387	596.6					NNGLDNIKKL	1129.29	2	3.5801	0.1462	609.1
			SLNAYQQVIAR	1263.43	2	2.2577	0.1529	951.1					NVLHWHITDTQ	1364.49	2	3.5792	0.2084	1045.1
	S00918	2	IMGIAEEDRK	1162.33	3	3.3747	0.2731	346.5					TYPKMTEDAYSKS	1521.67	2	3.5657	0.1972	341.2
			VSENVQYHK	1104.19	2	3.309	0.3773	781.6					TVRDIIKF	992.197	2	2.5493	0.1349	296.8
	S02982	6	QPSAEEVAELKKK	1457.65	3	3.3315	0.1985	958.1					TWNNGLDNIKKL	1416.61	2	2.544	0.119	625.8
			IAGMGVQDAPPRQPSAEEVAELKK	2522.86	3	3.3078	0.2435	383.5					TWNNGLDNIKKLT	1517.71	2	2.5393	0.1361	434.8
			LGSSDPKGCFDIGLPSGK	1837.01	2	3.0565	0.5064	715.3					TWNNGLDNIK	1175.28	2	2.5299	0.2546	412.2
			NIVVPWYIMTSGPTR	1735.04	2	2.2722	0.3947	445					FEDEFHHL	1074.13	2	2.5186	0.1988	461.2
			DTVTNLIGK	961.096	2	2.2204	0.3074	651.2					GIGAAPLQPR	980.147	2	2.5136	0.1296	828.3
			YELAKQGQVFAR	1410.6	1	1.7054	0.1652	241.3					DLFEDEFHHL	1302.37	2	2.5128	0.1108	530.7
##	S03325	3	LIIGLALTR	970.23	2	3.5241	0.5795	990.1					KEVTDLFEDEFHHL	1759.9	2	2.5128	0.3135	398.8
			VLGSPSEK	816.91	2	2.5161	0.2394	384.7					NNGLDNIKKLT	1230.4	1	2.0417	0.165	226.5
			DLGFGSILNFTTK	1413.6	2	2.2536	0.5322	227					TSRGYDVIVS	1097.2	1	1.9819	0.2264	227.8
##	S03870	12	ALCTGEKGFGYAGSGFHR	1917.06	2	4.4141	0.3823	1090.8					LWSEQVDDVNISP	1502.61	1	1.9446	0.1408	362.2
			INFKLYDDVVPK	1451.69	2	3.8137	0.5214	1190.1					EDMLLSEHIHAERI	1693.91	1	1.9393	0.1606	270.1
			GNGTGGKSIYGEKFADENFNR	2262.38	3	3.5152	0.4688	1062.9					RYPIRGILLDS	1303.54	1	1.9263	0.1512	229.9
			SIYGEKFADENFNR	1690.79	2	3.4682	0.4493	1171.3					LTGPEKEHIL	1137.31	1	1.9064	0.1788	278.3
			INFKLYDDVVPKTTANFR	2142.44	3	3.3889	0.4408	1639.2		##	S00116	2	ETHASLIFHYER	1503.64	2	3.5895	0.2725	788.7
			GFGYAGSGFHR	1156.24	2	2.9924	0.4595	772.6					MNDWKLSLSPM	1322.58	1	1.9883	0.1063	302.4
			FADENFNR	1013.05	2	2.9303	0.3446	730.3		##	S12068	2	LFDILGSVAFTPVKNDL	1850.15	2	2.5437	0.1082	263.6
			IIPGFMIQGGDFTR	1552.82	2	2.4024	0.564	398.7					AMATTATIPEG	1063.21	2	2.5274	0.1805	236.2
			IIPGFMIQGGDFTRGNGTGGK	2124.41	2	2.2862	0.4299	488.6		##	S08932	2	WLQIPRDSPFSLA	1530.75	2	3.5671	0.1559	290.7
			LYDDVVPK	949.083	2	2.2593	0.2185	750.7					TKPTLNDFAAL	1191.36	2	2.545	0.2551	495.5
			SIYGEKFADENFNRK	1818.97	2	2.2066	0.1274	739.6			S05011	2	GRRLLPGQKLPPA	1403.7	3	3.7533	0.1159	581.1
			TSHKPCIKSCGVL	1489.67	1	2.0266	0.5048	362.2					RLLPGQKLPPA	1190.46	1	1.9814	0.1469	242.7
##	S02887	7	VYFDIEHDGQPLGR	1646.79	2	4.0429	0.4998	1454.1		##	S01033	3	YAILPHSGPLDYR	1502.7	2	3.5815	0.349	512.8
			SIYGNKFEDENFKLR	1861.05	2	3.6275	0.4817	799.1					NDSKYGFATA	1074.13	2	2.5376	0.1511	477.5
			ALATGEKGFGYEGSTFHR	1929.08	3	3.5151	0.5178	914.5					LEELPIEGSGP	1141.25	1	1.9114	0.1338	316.8
			ITSKVYFDIEHDGQPLGR	2076.3	2	3.3352	0.5891	1327.1		##	S04736	2	NRLKDSVVKNLNDK	1643.87	2	2.5393	0.1414	285.9
			HVVFGEVLEGYDIVEK	1834.06	2	3.2306	0.5839	1126.6					LPLGAIIQEF	1101.32	1	1.9897	0.1477	275.4
			GFGYEGSTFHR	1258.32	2	2.6894	0.5319	738			S11474	2	DVPSWIDMDKYRT	1626.82	2	3.5827	0.3609	322.6
			SIYGNKFEDENFK	1591.7	2	2.2991	0.4694	470.1					SPSLPLSTI	915.067	1	1.9238	0.2113	251.1
##	S03088	7	YYSVYDLGKGTVGLAK	1734.97	2	3.573	0.5322	704.3			S00809	3	YGLDLLRQ	978.128	1	1.9285	0.1013	277.8
			RYYSVYDLGKGTVGLAK	1891.16	2	3.0294	0.6076	1264.5					NLTNATGV	789.858	1	1.9244	0.1582	292.3
			RYYSVYDLGK	1264.41	2	2.9142	0.4518	804.7					IDPDGRLE	914.984	1	1.9213	0.1544	211.2
			YGSGSLEGFVSR	1259.35	2	2.6905	0.5535	1401		##	S12014	2	DPKGTGLKGAGRPSSSHTA	1824.97	2	3.7293	0.1371	880.5
			YYSVYDLGK	1108.23	2	2.2456	0.4289	315					EPMLLPGDLFDPKGT	1630.88	2	3.5895	0.1489	294.5
			YGSGSLEGFVSRDNVK	1715.85	2	2.2071	0.3778	321.6		##	S06170	2	PRLLLRLFTSEK	1473.79	1	1.9473	0.1367	297.4
			IGDLTIK	759.915	1	1.9135	0.226	400					INPSGQTRAKYKFGP	1664.89	1	1.9076	0.1028	235.2
	S02661	17	RTQHQLELEIENMGGHLNAYTSR	2698.96	3	7.4573	0.6599	2182.5			S02656	2	MQDEGIQLLK	1175.38	2	2.5447	0.1599	536.5
			LAEEHFGNLPSQPPSSAASAIAAEQKR	2808.06	3	4.3895	0.5965	1723.6					VTMEMKKRTAII	1421.8	1	1.9317	0.13	288.5
			LAEEHFGNLPSQPPSSAASAIAAEQK	2651.87	3	3.8337	0.6017	915.5		##	S04868	2	ALADNALRALGLAQVQLI	1851.18	2	4.3991	0.1731	1478
			TQHQLELEIENMGGHLNAYTSR	2542.77	3	3.7201	0.5736	820.4					ALGLAQVQLIP	1123.37	2	3.5976	0.1478	387.8
			TILGPKENIASIQREHLVDYIK	2538.93	2	3.6178	0.568	633			S02421	2	VTAERALNKHLNGGCQV	1811.05	2	3.5575	0.1312	436.4
			MVLVGAGGVPHEQLVK	1634.97	2	3.5488	0.363	962.1					SLGIKVAEELLEK	1429.68	2	2.5054	0.1299	488.9
			RLSPQEIERVIDGITEK	1984.24	3	3.3844	0.4624	491		##	S09722	2	WNILDVAG	888.003	2	2.5272	0.1053	405.9
			TVDILSDILQNSKLEPAAIERER	2611.93	3	3.3753	0.5137	546					HWSAKRRPLVPQT	1576.83	1	2.118	0.151	289.4
			ASILLSLDGTTAVAEDTGRQIVTTGR	2646.94	3	3.3749	0.5034	625.3		##	S00432	2	SLENVEKL	932.054	2	3.8032	0.1367	1233.7
			ENIASIQREHLVDYIK	1929.17	3	3.334	0.472	600.5					WIAGQVIAGLVQ	1255.49	2	2.5305	0.1629	427
			RLSPQEIER	1128.26	2	3.0464	0.1968	868.9			S03307	3	FGVLLLPD	874.059	1	1.9398	0.112	349.2
			EHLVDYIKTNYTADR	1839	2	2.7194	0.5079	567.5					PFKIAKGLVNVL	1299.63	1	1.922	0.1122	220.1
			LSYDVSPAEVERAK	1564.72	2	2.6809	0.414	820.9					FNKPFKIAKGLVN	1476.79	1	1.9052	0.1089	295.4
			LSPQEIERVIDGITEK	1828.06	2	2.2998	0.3036	273.1		##	S03607	2	SKVPFDPAQPK	1214.4	2	2.5244	0.189	370.5
			RQPDFIGSDVR	1290.41	2	2.2721	0.3333	447.8					PDLTSEYPYVDGHYSIR	2013.15	1	1.9836	0.1592	344.2
			GTNRRTQHQLELEIENMGGHLNAYTSR	3127.4	2	2.2642	0.2842	258.5		##	S01990	3	SSDFIIEAVPEIP	1417.59	2	2.5141	0.1389	378.2
			TILGPKENIASIQR	1540.79	2	2.2125	0.5089	314.2					SKLVNIAPAHAIL	1347.63	1	2.1506	0.1056	231.8
##	S03798	12	NATEVAQTDLAPTHPIR	1835.01	2	4.7222	0.4552	1258.3					IDTSLELM	922.08	1	1.9118	0.151	247.2
			GDYHRYLAEFALGEKR	1926.12	3	3.927	0.3575	1904.7		##	S00202	3	FPSLPYSILLLAF	1481.8	2	2.529	0.1642	706.8
			IVTSIEQKEESKGNEAQVTLIK	2445.75	3	3.7306	0.2935	1296.5					LFPGILDI	888.086	1	1.975	0.1091	597.2
			NLLSVAYKNVIGAR	1518.79	2	3.3411	0.4211	1243.3					FPSLPYSILLLAFL	1594.96	1	1.9446	0.1671	278.1
			KTSADNSLTAYKNATEVAQTDLAPTHPIR	3115.4	3	3.32	0.4643	1167.5		##	S06294	3	AEELGQPII	970.1	2	4.3304	0.3225	1228.1
			GDYHRYLAEFALGEK	1769.94	2	3.269	0.5364	1410.8					VKQITVTKDEGPRYGTT	1894.12	1	1.9871	0.1064	249.4
			YLAEFALGEKR	1297.48	2	3.1556	0.4253	1388.2					ELGQPIIGKFVGATVAG	1657.93	1	1.9153	0.1156	247.5
			LAEQAERYEEMVQNMK	1970.22	2	2.342	0.4768	575.3			S02551	3	WNGGFSKKFYLDQ	1590.76	3	3.8266	0.2683	465.8
			IVASSNRELSVEER	1589.73	2	2.3213	0.3045	350.5					MDKYRLVMPPTLFM	1743.19	1	1.9101	0.1746	268.3
			IVTSIEQKEESK	1391.55	2	2.2663	0.4399	422.1					FLDLSKPLL	1046.28	1	1.9045	0.1142	473.5
			QKIEAELADICEDILK	1890.11	2	2.2002	0.308	340.1		##	S04770	2	ALLARNQRTTRELS	1629.84	2	3.8825	0.1673	1007.8
			YLAEFALGEK	1141.3	1	1.7274	0.1854	754.6					RFSQNYPVALLAR	1535.78	2	3.665	0.2428	668.8
	S10605	10	VIHIAEVGTNKPVQR	1661.93	2	3.8842	0.5722	1611.8		##	S10142	3	ARTPVGSFLGSL	1205.39	2	3.682	0.3061	1219.3
			IASNWDRSPEAVKWSSDGR	2162.31	3	3.8351	0.5774	643.5					AARTPVGSFLGSL	1276.47	2	3.5819	0.2426	814.8
			TPQGIEGASSSPVFSPDGKR	2018.17	3	3.7474	0.5734	1026.5					RTPVGSFLGSL	1134.31	2	2.523	0.1361	528.9
			RVIHIAEVGTNKPVQR	1818.12	3	3.5802	0.2814	1912.4			S03423	2	RSVQQHPDLSSPGTAQ	1708.81	2	3.5544	0.1861	612
			NGPRTPQGIEGASSSPVFSPDGKR	2442.63	3	3.3635	0.3266	708					TASPVQPGA	827.906	1	1.9977	0.1253	448.3
			TPQGIEGASSSPVFSPDGK	1861.99	2	2.8883	0.4655	886.4			S10829	2	VFEAPMGSRQSFD	1471.62	1	1.9312	0.1245	289.3
			IASNWDRSPEAVK	1473.62	2	2.872	0.3228	903.3					LGSSIVLV	787.968	1	1.925	0.1348	353.7
			GDLYNEAAAKEAVSSAR	1752.86	2	2.5904	0.4781	574.8			S09058	2	LHGLGDTPAPFTSF	1460.62	2	3.583	0.1442	698.9
			SGDKYSFDGKLK	1345.48	2	2.2701	0.1148	1112.4					TRMIVADIIRSTLI	1602.97	2	2.5072	0.1488	588.2
			TLYVTAEDHATGK	1406.52	2	2.2119	0.351	743.6			S06451	2	TGLIPFFIQNTPGTTL	1720.99	2	3.5603	0.1356	461.5
##	S01416	8	AFVEPDNTSVDVSRAEK	1864.99	2	3.6828	0.5803	1630.1					KTGLIPFF	923.134	1	1.9923	0.1022	230.4
			GVIVGTPGAFTPGCSLSHVPGFLNHPK	2749.1	3	3.3983	0.2769	312.5			S10123	2	LEKVRELNKLLAA	1497.81	1	2.0232	0.1468	225.3
			AFVEPDNTSVDVSRAEKVLG	2134.33	3	3.3437	0.4473	489.8					EKVRELNKLLAA	1384.65	1	1.9955	0.1988	207
			RYALVVEDGRVVK	1504.76	3	3.3019	0.3254	1365.2		##	S04473	6	KIFEAFPEHALLR	1571.85	3	4.3048	0.2961	1314.5
			YALVVEDGRVVK	1348.57	2	2.5004	0.2905	1773.3					KDIKLLADVSNKL	1457.74	2	3.5703	0.1082	355.4
			AWGESLDPHKK	1268.4	2	2.4573	0.4306	827.9					DDENVPVQ	915.925	2	2.5169	0.1426	590.1
			FLADASGEFNRQMDLLFSSAK	2348.62	2	2.4308	0.4629	358.8					IDELTYMANHYVAR	1696.91	2	2.5156	0.2387	389.4
			RYALVVEDGR	1178.32	2	2.2398	0.1177	679.2					LDDENVPVQ	1029.08	2	2.5002	0.1404	1644.5
##	S11652	11	MLAEAEKYKAEDEAETAR	2056.24	3	4.7714	0.5114	1975.7					LQNSLFKVENDDV	1521.65	1	1.9094	0.1115	237.1
			TKDNNLLGKFELTGIPPAPR	2182.51	3	4.5883	0.5516	1391.6			S12094	2	VSESNVLFSFVDNLK	1698.9	2	3.5981	0.274	683.3
			KSETFSTFSDNQPGVLIQVFEGERAR	2944.21	3	4.1518	0.5986	690.2					NLKLSSSEH	1015.1	2	3.5917	0.1702	291.2
			STNEILLLDVAPLSLGIETAGGVMTPLIK	2967.51	2	3.9005	0.6232	246.2		##	S03515	3	KEDGTPKDDVKLPS	1529.67	2	4.1299	0.2848	822
			DNNLLGKFELTGIPPAPR	1953.23	2	3.5847	0.5775	896.7					KLEDLSPSTH	1127.23	2	3.8276	0.2227	1485
			KSETFSTFSDNQPGVLIQVFEGER	2716.94	3	3.566	0.4153	905.2					GEEVAMDAKEVTH	1416.54	2	3.659	0.1947	1467.7
			SETFSTFSDNQPGVLIQVFEGERAR	2816.03	3	3.3186	0.5086	382.7		##	S10001	4	DLLARGIDVQ	1100.25	2	3.6603	0.1535	922.2
			IGAKNGLESYAYSLK	1614.82	2	2.9898	0.4612	917.2					IATDLLARGIDVQ	1385.59	2	2.5465	0.2117	650.1
			STNEILLLDVAPLSLGIETAGGVMTPLIKR	3123.7	2	2.6229	0.6527	269.3					LIATDLLARGIDVQ	1498.75	1	1.9996	0.1573	271.6
			VDEKLDAADK	1104.19	2	2.2806	0.454	424.3					IATDLLAR	873.033	1	1.991	0.1107	204.6
			NGLESYAYSLK	1245.36	1	1.7342	0.2209	296.9		##	S06739	2	VERLDDELTRSL	1446.59	2	3.6317	0.1577	726
##	S04591	4	VLHRPEVQKLPAIYQQLGQDYDER	2897.24	3	3.3099	0.4871	383.7					ENLNEIEKSEPRQD	1701.77	2	3.5975	0.1268	747.9
			VVNEGTHFLIPWLQK	1782.08	2	2.3701	0.4382	472			S00778	3	AFATGFVRD	984.091	2	3.5652	0.1951	569.6
			AVIFDRLTGVKEK	1476.75	2	2.2944	0.196	587.8					RAHLLSNGRLFI	1397.65	1	1.9362	0.3406	290.1
			AVIFDRLTGVK	1219.46	2	2.2724	0.2261	596.8					ETPSSGGK	762.789	1	1.9105	0.1018	290.8
##	S12095	7	TLTIRDTGIGFTK	1423.64	2	3.5671	0.5706	743.6		##	S06442	4	TSLKDRRTAPDI	1373.54	2	3.6573	0.1386	763.9
			YESLSDPSKLDSNKDLR	1968.11	3	3.3236	0.4927	684.4					AEGVVENGGIISR	1301.43	2	3.5878	0.1339	673
			TLTIRDTGIGFTKADLVNNLGTIAR	2662.04	3	3.3117	0.391	748.1					PSAVSEELIKI	1186.38	2	3.5848	0.1109	390.2
			ADLVNNLGTIAR	1257.42	2	2.8168	0.4557	1348.5					NGGIISRMGTY	1169.34	2	3.57	0.161	774.8
			EIISNASDALDKIR	1545.72	2	2.5578	0.3979	803.2		##	S01340	5	TKQGLDTLIR	1145.34	2	4.2823	0.2638	751.2
			IDIIPDKENK	1185.35	2	2.4862	0.2114	457.8					AVVDGKIPEVS	1114.27	2	3.5969	0.1922	631.8
			DTGIGFTKADLVNNLGTIAR	2077.33	2	2.2613	0.4312	554					QGLDTLIRVGA	1143.32	2	3.5622	0.1936	785
##	S02922	11	AVALAGLKEEDEALKDLEAAAK	2256.54	3	4.4852	0.6018	2464					AVVDGKIPEVSKAG	1370.58	2	3.5613	0.1292	769.9
			TWAGYALDQADHAK	1547.65	2	3.7838	0.5339	2014.2					AQIEPAAATIEY	1277.41	2	2.5052	0.1472	381.4
			HVVFGEVINGKGLVR	1624.91	2	3.5866	0.3792	857.7		##	S03791	3	IVVIGHVDSGKSTT	1413.6	2	4.1568	0.403	1680.8
			YNDGRTWAGYALDQADHAK	2153.26	3	3.3645	0.4754	1596.9					IVVIGHVDSGKST	1312.5	2	3.9047	0.3324	1673.1
			KVEQLPTSPGDKPHSEVK	1977.21	3	3.3297	0.3257	969.3					KTHINIVVI	1037.28	2	2.5342	0.1287	837.1
			TWAGYALDQADHAKAKDADR	2204.35	3	3.3174	0.4329	689.3			S11583	7	LNRSPLEEFGDVLR	1645.84	2	4.3517	0.4176	827.1
			IATELKEFGNTAFK	1569.78	2	2.9723	0.3883	819					KDEVMKIKPVQKQ	1571.91	3	3.771	0.1699	720.5
			TWAGYALDQADHAKAK	1746.9	2	2.2877	0.1317	273.2					LNRSPLEEF	1105.23	2	3.5969	0.138	599.6
			VYFDIEIGGRPEGR	1608.78	2	2.2447	0.332	386					LKDEVMKIKPV	1300.64	2	2.548	0.2036	901.1
			SGDVQLGLEKYQK	1465.63	2	2.2076	0.2868	1086.9					LNRSPLEEFGDVL	1489.66	2	2.5458	0.2679	525.9
			SGDVQLGLEKYQKGLR	1792.03	1	1.7903	0.1991	266.6					KLNRSPLEEF	1233.4	2	2.5133	0.1025	1040.3
##	S03695	5	SAPLRLGSTAPDFTAITTK	1948.21	2	4.5206	0.6226	1237.8					QIVDFFLPKLKD	1463.75	2	2.5075	0.1813	512.5
			YVTLKEDSRM	1242.43	2	3.0438	0.3361	847.6		##	S03650	8	AEEAEYKLGKVK	1365.56	2	4.3304	0.3225	1228.1
			SVFIIDPKK	1047.27	2	2.5524	0.1825	882					TIRYPDPSIR	1218.39	3	3.9314	0.1294	935.2
			GDDVIVPPFVSTQDASK	1775.94	2	2.2937	0.1397	435.1					HIKDAIDNTFATR	1502.66	2	3.9192	0.2977	931
			SVFIIDPK	919.1	1	1.8503	0.1094	378					GGIPFLVTHDAR	1283.46	2	3.8473	0.1975	1133.3
##	S00022	5	RLYGVLDKHLSQSK	1644.9	2	3.9318	0.5817	912.5					DTVKIDIATGKIT	1375.59	2	3.632	0.3118	809.8
			YAPERIEYGVNR	1467.61	2	2.5849	0.2948	607.3					IATGKITDFIKF	1354.62	2	3.6267	0.3369	701.2
			LYGVLDKHLSQSK	1488.71	2	2.2663	0.4711	506.1					HIKDAIDNTF	1174.29	2	3.5669	0.2215	1162
			RLYGVLDK	964.144	2	2.2427	0.165	566.3					DAIDNTFATR	1124.19	2	2.5308	0.1676	754.5
			IPAITDTFTDGKK	1407.59	2	2.2389	0.3659	330.3		##	S03564	3	LIEIDDERKLRPF	1644.9	2	3.5971	0.2221	355.2
##	S03154	5	YGKSPYIYPLYGLGELPQGFAR	2490.84	3	3.3773	0.4074	1077.5					VAGDSLGDEFKGY	1358.44	2	2.5427	0.3709	1306.3
			VLHIDRNDHYGGEAASVNIETLFR	2727.97	3	3.3297	0.3985	995.1					SFFGLDKKDDVRKF	1702.94	1	1.9632	0.2273	239.7
			TFKPDEKPWAK	1347.54	2	2.7774	0.5131	563.4		##	S03520	3	RQSPSDLEKALATA	1487.64	2	3.5629	0.1309	519
			YGRVNDWNVDLVPK	1675.87	2	2.2537	0.2096	434.3					SPSRQSPSDLEKA	1402.49	2	2.5312	0.1961	373.6
			ATVAKVPSDAGEALR	1485.67	2	2.2315	0.1612	429.9					SKLLKVVLHEK	1294.61	1	1.9739	0.1747	316.7
##	S03730	9	KGDLPVVVGSTSLDPTTREK	2100.36	3	3.3711	0.4631	522.8		##	S10928	2	SYEDIQVR	1010.08	2	3.5923	0.1968	730
			YIGEPAKTQEISNLKNTVGSLK	2391.71	3	3.3511	0.4743	463					ISECLADELINA	1291.45	1	1.9209	0.1538	252.9
			YSKPDMLPGKTNPWIGR	1961.28	3	3.3033	0.478	583.9		##	S03512	2	GKVEPALEKQFEAG	1503.68	2	3.6602	0.2858	964.7
			NKGIDIVTNEVSNR	1559.71	2	3.2436	0.5508	1639.6					ILEGEELAFYQR	1468.64	2	3.5955	0.4268	1682.2
			YIGEPAKTQEISNLK	1691.91	2	2.9871	0.4696	572.9		##	S03586	2	SERAFMKQPHIF	1491.74	3	3.9275	0.2781	619.2
			SRYIGEPAKTQEISNLK	1935.17	2	2.8204	0.3077	477.8					RVLPRTGKAVKAF	1443.77	2	2.5287	0.1466	265.1
			STASAELKLPVSDVVVSVPPWFTDAQR	2901.26	2	2.4211	0.5175	577		##	S10723	2	VVTGNKILRIL	1226.54	2	3.7003	0.2145	654.8
			KQPFDLEAR	1104.24	2	2.2522	0.2378	386					AIPYSRTAPAWLK	1474.73	2	2.5437	0.177	355.6
			ALDKALVDHLAK	1294.53	2	2.2102	0.3811	960.1		##	S03143	8	RIEDVTPTPSDSTR	1574.68	2	3.9606	0.3953	759.5
##	S11370	7	LGEEEYSLFRDHELLAK	2050.26	3	3.373	0.4673	749.7					FNDTFVHVT	1080.18	2	3.8033	0.1626	899.5
			VLAVGPGALDKDGKR	1496.74	2	3.2474	0.4435	1609.3					CKELGINALHIK	1397.63	2	3.6373	0.2088	988.6
			SEAKTASGIFLPESSVK	1751.96	2	2.8369	0.1689	637.9					SFNDTFVHVT	1167.25	2	3.5778	0.1459	595.2
			NLAPLLDRVLVQR	1507.81	2	2.5971	0.4387	558.2					DAKPANENVSLGPL	1425.57	2	3.5761	0.2148	1243.1
			VLAVGPGALDKDGK	1340.55	2	2.4677	0.4825	839.7					RVTGGMKVKADR	1318.58	2	2.5377	0.2497	283.9
			SVKNLAPLLDR	1226.45	2	2.2677	0.2143	514					NENVSLGPL	943.037	1	1.9558	0.1466	511.1
			TASGIFLPESSVK	1336.52	1	1.8128	0.1843	324.7					ASFNDTFVHVT	1238.33	1	1.9476	0.3045	389.4
##	S11653	13	FNDAEVQADMKHFPFKVVEK	2380.71	3	4.7129	0.5344	981			S00026	6	SEQLRDVVHAR	1310.45	3	4.3467	0.3211	1411.8
			LIGDAAKNQVAMNPINTVFDAKR	2487.86	3	4.2702	0.5646	1967.9					SGKEFNQIEVKPE	1505.65	2	4.0105	0.3861	598.8
			SGKPIVQVEFKGEEK	1675.91	3	3.6198	0.4659	660.6					HSSRFIPLK	1085.28	2	3.5808	0.1087	786.2
			NQVAMNPINTVFDAKR	1819.08	2	3.508	0.5543	709.2					SSRFIPLK	948.145	2	2.5465	0.1583	510.5
			LIGDAAKNQVAMNPINTVFDAK	2331.68	3	3.3956	0.3759	643.1					RGIDLDQLLDLS	1358.52	2	2.5022	0.1485	404.1
			HFPFKVVEK	1131.35	3	3.3587	0.2769	1325.4					EEAAEIKKRRQF	1505.7	1	1.9992	0.1833	287.8
			KFNDAEVQADMKHFPFK	2053.33	3	3.3038	0.4384	1512		##	S03681	5	SGKEFNQVEIKPE	1505.65	2	3.748	0.1968	1269.8
			DAGLIAGLNVLR	1212.42	2	2.9876	0.4989	1274.3					ALYGRALYPE	1153.31	2	3.5938	0.2717	520.1
			NQVAMNPINTVFDAK	1662.89	2	2.8016	0.3976	795.3					SYRGIDLDQLLDLS	1608.78	2	3.5855	0.2107	304.9
			DDRIEIIANDQGNR	1629.71	2	2.7168	0.2852	303					LAEFSISYKPVK	1382.63	2	3.5777	0.1815	869.9
			TTPSFVAFTDTERLIGDAAK	2141.37	2	2.6138	0.485	549.7					SYRGIDLDQL	1180.29	2	2.5007	0.1319	560.4
			QFTPEEISSMVLTK	1610.85	2	2.3745	0.4603	352.2		##	S03343	5	QTESGQLDVDADTK	1507.54	2	3.5729	0.1109	312.5
			KFNDAEVQADMK	1396.55	2	2.3575	0.226	958.8					SIIERYYPKLTL	1496.78	2	3.5664	0.1545	331.7
##	S10078	5	GIEGDKGLVVKNPAAHHAISAK	2213.53	2	4.8598	0.635	1320					DVDADTKDLLK	1233.35	2	2.5493	0.2803	1059
			APFLEQFTDKWDSR	1740.9	2	4.3449	0.6108	956.7					KDLLKSLGFDSLKV	1563.86	2	2.5434	0.1308	748.9
			ETSSIERPTFVPTTIK	1807.04	2	2.7844	0.2867	519.4					AKSIIERYYPKLTL	1696.03	2	2.5243	0.2257	321.1
			GIEGDKGLVVK	1115.31	2	2.7545	0.4283	1026.3			S03639	2	LDLGQGVHDLLLSVNIGVE	1992.26	2	2.5414	0.1565	506.3
			KETSSIERPTFVPTTIK	1935.21	2	2.2636	0.2925	437.7					SVEEEAVPLVEV	1300.44	1	1.9173	0.229	202.5
	S03797	7	IISSIEQKEESKGSEK	1792.97	2	4.3551	0.5116	1219			S10754	2	GGITVRDVDAQ	1131.22	2	3.7906	0.1377	1159.1
			NATDVAQTELTSTHPIR	1855	2	3.5546	0.5631	1233.9					SLRKVHGGRKNRGS	1552.77	1	1.9821	0.1654	262.7
			KNAVTAAHDAYKNATDVAQTELTSTHPIR	3125.4	2	2.9328	0.6214	408.7		##	S00241	5	GKLPIPGWVDTV	1282.51	2	3.9469	0.3531	477.8
			IISSIEQKEESK	1391.55	2	2.6923	0.1582	620.4					SIDWYYVR	1102.22	2	3.6912	0.134	670.7
			YLAEFASGNKR	1256.39	2	2.2716	0.3324	1090					GKLPIPGWVD	1082.28	2	3.5624	0.1791	522.7
			VFYHKMKGDYHR	1581.83	1	1.7386	0.4168	286.9					GKLPIPGW	868.058	2	2.5381	0.2731	608.6
			NLLSVAYK	908.077	1	1.7253	0.4789	203.2					RQGKLPIPGWVDTV	1566.83	2	2.5131	0.1402	425.7
##	S11608	14	STRIEIESFHDGKDFSETLTR	2469.65	3	4.787	0.5464	1608.2		##	S03257	2	FVKGPVRLPTKTL	1456.8	2	3.5542	0.2518	348.1
			VKKSEIDDIVLVGGSTR	1817.08	2	4.6847	0.5553	1879.2					DRARSKSLFVKGPVR	1717.01	1	1.9153	0.103	255.1
			VQELLEEYFGGKK	1540.74	2	4.4595	0.529	973.1		##	S03746	3	AFKSSPFGGSSHAK	1408.54	2	3.9502	0.3079	682.6
			IPKVQELLEEYFGGK	1751.02	2	4.4487	0.6011	1902.5					GLSALWKEKKEKPR	1670.98	2	3.5528	0.1128	511.9
			AKFEELNMDLFK	1485.73	2	3.7071	0.4787	920.9					FKSSPFGGSSH	1138.21	1	1.9763	0.187	307.6
			KSEIDDIVLVGGSTR	1589.77	2	3.5025	0.4739	1699.5		##	S03592	11	MVVDILHPN	1038.25	2	3.645	0.2667	879.6
			IEIESFHDGKDFSETLTR	2125.28	3	3.3851	0.5362	816.1					KFIRNPLL	1001.25	2	3.5976	0.1758	401.5
			AKFEELNMDLFKK	1613.9	2	3.3283	0.4859	1102.1					FIRNPLLSR	1116.34	2	3.5655	0.1702	976.6
			IPKVQELLEEYFGGKK	1879.19	3	3.3192	0.4031	532.6					GLRTHYGGGKTTGF	1452.6	2	3.5557	0.3063	390.4
			LYNKKNDVDITK	1451.65	2	3.2078	0.4907	1232.6					MVVDILHPNRANIS	1579.85	2	2.5444	0.1784	680.2
			TLKPVEQVLKDAK	1469.75	2	2.604	0.3892	553.4					KFIRNPLLSRKQ	1500.81	2	2.5312	0.1325	305.5
			KTLKPVEQVLK	1283.59	2	2.3392	0.4086	656.8					KFIRNPLLSR	1244.51	2	2.5312	0.1325	305.5
			SEIDDIVLVGGSTR	1461.6	2	2.2011	0.5217	970.4					KFIRNPLLS	1088.33	2	2.5184	0.1258	233.2
			VQELLEEYFGGK	1412.57	1	2.1258	0.2969	286					IRNPLLSR	969.167	2	2.5026	0.1492	626.3
##	S03803	5	SIEEGLKEAGVPSASKIEEALTEIR	2657.96	3	3.3624	0.1794	1504.2					IRNPLLSRKQMVV	1554.92	2	2.5026	0.1492	626.3
			RLPDSAVDLIDEAAASVR	1899.1	2	2.939	0.5666	609.5					VVDILHPN	907.049	1	1.9499	0.1726	203
			ASDLAYYAIPDVEKR	1711.9	2	2.8676	0.5363	353.9		##	S03688	5	ALADLEEKGQIK	1315.5	2	4.3991	0.1731	1478
			FDMSEYQERHSLSR	1785.92	2	2.628	0.5115	445.6					TLVDRLKINGSLAR	1556.84	3	3.7889	0.1719	796.1
			KEAEAVNAELIPLR	1553.79	2	2.2901	0.5625	653.7					LADLEEKGQIK	1244.42	2	3.6334	0.2644	1253.4
##	S03304	5	ISHRDKLNFGTFNK	1677.89	3	3.3724	0.2884	1065					TLVDRLKIN	1072.28	2	2.5383	0.185	615.7
			AYFSNYGKCTDIFAPGLNIQSTWIGSK	3041.35	2	2.6752	0.5228	255					DKTTSEKLYKDVQ	1555.71	2	2.5117	0.2417	716.2
			KGFKGSVANMSLGGGK	1538.8	2	2.6159	0.3893	1315.2		##	S03600	5	IQDKEGIPPDQQRL	1637.82	2	3.6835	0.1697	404.7
			DKLNFGTFNK	1184.33	2	2.5517	0.117	677.4					DKEGIPPDQQRL	1396.53	2	3.5775	0.1735	448.9
			GVQWAAESHLK	1226.37	2	2.2632	0.209	673.6					DKEGIPPDQQRLIF	1656.86	2	3.5532	0.1239	271.9
	S09130	2	NAVIIGPADTPFEDGTFR	1921.1	2	3.3324	0.504	1173.2					RQYCGKCHLTYV	1471.73	1	1.9876	0.1595	275.7
			LVMHFEEQYPNK	1535.74	3	3.3082	0.1728	402.6					KTITLEVESSDT	1323.43	1	1.9791	0.1718	240.9
	S03137	5	GFQYVLGKEWR	1383.58	2	3.2193	0.493	1684.1		##	S03218	2	VTAVLGRTGSRG	1174.33	2	3.5575	0.1312	436.4
			WYETIVNQPVFK	1524.74	1	2.7403	0.4538	205.1					VRVEFMDDSNRSII	1681.89	2	3.551	0.384	208.7
			ALKAFDVLEK	1134.35	2	2.3742	0.4814	658.9		##	S03189	2	SHIMGKVHGSLARA	1464.71	2	3.5906	0.1374	771.3
			HLTTNTFLVGER	1388.55	2	2.2471	0.2397	437.7					KVEPQEKKKT	1215.43	2	3.5637	0.1696	1071.8
			IYGVIDNPR	1047.19	2	2.2369	0.3244	1209.9		##	S02799	4	SFKEPRLIVV	1188.44	2	2.5259	0.1755	318.1
##	S08941	2	TTSPKGEVKYPVK	1434.66	2	2.6435	0.3671	821.5					FVDVAIPTN	976.109	1	1.9741	0.129	332.6
			IACLDMNLQK	1149.39	2	2.4028	0.4073	594.8					APSNLPPVFNAT	1228.38	1	1.9386	0.2136	228.5
	S10665	2	IHGMAEPVR	1010.18	2	2.5518	0.1254	361.3					ISARPYGQRAVLKF	1606.9	1	1.9006	0.1133	238.1
			SSLTAAPETPGLQK	1400.56	2	2.3066	0.5691	233.3		##	S03858	2	LKKDLASF	922.104	2	3.5584	0.1996	304.4
##	S02833	4	GTLQSTGEKFDASYDRGEPLGFTLGGGMVIK	3233.6	3	3.3812	0.5544	1210					DEGNASTDFDVSK	1385.37	2	2.5193	0.2485	666.5
			SVNGDQVKVHYR	1402.54	2	2.8564	0.4536	755.6			S10496	4	EATLDLVTQVLSP	1386.57	2	3.8462	0.1002	993.2
			GIGPIPGGATLVFETELMDISKGEL	2545.93	2	2.8284	0.5823	611					KVAGDGSTALLGVL	1301.52	2	2.5098	0.1134	673.3
			GWEQGLLGMAVGEKR	1631.88	2	2.2357	0.164	468.5					LADLGVGEH	910.995	1	2.0263	0.137	344.1
##	S03839	7	KADAPSFKYWMTER	1730.97	2	3.6655	0.5885	910.8					ESLLLALV	858.058	1	1.9867	0.1203	360.6
			LLDDYDAHRACASETNIAR	2193.3	3	3.3704	0.4084	1088.2			S02747	3	SLKYKTPKL	1078.32	2	3.5831	0.2195	393.6
			VFKFPSRVDQDAVSASLK	1995.27	3	3.3333	0.4248	523.1					DEGTRRPFKAVLDVGL	1774.01	2	2.5193	0.2485	666.5
			FDVRECKDGYHLDGEIPGVSQK	2551.74	3	3.3218	0.3847	658.8					KYKTPKLSREEK	1507.76	2	2.517	0.1767	897.2
			FPSRVDQDAVSASLKDGILSVNVPK	2643.98	3	3.3035	0.4562	703.6		##	S03691	4	TQDQVLVPE	1029.13	2	3.5735	0.1827	1023.3
			FPSRVDQDAVSASLK	1620.79	2	2.3925	0.3156	291.1					YHLDVIDVS	1061.17	2	3.5606	0.1191	407.8
			LSGGEFTPLFR	1224.39	2	2.2225	0.4355	971.4					ELEKRRKANKSKR	1643.92	2	2.539	0.4297	208.3
	S04877	2	LALEAGGIPYR	1160.34	3	3.4934	0.5249	950.4					ETLPSGLQ	844.933	1	1.9152	0.1107	351.8
			EPGIGEDALIQDMLSDR	1860.03	3	3.3501	0.4699	727.9		##	S03532	7	AITEVRGEDKAEFA	1536.67	2	3.5839	0.139	392.6
##	S00518	5	GGQDSDKFDFYR	1435.48	2	3.2906	0.3915	860.4					EVRGEDKAEFAKL	1492.66	2	2.5143	0.1706	627.9
			ENSPAIIFIDEIDAIATK	1961.2	2	2.8454	0.5579	843.3					KAPKNPLIE	1010.21	2	2.5115	0.1517	1237.3
			EAVELPLTHFDLYK	1675.91	2	2.742	0.5414	687.2					KVLNLRLKV	1083.4	1	1.9968	0.1176	231.3
			RLIFTTIAGK	1120.37	2	2.2893	0.2902	961.1					RLGTVVHK	910.1	1	1.9205	0.1546	457.2
			KIEFPSLR	990.182	2	2.2244	0.1445	439.6					KKASLVLIP	969.247	1	1.9036	0.1068	252.3
	S07314	2	RLGFLEAQDQVFAAK	1693.93	2	3.4176	0.5413	1042.2					KKASLVLIPN	1083.35	1	1.9015	0.1787	285.3
			LGFLEAQDQVFAAK	1537.74	2	2.4126	0.3989	830		##	S11434	2	KDVSDVERSV	1134.22	2	3.5798	0.17	814.2
	S02832	7	YITDRFLPDKAIDLVDEAASALR	2593.92	3	4.1731	0.5848	1162.6					LGATGHLDACLAL	1255.46	1	1.9648	0.1286	564.3
			FLPDKAIDLVDEAASALR	1945.21	2	3.7521	0.6061	1501.7		##	S03382	6	VRGPKAEEILER	1397.61	2	4.0475	0.3457	977.3
			TKNNPVLIGAAGTGK	1441.66	2	3.3564	0.3859	1291.6					SRFEGIVR	964.104	2	3.5988	0.1706	861.6
			MNLGGEPEKPALEQFGVDLTAR	2373.67	3	3.3171	0.3165	276					NISVGESGDRLTR	1404.51	2	3.5901	0.2125	452.1
			RFQPILVEEPTVPDTISILR	2324.71	2	3.2375	0.4648	659.2					VTVRGPKAEEILER	1597.84	2	2.5296	0.2617	454.5
			AKDGKLDPVIGR	1269.48	2	3.1267	0.4384	1006.1					EHIDLGIK	925.065	1	2.4269	0.2722	229.3
			AEGSIDASNLIKPALAR	1726.96	2	2.219	0.2666	280					IKWFKSRFEGIVR	1666.99	1	2.0372	0.1622	378.2
##	S02811	4	RGIQAAVQSVVEYLQANKR	2131.43	3	5.5968	0.6381	1842.1		##	S03570	3	AISEIKKSDLPQG	1386.58	2	3.6823	0.1534	843.3
			GRNVLIESPYGSPK	1517.71	2	3.3214	0.3153	687.7					DLPQGEENAYRKM	1551.71	2	3.5878	0.2129	570.4
			AVALEDKFENLGAR	1533.71	2	2.442	0.4161	1078.1					RLILFPRKS	1130.41	2	3.5744	0.1	535.9
			ASLLKGVDTLAR	1244.47	2	2.3743	0.1085	649.9		##	S03267	3	VDGPSGDEEKVVPR	1484.59	2	3.555	0.1074	420.5
	S03542	6	NIVQQFKKDSGIDLSGDR	2021.22	3	3.3772	0.3379	644.8					GPYADKLAAISEII	1461.69	2	2.5452	0.1099	438.7
			LLGNFQLVGIPPAHR	1632.93	3	3.3752	0.5263	687					YPPSIALPRWT	1301.52	1	1.9493	0.1117	221.9
			STNGDTHLGGEDFDITLVR	2048.16	3	3.3667	0.4385	401.4		##	S03545	2	KMGALKYVEELQK	1537.85	2	2.5217	0.1764	559.1
			ALKDANLTAKDIQEVILVGGMTR	2457.88	3	3.3155	0.3254	719.5					YVEELQKKK	1165.36	1	1.9843	0.1605	275.1
			DNKLLGNFQLVGIPPAHR	1990.3	3	3.3079	0.4365	774.8		##	S03608	6	GRLPEIPMVVR	1267.57	2	3.9832	0.2734	905.1
			SQLESLVDPLIQR	1498.71	2	3.2805	0.4193	1067.1					GKGRLPEIPMVVR	1452.79	2	3.9384	0.1681	790.2
	S03765	14	RVGDDLITTIEISLKEALTGWSR	2574.92	3	5.4764	0.4626	1997.3					RLPEIPMVVR	1210.52	2	3.7828	0.1996	713.7
			RVGDDLITTIEISLK	1673.93	2	4.2486	0.5686	1754.2					KKPDTAPVLDLLPL	1520.84	2	3.5719	0.1659	450.9
			TFHFSTGGGPGGFSFSSPDDIFSSFAR	2813.97	3	3.3834	0.2464	274.1					INLDKLWSLVP	1298.56	2	2.5292	0.2172	547.5
			GVGDQEEGGTQDLHFIVAEKEHPHLK	2872.1	3	3.3831	0.3718	592.1					GKGRLPEIPM	1098.35	2	2.5169	0.153	430.4
			SGGAGDDDLFSFLSGGGGRGFGGGGGGGSR	2619.66	3	3.3368	0.5686	560		##	S03633	2	SRINRPPVSLSRIV	1594.89	2	3.5555	0.4468	457.2
			SGGAGDDDLFSFLSGGGGR	1772.81	2	3.2395	0.4644	787.9					ANFNKVILCRLFMSR	1813.21	1	1.9691	0.1613	328.8
			LYDSLGISPSASQDEIKK	1952.15	2	3.0877	0.4828	774.2		##	S02564	3	GRLNEYQVIGR	1305.47	2	4.102	0.3902	2002.7
			KVYDQYGLEFLLR	1644.9	2	3.0098	0.5997	1063.3					HLPTETQPTPKLY	1525.73	2	3.5784	0.3673	287.1
			GVGDQEEGGTQDLHFIVAEKEHPHLKR	3028.29	2	2.7228	0.5558	432.1					GLKFPLPH	909.11	2	2.5204	0.1176	889.9
			FKGVGDQEEGGTQDLHFIVAEKEHPHLK	3147.45	2	2.5664	0.5883	356.1		##	S03414	4	DIVDLKVNGAVQ	1271.44	2	3.5645	0.1127	642.5
			QLPLSLEELFHGVHK	1748.02	2	2.5422	0.568	401.7					NEIIEIPL	941.104	1	1.9489	0.183	563.8
			VDVKFPTSLTQAQK	1562.79	2	2.4621	0.3861	449.9					PETLAPLPYETTI	1445.64	1	1.9299	0.1987	296.9
			RPPTPEVTTVER	1382.55	2	2.4434	0.3776	579.6					KNEIIEIPLPHVFL	1663	1	1.9129	0.123	278.9
			SMEDKILEFDIKR	1624.88	2	2.2916	0.2892	543.2		##	S11344	5	VRYAIQPASSAK	1291.48	2	4.2484	0.3361	1536.1
##	S01683	5	KIHPQVIIDGYR	1439.69	3	3.5224	0.4966	1186.4					VRYAIQPASSAKSA	1449.64	2	3.973	0.3939	885.3
			LKGSTDLSHIQIIKK	1682	2	3.2328	0.4769	1635.9					RYAIQPASSAKSAS	1437.58	2	3.593	0.1693	339.6
			LKGSTDLSHIQIIK	1553.83	2	2.4539	0.297	901.8					ADTKGLDTGNLIVK	1445.64	2	3.588	0.194	1250
			GSTDLSHIQIIKK	1440.67	2	2.2871	0.1226	454.7					QFLLSLLKNAEANA	1532.77	2	2.5088	0.1669	507
			IHPQVIIDGYR	1311.51	2	2.2441	0.3745	244.3		##	S11665	4	TLIRPDGSKKVFAR	1588.88	3	3.8824	0.2841	793.7
##	S03067	2	LFPAGAKDKPVEYTGSR	1837.07	2	3.1167	0.522	780.4					ARLTPDIDAL	1085.24	2	3.5807	0.1582	529
			DGSDVTGKPK	1004.08	1	1.8493	0.1033	223.5					ATFHRPKTLQLS	1399.62	2	3.5598	0.1983	506.2
	S09746	4	LTQFADRTPGLAQHAIRK	2024.32	3	3.34	0.3267	808					EKDTTSDNELRRE	1593.64	1	1.9364	0.1561	293.8
			LTQFADRTPGLAQHAIR	1896.14	3	3.3184	0.4957	560.6		##	S11445	6	KSNGQSVPIGIHPS	1421.58	2	4.1815	0.4482	993.6
			KYAEAFEVIPR	1323.52	2	3.2087	0.5414	970.6					SIPIRKDDEVTIVR	1641.89	2	4.0232	0.2157	529.1
			GATQNYLEDVERAIDDGVNAVK	2378.54	2	2.5808	0.3921	456.3					PIRKDDEVTIVR	1441.66	2	3.883	0.3722	931.9
	S03739	2	KVVLVSVPGAFTPTCSATHLPDYIAK	2774.19	3	4.1873	0.5844	602.7					PWFDIEMPGPSSTP	1561.74	2	2.5477	0.1815	362.1
			FSSAFGWTAHEGR	1453.54	2	3.6165	0.5992	896.9					KLDKDRESILERM	1633.9	2	2.5068	0.1841	632.4
##	S02569	9	ATSADTSDLLLLDVVPLSLGVAMEGNIFAPVVPR	3483.03	2	3.9314	0.5622	285.1					SVPIGIHPS	907.049	1	1.9634	0.1806	203.3
			IFAATLEPVQQVLK	1557.86	2	3.5561	0.3663	1207.5			S11455	2	IHSPTLSLSASRDTH	1622.76	1	1.9412	0.1647	286.9
			DAGIDKSKVDEIVLVGGSTR	2060.3	3	3.3043	0.507	792.4					IHSPTLSLSASRDT	1485.62	1	1.9412	0.1647	286.9
			LLSDAFDGKKLEK	1464.69	2	3.1795	0.4896	1729.2		##	S11568	6	RAVSGGYRADLRAE	1521.66	3	3.8033	0.1636	542
			LSSAEIEAMISDAAKFK	1812.08	2	3.0845	0.467	746.4					YRADLRAEAV	1164.3	2	2.5486	0.1339	661.9
			SSDEAFSQRFEAR	1530.58	2	2.5927	0.3614	460.3					FSRDPLNLV	1061.22	2	2.5301	0.1601	864.6
			SKVDEIVLVGGSTR	1460.66	2	2.4633	0.3945	461.2					FSRDPLNLVNK	1303.49	2	2.5013	0.1698	807.3
			ARFEDLNAK	1064.18	2	2.3559	0.2407	616.8					VQANNQQPNPPSPF	1538.65	1	1.9173	0.163	201.9
			SSNITISNAVGK	1191.32	2	2.2434	0.3799	568.7					NSKAIGVQ	816.926	1	1.9127	0.1713	301.4
##	S02291	2	YTSGLLAAFR	1099.26	3	3.7329	0.1587	759.9		##	S03467	2	NKKAHRNGIKK	1294.54	2	3.5706	0.3421	329.4
			TARQWIGTSHFR	1460.62	3	3.3151	0.3417	306.1					TDRYPSLKGTDPKFRR	1938.18	1	1.9715	0.1923	294
	S03195	2	ASVEMGVEVVVGLVR	1544.83	3	3.31	0.2205	393.1		##	S03549	9	SAISDVVTREYTIH	1591.75	2	4.2775	0.4027	831.7
			AALFLHVPGWTDK	1455.68	2	2.3651	0.4861	857.9					AVNVKDPKGL	1041.23	2	3.698	0.3021	452.7
##	S12076	6	TIHHVHKVSLEDIYR	1848.1	2	4.2662	0.6675	1486.5					GVPFRLRVRISRK	1584.94	2	3.5927	0.1031	355.6
			FKDLSHAYEILSDPQKR	2048.29	3	3.8986	0.5145	844.1					DVRLDPQLNKK	1326.53	2	3.5914	0.1452	599.1
			WLSVTIAPGEPITPGQIK	1908.23	2	3.4228	0.4397	495.3					AVNVKDPKGLQTT	1371.57	2	3.5676	0.2188	427.5
			TIHHVHKVSLEDIYRGK	2033.32	3	3.365	0.5834	1214.1					RAPRAVKEIRAF	1414.68	2	2.5271	0.112	288.6
			FKDLSHAYEILSDPQK	1892.1	2	2.4771	0.5096	656.7					ISDVVTREYTIH	1433.59	2	2.5228	0.2151	392.3
			YYDTLGVAPTATEAELK	1843.02	2	2.2504	0.4136	344.7					DVVTREYTIH	1233.36	2	2.5196	0.1844	522.8
##	S11441	2	AMPTFFFFKGGEK	1507.78	2	2.8911	0.5381	409.9					AISDVVTREYTIH	1504.67	2	2.5002	0.2213	793.7
			AMPTFFFFK	1136.39	1	1.754	0.1987	238.8		##	S03705	4	TYAAEIGHAVSSAK	1405.54	2	4.0189	0.3868	1256.5
	S03346	2	ALEETEKLLPQLK	1512.77	2	2.687	0.3647	732.6					LVQNPKDVELL	1268.48	2	3.8431	0.1846	656
			KALEETEKLLPQLK	1640.95	2	2.3502	0.3483	776.8					LVQNPKDVELLL	1381.64	2	3.585	0.1392	337
##	S07127	6	YIGKLENGKVFDSNK	1712.93	2	4.5709	0.4948	1614.7					KALGVKVTNAK	1129.38	2	3.5803	0.1652	249.1
			RLTIPAHLAYGK	1340.6	3	4.2097	0.5397	1819.2			S11187	2	DDANILTTPAEVQ	1387.48	2	3.991	0.1586	772.3
			VQFAKDLEQGPTPSKTAQTGTLGVK	2602.93	3	3.5505	0.518	1088.5					TDDDANILTTPA	1247.29	2	3.5986	0.1381	361.9
			RLTIPAHLAYGKK	1468.77	3	3.4056	0.3986	872.4		##	S03641	2	LIEEQKIVKK	1228.51	2	3.5934	0.1318	619.7
			VGTGEVIKGWDIGIPGMAVGGERR	2455.82	3	3.3183	0.3243	994.9					LIEEQKIVK	1100.33	2	2.5455	0.1715	1157
			LTIPAHLAYGKK	1312.59	2	2.2267	0.3515	490.9		##	S03644	3	FRHNLPPKSF	1243.44	3	4.0994	0.1561	670
[truncated: 941 more rows]
