# Supplementary material for: Proteomic profile of dormant Trichophyton Rubrum conidia
Source: BMC Genomics. 2008 Jun 25;9:303. doi: 10.1186/1471-2164-9-303 (PMC2443143; doi:10.1186/1471-2164-9-303)
Supplement: Additional file 3 — Functional annotation information for the identified proteins of T. rubrum conidia. [file 1471-2164-9-303-S3.xls]

## Sheet: table S2
	Annotation of identified proteins in the dormant T. rubrum conidia obtained by comparision to NR, KOG, and GO database
	NR, KOG, and GO represent the NCBI non-rendundant protein database, eukaryotic orthologous groups database, and the gene ontology database.
	0 in blank of the table indicates no significant hits obtained by comparision to corresponding database.
	Annotation by NR				Annotation by KOG			Annotation by GO
Protein ID	E-value	Accession Number	Description	Origin	KOG	KOG Code	KOG Product	GO Number	GO biological process	GO cellular component	GO molecular function
S11882	5.63997e-164	gb|AAO47089.1|	mannitol-1-phosphate dehydrogenase	[Paracoccidioides brasiliensis]	0	0	0	GO:0016491,GO:0008152,GO:0003824,GO:0008926,GO:0050662	metabolic process;	0	mannitol-1-phosphate 5-dehydrogenase activity; coenzyme binding;
S02633	3.63246e-123	gb|AAC04472.1|	mannitol dehydrogenase	[Pseudomonas fluorescens]	0	0	0	GO:0016491,GO:0008152,GO:0003824,GO:0050662GO:0016491,GO:0008152,GO:0003824,GO:0050662GO:0016491,GO:0008152,GO:0003824,GO:0050662	metabolic process;	0	coenzyme binding; mannitol 2-dehydrogenase activity;
S02561	1.28506e-58	ref|XP_001275395.1|	ribose/galactose isomerase, putative	[Aspergillus clavatus NRRL 1]	0	0	0	0	0	0	0
S02312	1.1912e-132	ref|XP_001271053.1|	stress response protein (Ish1), putative	[Aspergillus clavatus NRRL 1]	0	0	0	0	0	0	0
S12031	4.49297e-24	ref|XP_001268300.1|	chaperone/heat shock protein Hsp12, putative	[Aspergillus clavatus NRRL 1]	0	0	0	GO:0005737,GO:0005634,GO:0005886,GO:0003674,GO:0007155,GO:0006972,GO:0009408,GO:0006979	cell adhesion; hyperosmotic response; response to desiccation; response to heat; response to oxidative stress	cytoplasm; nucleus; plasma membrane	0
S09168	1.5116e-29	ref|YP_586861.1|	Uncharacterised peroxidase-related	[Ralstonia metallidurans CH34]	0	0	0	0	0	0	0
S03741	1e-170	ref|XP_001239446.1|	hypothetical protein CIMG_09067	[Coccidioides immitis RS]	0	0	0	0	0	0	0
S03069	4.51967e-48	ref|XP_001243141.1|	hypothetical protein CIMG_07037	[Coccidioides immitis RS]	0	0	0	0	0	0	0
S02840	1.22651e-17	ref|XP_001248164.1|	predicted protein	[Coccidioides immitis RS]	0	0	0	0	0	0	0
S00924	1.58004e-60	ref|XP_001244364.1|	hypothetical protein CIMG_03805	[Coccidioides immitis RS]	0	0	0	0	0	0	0
S11912	9.56029e-18	ref|XP_001239962.1|	predicted protein	[Coccidioides immitis RS]	0	0	0	0	0	0	0
S11619	6.97424e-19	ref|XP_001257870.1|	cell wall integrity signaling protein Lsp1, putative	[Neosartorya fischeri NRRL 181]	0	0	0	GO:0005737,GO:0032126,GO:0005741,GO:0005739,GO:0004860,GO:0006897,GO:0008104,GO:0009408	endocytosis; protein localization; response to heat	cytoplasm; eisosome; mitochondrial outer membrane; mitochondrion	protein kinase inhibitor activity
S11382	5.81546e-07	gb|AAR11449.1|	hydrophobin 2	[Paracoccidioides brasiliensis]	0	0	0	GO:0005618,GO:0005199GO:0005618,GO:0005199	0	0	0
S11555	2.0439e-71	ref|XP_001267345.1|	GPI-anchored cell wall organization protein Ecm33	[Neosartorya fischeri NRRL 181]	0	0	0	0	0	0	0
S07470	1.39062e-91	ref|XP_001258535.1|	glycosyl transferase, putative	[Neosartorya fischeri NRRL 181]	0	0	0	GO:0016740	0	0	transferase activity;
S03675	8.94441e-156	ref|XP_001246410.1|	1,3-b-glucanosyltransferase	[Coccidioides immitis RS]	0	0	0	GO:0016740,GO:0005975,GO:0043169,GO:0003824GO:0016740,GO:0005975,GO:0043169,GO:0003824	0	0	catalytic activity;
S04468	5.05439e-14	ref|XP_001246206.1|	chitin synthase G	[Coccidioides immitis RS]	0	0	0	GO:0006031,GO:0004100GO:0006031,GO:0016740,GO:0016021,GO:0004100,GO:0016757	chitin biosynthetic process;	integral to membrane;	chitin synthase activity;
S11339	1.31806e-35	ref|XP_001265295.1|	exo-beta-1,3-glucanase (Exg1), putative	[Neosartorya fischeri NRRL 181]	0	0	0	GO:0004553,GO:0005975,GO:0043169,GO:0003824	0	0	0
S03510	6.46122e-100	gb|AAL09828.1|	beta-glucosidase 4	[Coccidioides immitis]	0	0	0	0	0	0	0
S04567	3.48801e-60	gb|AAL09830.1|	beta-glucosidase 6	[Coccidioides immitis]	0	0	0	0	0	0	0
S11004	1.1219e-07	dbj|BAC82548.1|	cell wall synthesis protein	[Penicillium chrysogenum]	0	0	0	0	0	0	0
S06892	2.03746e-52	gb|AAF21242.1|	AF022893_1beta-glucosidase precursor	[Coccidioides immitis]	0	0	0	GO:0004553,GO:0005975GO:0004553,GO:0005975	carbohydrate metabolic process;	0	hydrolase activity, hydrolyzing O-glycosyl compounds;
S03890			[No sigificant hits found]		0	0	0	0	0	0	0
S06435			[No sigificant hits found]		0	0	0	GO:0003674,GO:0005575	0	0	0
S01401	2.03001e-115	emb|CAJ49153.1|	radical SAM protein	[Bordetella avium 197N]	0	0	0	GO:0046872,GO:0005506,GO:0003824,GO:0051539,GO:0051536GO:0046872,GO:0005506,GO:0003824,GO:0051539,GO:0051536	0	0	4 iron, 4 sulfur cluster binding; iron ion binding; catalytic activity;
S02251	1.44436e-34	ref|XP_001276537.1|	NADH-ubiquinone oxidoreductase 178 kDa subunit, putative	[Aspergillus clavatus NRRL 1]	0	0	0	0	0	0	0
S02708	4.98956e-96	ref|XP_001246200.1|	ketol-acid reductoisomerase, mitochondrial precursor	[Coccidioides immitis RS]	0	0	0	GO:0009082,GO:0004455,GO:0016491,GO:0050662,GO:0016853	branched chain family amino acid biosynthetic process;	0	isomerase activity; ketol-acid reductoisomerase activity; coenzyme binding;
S11262	2.69547e-17	ref|XP_001265894.1|	mitochondrial ATPase inhibitor, putative	[Neosartorya fischeri NRRL 181]	0	0	0	0	0	0	0
S11420	1e-170	ref|XP_001247493.1|	phosphoenolpyruvate carboxykinase	[Coccidioides immitis RS]	0	0	0	GO:0005525,GO:0004612,GO:0005524,GO:0004611,GO:0006094GO:0005525,GO:0004612,GO:0005524,GO:0004611,GO:0000166,GO:0016831,GO:0016829,GO:0006094	gluconeogenesis;	0	GTP binding; phosphoenolpyruvate carboxykinase (ATP) activity; ATP binding;
S05810	3.79966e-73	ref|NP_756040.1|	phosphoenolpyruvate carboxykinase	[Escherichia coli CFT073]	0	0	0	GO:0005525,GO:0004612,GO:0005524,GO:0004611,GO:0000166,GO:0016831,GO:0016829,GO:0006094	gluconeogenesis;	0	GTP binding; phosphoenolpyruvate carboxykinase (ATP) activity; ATP binding;
S02682	7.05565e-64	ref|XP_001216007.1|	NADH-ubiquinone oxidoreductase 21.3 kDa subunit	[Aspergillus terreus NIH2624]	0	0	0	0	0	0	0
S02731			[No sigificant hits found]		0	0	0	GO:0005739,GO:0016491,GO:0042773,GO:0008137,GO:0006120	0	0	0
S02069	1.33719e-13	ref|XP_001265794.1|	mitochondrial F1F0 ATP synthase subunit Atp18, putative	[Neosartorya fischeri NRRL 181]	0	0	0	0	0	0	0
S02915	9.68429e-24	ref|XP_001273409.1|	dihydrolipoamide acetyltransferase component of pyruvate dehydrogenase	[Aspergillus clavatus NRRL 1]	0	0	0	0	0	0	0
S00018	2.56305e-77	dbj|BAA92930.1|	fatty acid synthetase beta subunit	[Pichia angusta]	0	0	0	GO:0005835,GO:0004312,GO:0016491,GO:0016740,GO:0008152,GO:0006633,GO:0006118	fatty acid biosynthetic process; electron transport;	fatty acid synthase complex;	oxidoreductase activity; fatty-acid synthase activity;
S01404	2.67699e-84	ref|NP_880596.1|	acetyl-CoA carboxylase alpha subunit	[Bordetella pertussis Tohama I]	0	0	0	GO:0008610,GO:0016874,GO:0009317,GO:0016740,GO:0006633,GO:0003989	fatty acid biosynthetic process;	acetyl-CoA carboxylase complex;	acetyl-CoA carboxylase activity; transferase activity;
S11109	3.15634e-153	ref|XP_751914.1|	cytochrome c peroxidase Ccp1, putative	[Aspergillus fumigatus Af293]	0	0	0	GO:0005758,GO:0005739,GO:0004130,GO:0006979	response to oxidative stress	mitochondrial intermembrane space; mitochondrion	cytochrome-c peroxidase activity
S10554	2.93338e-33	ref|XP_001264422.1|	aflatoxin B1-aldehyde reductase, putative	[Neosartorya fischeri NRRL 181]	0	0	0	GO:0016491	0	0	oxidoreductase activity;
S00247	5.2947e-74	ref|YP_259532.1|	hypothetical protein PFL_2425	[Pseudomonas fluorescens Pf-5]	0	0	0	0	0	0	0
S03721	1.66601e-58	ref|XP_001243274.1|	hypothetical protein CIMG_07170	[Coccidioides immitis RS]	0	0	0	0	0	0	0
S09458	2.11744e-72	ref|NP_879769.1|	hypothetical protein BP0972	[Bordetella pertussis Tohama I]	0	0	0	GO:0046872,GO:0005506,GO:0003824,GO:0051539,GO:0051536GO:0046872,GO:0005506,GO:0003824,GO:0051539,GO:0051536GO:0005506,GO:0003824	0	0	4 iron, 4 sulfur cluster binding; iron ion binding; catalytic activity;
S04003			[No sigificant hits found]		0	0	0	0	0	0	0
S02620	5.78848e-68	ref|YP_257878.1|	exodeoxyribonuclease V, beta subunit	[Pseudomonas fluorescens Pf-5]	0	0	0	GO:0005524,GO:0006281,GO:0008854,GO:0004003,GO:0003677GO:0005524,GO:0004527,GO:0006281,GO:0008854,GO:0004003,GO:0003677GO:0005524,GO:0006281,GO:0008854,GO:0004003,GO:0003677GO:0005524,GO:0006281,GO:0016787,GO:0008854,GO:0004003,GO:0003677	DNA repair;	0	exodeoxyribonuclease V activity; DNA binding; ATP-dependent DNA helicase activity; ATP binding;
S11507	1.12462e-13	ref|XP_001240919.1|	hypothetical protein CIMG_08082	[Coccidioides immitis RS]	0	0	0	GO:0004872	0	0	0
S08777			[No sigificant hits found]		0	0	0	GO:0015031,GO:0006605,GO:0004386,GO:0016020,GO:0017038,GO:0006810,GO:0003676,GO:0000166,GO:0005524,GO:0006886,GO:0005515	0	0	0
S00011			[No sigificant hits found]		0	0	0	0	0	0	0
S02328	6.49332e-81	ref|YP_236698.1|	elongation factor P	[Pseudomonas syringae pv. syringae B728a]	0	0	0	GO:0006414,GO:0003746,GO:0005737GO:0006414,GO:0003746,GO:0006412,GO:0005737GO:0006414,GO:0003746,GO:0005737GO:0006414,GO:0003746,GO:0005737	translational elongation;	cytoplasm;	translation elongation factor activity;
S10187			[No sigificant hits found]		0	0	0	0	0	0	0
S01816			[No sigificant hits found]		0	0	0	0	0	0	0
S03763	1.78167e-115	ref|XP_001268391.1|	arrestin (or S-antigen), N-terminal domain protein	[Aspergillus clavatus NRRL 1]	0	0	0	0	0	0	0
S05647	6.6877e-22	ref|XP_001243111.1|	hypothetical protein CIMG_07007	[Coccidioides immitis RS]	0	0	0	0	0	0	0
S08275	8.71427e-11	ref|YP_970453.1|	Sterol desaturase	[Acidovorax avenae subsp. citrulli AAC00-1]	0	0	0	0	0	0	0
S02885	2.62004e-114	ref|YP_262319.1|	PqiB family protein	[Pseudomonas fluorescens Pf-5]	0	0	0	0	0	0	0
S10136			[No sigificant hits found]		0	0	0	0	0	0	0
S02275	1.5261e-14	ref|XP_001249089.1|	predicted protein	[Coccidioides immitis RS]	0	0	0	GO:0048503,GO:0016020	0	0	0
S00781	2.40181e-69	ref|NP_882166.1|	deoxyguanosinetriphosphate triphosphohydrolase-like protein	[Bordetella pertussis Tohama I]	0	0	0	GO:0000287,GO:0016787,GO:0046039,GO:0008832,GO:0003824	GTP metabolic process;	0	dGTPase activity; magnesium ion binding;
S08427	1.19121e-64	ref|NP_883923.1|	putative HlyD family secretion protein	[Bordetella parapertussis 12822]	0	0	0	GO:0009306,GO:0016020,GO:0008565GO:0009306,GO:0016020,GO:0008565	protein secretion;	membrane;	protein transporter activity;
S04903			[No sigificant hits found]		0	0	0	0	0	0	0
S10387			[No sigificant hits found]		0	0	0	0	0	0	0
S04529			[No sigificant hits found]		0	0	0	0	0	0	0
S08709			[No sigificant hits found]		0	0	0	0	0	0	0
S00109			[No sigificant hits found]		0	0	0	0	0	0	0
S11067			[No sigificant hits found]		0	0	0	0	0	0	0
S00328			[No sigificant hits found]		0	0	0	0	0	0	0
S06288			[No sigificant hits found]		0	0	0	0	0	0	0
S02292	7.5983e-55	ref|XP_001239864.1|	hypothetical protein CIMG_09485	[Coccidioides immitis RS]	0	0	0	0	0	0	0
S07686	1.87598e-13	dbj|BAE65833.1|	unnamed protein product	[Aspergillus oryzae]	0	0	0	GO:0008324,GO:0016020,GO:0006812	0	0	0
S01411	6.85314e-23	ref|YP_673151.1|	outer membrane autotransporter barrel domain	[Mesorhizobium sp. BNC1]	0	0	0	GO:0005488GO:0005488GO:0005488	0	0	0
S00821	2.48783e-26	ref|YP_257504.1|	MFS permease-like protein	[Pseudomonas fluorescens Pf-5]	0	0	0	GO:0016021,GO:0016020,GO:0006810,GO:0005215GO:0016021,GO:0016020,GO:0006810,GO:0005215GO:0016021,GO:0016020,GO:0006810,GO:0005215GO:0016021,GO:0016020,GO:0006810,GO:0005215	0	membrane;	0
S11636	6.55481e-87	ref|YP_259538.1|	major facilitator family transporter	[Pseudomonas fluorescens Pf-5]	0	0	0	GO:0016021,GO:0016020,GO:0006810,GO:0005215	transport;	integral to membrane;	transporter activity;
S11570	2e-70	ref|XP_569392.1|	CTP synthase	[Cryptococcus neoformans var. neoformans JEC21]	0	0	0	0	0	0	0
S01013	8.81273e-25	ref|XP_001242293.1|	hypothetical protein CIMG_06189	[Coccidioides immitis RS]	0	0	0	GO:0006260,GO:0000808,GO:0005634	0	0	0
S11075	1e-19	ref|XP_001396941.1|	hypothetical protein An15g04050	[Aspergillus niger]	0	0	0	0	0	0	0
S01445	2.62972e-22	gb|AAV66103.1|	putative methyltransferase	[Fusarium heterosporum]	0	0	0	GO:0008168,GO:0016740	0	0	0
S05145	1.79922e-10	ref|YP_934556.1|	hypothetical protein azo3053	[Azoarcus sp. BH72]	0	0	0	0	0	0	0
S06473	2.037e-24	ref|XP_001240973.1|	hypothetical protein CIMG_08136	[Coccidioides immitis RS]	0	0	0	0	0	0	0
S08047	1.08346e-08	dbj|BAE63024.1|	unnamed protein product	[Aspergillus oryzae]	0	0	0	GO:0046872,GO:0020037,GO:0016491,GO:0005506,GO:0006118,GO:0004497	0	0	0
S10210	9.23764e-27	ref|XP_001266766.1|	transcription factor, putative	[Neosartorya fischeri NRRL 181]	0	0	0	GO:0016787,GO:0003723,GO:0004527,GO:0006355,GO:0005515,GO:0046872,GO:0004518,GO:0006350,GO:0000287	0	0	hydrolase activity; binding;
S10989	1.23596e-19	dbj|BAE63138.1|	unnamed protein product	[Aspergillus oryzae]	0	0	0	GO:0016301,GO:0016740	0	0	0
S05624			[No sigificant hits found]		0	0	0	0	0	0	0
S09382	1.48238e-39	ref|NP_885060.1|	putative two-component response regulator	[Bordetella parapertussis 12822]	0	0	0	GO:0006355,GO:0000160,GO:0050896,GO:0000156,GO:0006350,GO:0003677GO:0006355,GO:0000160,GO:0050896,GO:0000156,GO:0006350,GO:0003677GO:0006355,GO:0000160,GO:0050896,GO:0000156,GO:0006350,GO:0003677GO:0006355,GO:0000160,GO:0050896,GO:0000156,GO:0006350,GO:0003677	two-component signal transduction system (phosphorelay); response to stimulus; pathogenesis; regulation of transcription, DNA-dependent;	0	DNA binding; two-component response regulator activity;
S07948	1e-36	ref|XP_001276514.1|	DUF895 domain protein	[Aspergillus clavatus NRRL 1]	0	0	0	0	0	0	0
S02770	5.40232e-64	ref|YP_348196.1|	Transcriptional Regulator, AraC family	[Pseudomonas fluorescens PfO-1]	0	0	0	GO:0006355,GO:0043565,GO:0006350,GO:0045449,GO:0005622,GO:0003700,GO:0003677	regulation of transcription, DNA-dependent;	intracellular;	sequence-specific DNA binding; transcription factor activity;
S02590	3.23698e-34	ref|XP_001243603.1|	hypothetical protein CIMG_03044	[Coccidioides immitis RS]	0	0	0	GO:0006355,GO:0043565,GO:0046983,GO:0005634,GO:0003700,GO:0003677	0	0	0
S08356	1.90488e-32	ref|NP_104042.1|	transcriptional regulator	[Mesorhizobium loti MAFF303099]	0	0	0	0	transcription;	0	DNA binding;
S02967	8.06857e-87	ref|YP_346739.1|	Transcriptional Regulator, GntR family	[Pseudomonas fluorescens PfO-1]	0	0	0	GO:0006355,GO:0006350,GO:0045449,GO:0030528,GO:0005622,GO:0003700,GO:0003677	regulation of transcription, DNA-dependent;	intracellular;	transcription factor activity;
S02657	3.75504e-37	ref|XP_748819.1|	NmrA family transcriptional regulator, putative	[Aspergillus fumigatus Af293]	0	0	0	GO:0006808,GO:0016564	0	0	0
S11501	1.34738e-134	ref|XP_001248630.1|	hypothetical protein CIMG_02401	[Coccidioides immitis RS]	0	0	0	0	0	0	0
S04215	8.6816e-19	ref|XP_752844.1|	C2H2 transcription factor (Sfp1), putative	[Aspergillus fumigatus Af293]	0	0	0	GO:0046872,GO:0003676,GO:0008270,GO:0005622	0	0	metal ion binding;
S03108	1.65204e-26	ref|ZP_01113443.1|	transcriptional regulator, AraC family protein	[Reinekea sp. MED297]	0	0	0	GO:0006355,GO:0043565,GO:0006350,GO:0045449,GO:0005622,GO:0003700,GO:0003677GO:0006355,GO:0043565,GO:0006350,GO:0045449,GO:0005622,GO:0003700,GO:0003677	transcription;	0	DNA binding;
S02565	5.12143e-26	ref|XP_001243603.1|	hypothetical protein CIMG_03044	[Coccidioides immitis RS]	0	0	0	GO:0006355,GO:0043565,GO:0016787,GO:0046983,GO:0005634,GO:0003700	0	0	0
S11706	6.28e-47	ref|XP_001241729.1|	hypothetical protein CIMG_08892	[Coccidioides immitis RS]	0	0	0	GO:0004386,GO:0043565,GO:0006396,GO:0003700,GO:0005634,GO:0003676,GO:0005524,GO:0003723,GO:0046983,GO:0004525,GO:0006355	0	0	nucleic acid binding;
S02162	6.26246e-31	ref|XP_001263267.1|	forkhead transcription factor Fkh1/2, putative	[Neosartorya fischeri NRRL 181]	0	0	0	GO:0006355,GO:0043565,GO:0005634,GO:0003700	0	0	0
S00106	3.43018e-31	emb|CAJ49149.1|	MarR-family transcriptional regulator	[Bordetella avium 197N]	0	0	0	0	0	0	0
S09917			[No sigificant hits found]		0	0	0	0	0	0	0
S01041	1.88328e-135	ref|YP_001171487.1|	ATP-dependent protease, putative	[Pseudomonas stutzeri A1501]	0	0	0	GO:0006508,GO:0004252,GO:0004176,GO:0008233	proteolysis;	0	ATP-dependent peptidase activity; serine-type endopeptidase activity;
S00723	1.30815e-13	ref|XP_001243017.1|	predicted protein	[Coccidioides immitis RS]	0	0	0	0	0	0	0
S09596			[No sigificant hits found]		0	0	0	0	0	0	0
S00877	3.50193e-14	ref|XP_001246618.1|	hypothetical protein CIMG_00389	[Coccidioides immitis RS]	0	0	0	0	0	0	0
S03614			[No sigificant hits found]		0	0	0	0	0	0	0
S06669			[No sigificant hits found]		0	0	0	0	0	0	0
S10914	3.4467e-21	ref|XP_001261044.1|	conserved hypothetical protein	[Neosartorya fischeri NRRL 181]	0	0	0	0	0	0	0
S03638			[No sigificant hits found]		0	0	0	GO:0016020,GO:0000271	0	0	0
S10855			[No sigificant hits found]		0	0	0	0	0	0	0
S02488	1.83109e-51	ref|YP_261753.1|	hypothetical protein PFL_4670	[Pseudomonas fluorescens Pf-5]	0	0	0	0	0	0	0
S05912	2e-34	ref|NP_882976.1|	putative amidase	[Bordetella parapertussis 12822]	0	0	0	0	0	0	0
S11364	2.34154e-08	ref|XP_001247886.1|	predicted protein	[Coccidioides immitis RS]	0	0	0	0	0	0	0
S12004	1.4393e-73	ref|XP_001247871.1|	hypothetical protein CIMG_01642	[Coccidioides immitis RS]	0	0	0	0	0	0	0
S07057	2.69872e-12	ref|YP_263146.1|	hypothetical protein PFL_6088	[Pseudomonas fluorescens Pf-5]	0	0	0	0	0	0	0
S01484			[No sigificant hits found]		0	0	0	0	0	0	0
S05045			[No sigificant hits found]		0	0	0	0	0	0	0
S10257	1.27755e-61	dbj|BAE55738.1|	unnamed protein product	[Aspergillus oryzae]	0	0	0	0	0	0	0
S11351	3.15601e-116	ref|XP_001261108.1|	conserved hypothetical protein	[Neosartorya fischeri NRRL 181]	0	0	0	0	0	0	0
S01195			[No sigificant hits found]		0	0	0	GO:0006355,GO:0006350,GO:0003700,GO:0003677GO:0006355,GO:0006350,GO:0003700,GO:0003677	0	0	0
S10985	1.39043e-25	ref|XP_369938.1|	hypothetical protein MGG_06453	[Magnaporthe grisea 70-15]	0	0	0	0	0	0	0
S09021	1.31427e-32	ref|XP_001394285.1|	hypothetical protein An11g02840	[Aspergillus niger]	0	0	0	GO:0005737,GO:0005739,GO:0005886,GO:0035091,GO:0030036,GO:0030950,GO:0048015,GO:0006950	actin cytoskeleton organization and biogenesis; establishment and/or maintenance of actin cytoskeleton polarity; phosphoinositide-mediated signaling; response to stress	cytoplasm; mitochondrion; plasma membrane	phosphoinositide binding
S03179	9.05458e-56	ref|XP_001215654.1|	predicted protein	[Aspergillus terreus NIH2624]	0	0	0	0	0	0	0
S04130	1.20093e-28	dbj|BAE61546.1|	unnamed protein product	[Aspergillus oryzae]	0	0	0	0	0	0	0
S06904	2.98807e-55	ref|YP_841359.1|	hypothetical protein H16_B1847	[Ralstonia eutropha H16]	0	0	0	0	0	0	0
S07716			[No sigificant hits found]		0	0	0	0	0	0	0
S07450			[No sigificant hits found]		0	0	0	0	0	0	0
S12091			[No sigificant hits found]		0	0	0	0	0	0	0
S00944			[No sigificant hits found]		0	0	0	0	0	0	0
S04621			[No sigificant hits found]		0	0	0	GO:0008150,GO:0005575	0	0	0
S10590	7.23827e-23	ref|XP_001264461.1|	predicted protein	[Neosartorya fischeri NRRL 181]	0	0	0	0	0	0	0
S06334			[No sigificant hits found]		0	0	0	0	0	0	0
S10746			[No sigificant hits found]		0	0	0	0	0	0	0
S03056	1.29255e-135	ref|YP_001189623.1|	nitrogen metabolism transcriptional regulator, NtrC, Fis Family	[Pseudomonas mendocina ymp]	0	0	0	GO:0003700,GO:0009399,GO:0003677,GO:0000166,GO:0050896,GO:0017111,GO:0008134,GO:0005524,GO:0006355,GO:0000160,GO:0005622,GO:0000156,GO:0050906,GO:0006350GO:0003700,GO:0009399,GO:0003677,GO:0000166,GO:0017111,GO:0008134,GO:0005524,GO:0000160,GO:0006355,GO:0005622,GO:0000156,GO:0050906GO:0003700,GO:0009399,GO:0003677,GO:0000166,GO:0050896,GO:0017111,GO:0008134,GO:0005524,GO:0006355,GO:0000160,GO:00…	two-component signal transduction system (phosphorelay); nitrogen fixation; detection of stimulus during sensory perception; regulation of transcription, DNA-dependent;	intracellular;	two-component response regulator activity; ATP binding; transcription factor activity; nucleoside-triphosphatase activity; transcription factor binding;
S05294	5.39379e-34	ref|XP_681425.1|	hypothetical protein AN8156.2	[Aspergillus nidulans FGSC A4]	0	0	0	GO:0016301,GO:0016740	0	0	0
S06898	1.31679e-36	dbj|BAE56291.1|	unnamed protein product	[Aspergillus oryzae]	0	0	0	0	0	0	0
S02802			[No sigificant hits found]		0	0	0	0	0	0	0
S07965			[No sigificant hits found]		0	0	0	GO:0003951,GO:0004743,GO:0008152,GO:0006096	0	0	0
S09610	1.11601e-21	ref|YP_354966.1|	N-carbamyl-D-amino acid amidohydrolase	[Rhodobacter sphaeroides 2.4.1]	0	0	0	GO:0006807,GO:0016810,GO:0016787	0	0	hydrolase activity;
S02701	1.54466e-96	ref|ZP_01714128.1|	flagellar basal-body rod protein FlgG	[Pseudomonas putida GB-1]	0	0	0	GO:0006928,GO:0009426,GO:0043064,GO:0019861,GO:0005198,GO:0009288,GO:0003774,GO:0001539GO:0006928,GO:0009426,GO:0043064,GO:0019861,GO:0005198,GO:0009288,GO:0003774,GO:0001539	ciliary or flagellar motility; flagellum organization and biogenesis;	flagellar basal body, distal rod;	structural molecule activity; motor activity;
S03975			[No sigificant hits found]		0	0	0	0	0	0	0
S09945	3.6592e-25	ref|XP_001272123.1|	conserved hypothetical protein	[Aspergillus clavatus NRRL 1]	0	0	0	GO:0016491,GO:0006118	0	0	0
S05963			[No sigificant hits found]		0	0	0	GO:0003676,GO:0000166,GO:0006810,GO:0005622	transport;	intracellular;	nucleic acid binding; nucleotide binding;
S11429			[No sigificant hits found]		0	0	0	GO:0006355,GO:0005634	0	0	0
S05680			[No sigificant hits found]		0	0	0	0	0	0	0
S01567			[No sigificant hits found]		0	0	0	0	0	0	0
S10002	2.03908e-23	ref|XP_662037.1|	hypothetical protein AN4433.2	[Aspergillus nidulans FGSC A4]	0	0	0	0	0	0	0
S00236	1.68456e-74	ref|XP_752018.2|	conserved hypothetical protein	[Aspergillus fumigatus Af293]	0	0	0	0	0	0	0
S09872			[No sigificant hits found]		0	0	0	0	0	0	0
S00232	6.138e-33	ref|XP_658875.1|	hypothetical protein AN1271.2	[Aspergillus nidulans FGSC A4]	0	0	0	0	0	0	0
S01705	3.69648e-80	ref|XP_001398846.1|	hypothetical protein An18g03880	[Aspergillus niger]	0	0	0	0	0	0	0
S04244	5.2016e-60	ref|XP_001272743.1|	conserved hypothetical protein	[Aspergillus clavatus NRRL 1]	0	0	0	0	0	0	0
S01949			[No sigificant hits found]		0	0	0	0	0	0	0
S05776			[No sigificant hits found]		0	0	0	GO:0005524,GO:0004812,GO:0004823,GO:0006418,GO:0006429	0	0	0
S09920			[No sigificant hits found]		0	0	0	0	0	0	0
S00271	1.52256e-87	ref|XP_663172.1|	hypothetical protein AN5568.2	[Aspergillus nidulans FGSC A4]	0	0	0	0	0	0	0
S02637	3.3808e-12	ref|XP_001399869.1|	hypothetical protein An02g07350	[Aspergillus niger]	0	0	0	0	0	0	0
S01017	9.28873e-40	ref|YP_841841.1|	putative peptidase, family U32	[Ralstonia eutropha H16]	0	0	0	0	0	0	0
S05618			[No sigificant hits found]		0	0	0	0	0	0	0
S01331	9.65355e-44	ref|XP_366784.1|	hypothetical protein MGG_02860	[Magnaporthe grisea 70-15]	0	0	0	GO:0006808,GO:0016564GO:0006808,GO:0016564	0	0	0
S08020			[No sigificant hits found]		0	0	0	0	0	0	0
S11247			[No sigificant hits found]		0	0	0	0	0	0	0
S00009	3.81715e-22	ref|ZP_01723420.1|	hypothetical protein BB14905_01070	[Bacillus sp. B14905]	0	0	0	0	0	0	0
S09922			[No sigificant hits found]		0	0	0	GO:0006508,GO:0008236,GO:0016020GO:0006508,GO:0008236,GO:0016020,GO:0008233	0	0	0
S07079			[No sigificant hits found]		0	0	0	0	0	0	0
S06164			[No sigificant hits found]		0	0	0	0	0	0	0
S09387			[No sigificant hits found]		0	0	0	0	0	0	0
S09395			[No sigificant hits found]		0	0	0	GO:0016301,GO:0016740	0	0	0
S06849	2.5787e-21	gb|EAY67990.1|	hypothetical protein BDAG_00687	[Burkholderia dolosa AUO158]	0	0	0	GO:0050549,GO:0016829	glutamine metabolic process;	0	catalytic activity;
S04748			[No sigificant hits found]		0	0	0	0	0	0	0
S10662			[No sigificant hits found]		0	0	0	0	0	0	0
S02860			[No sigificant hits found]		0	0	0	0	0	0	0
S04251	1.14178e-39	ref|XP_001262883.1|	conserved hypothetical protein	[Neosartorya fischeri NRRL 181]	0	0	0	0	0	0	0
S12032	7.33168e-09	ref|XP_001268762.1|	conserved hypothetical protein	[Aspergillus clavatus NRRL 1]	0	0	0	0	0	0	0
S01201			[No sigificant hits found]		0	0	0	GO:0004289,GO:0043086,GO:0042802	0	0	0
S05625	7.00345e-06	ref|YP_389389.1|	ISSod2, transposase OrfA	[Desulfovibrio desulfuricans G20]	0	0	0	GO:0004803,GO:0006313,GO:0003677	0	0	0
S06944			[No sigificant hits found]		0	0	0	GO:0004386,GO:0003725,GO:0003724,GO:0003723,GO:0019031,GO:0016787,GO:0003676,GO:0005524,GO:0019079,GO:0016021,GO:0005198,GO:0016020,GO:0019013,GO:0019012,GO:0003968,GO:0004252,GO:0006410,GO:0019028,GO:0000166,GO:0019058,GO:0016779,GO:0008026,GO:0016740	0	0	0
S03235			[No sigificant hits found]		0	0	0	0	0	0	0
S06227			[No sigificant hits found]		0	0	0	0	0	0	0
S07680	1.50715e-24	ref|XP_001275970.1|	epoxide hydrolase	[Aspergillus clavatus NRRL 1]	0	0	0	GO:0006725,GO:0016787,GO:0003824GO:0003824	0	0	catalytic activity;
S03867	3.96944e-134	dbj|BAE58894.1|	unnamed protein product	[Aspergillus oryzae]	0	0	0	0	0	0	0
S05094			[No sigificant hits found]		0	0	0	0	0	0	0
S01934			[No sigificant hits found]		0	0	0	0	0	0	0
S04922			[No sigificant hits found]		0	0	0	0	0	0	0
S02365	1.53241e-09	ref|ZP_01770208.1|	TonB-dependent siderophore receptor	[Burkholderia pseudomallei 305]	0	0	0	GO:0005506,GO:0005215,GO:0016020,GO:0015343,GO:0006810,GO:0019867,GO:0004872,GO:0015891,GO:0009935GO:0005506,GO:0005215,GO:0016020,GO:0015343,GO:0006810,GO:0019867,GO:0004872,GO:0015891,GO:0009935	nutrient import; siderophore transport;	outer membrane;	receptor activity; iron ion binding; siderophore-iron transporter activity;
S06551			[No sigificant hits found]		0	0	0	0	0	0	0
S04752			[No sigificant hits found]		0	0	0	0	0	0	0
S10289	4.41898e-06	gb|AAA67217.1|	beta-galactosidase alpha peptide	0	0	0	0	0	0	0	0
S03610			[No sigificant hits found]		0	0	0	0	0	0	0
S01333	2.50533e-13	ref|YP_773644.1|	protein of unknown function UPF0005	[Burkholderia cepacia AMMD]	0	0	0	0	0	0	0
S07715			[No sigificant hits found]		0	0	0	0	0	0	0
S04764	1.28778e-09	ref|YP_257783.1|	branched-chain amino acid ABC transporter, periplasmic amino acid-binding protein	[Pseudomonas fluorescens Pf-5]	0	0	0	GO:0006865,GO:0005279,GO:0030288GO:0006865,GO:0005279,GO:0030288	amino acid transport;	outer membrane-bounded periplasmic space;	amino acid-polyamine transporter activity;
S11128	5.89328e-83	ref|XP_001266839.1|	Formamidopyrimidine-DNA glycosylase, putative	[Neosartorya fischeri NRRL 181]	0	0	0	GO:0005575,GO:0019104,GO:0006281,GO:0006979	DNA repair; response to oxidative stress	0	DNA N-glycosylase activity
S00093			[No sigificant hits found]		0	0	0	GO:0006260,GO:0016779,GO:0004527,GO:0016740,GO:0003887,GO:0005622,GO:0003677GO:0006260,GO:0016779,GO:0004527,GO:0016740,GO:0003887,GO:0005622,GO:0003677	0	0	transferase activity;
S06907			[No sigificant hits found]		0	0	0	0	0	0	0
S03152	1.27541e-18	ref|XP_001392289.1|	hypothetical protein An08g01700	[Aspergillus niger]	0	0	0	0	0	0	0
S09447	4.97891e-59	ref|YP_001058857.1|	methanesulfonate sulfonatase, FMNH2-dependent	[Burkholderia pseudomallei 668]	0	0	0	0	0	0	0
S03406	1.2005e-34	ref|NP_592999.1|	hypothetical protein SPAC3H8.06	[Schizosaccharomyces pombe 972h-]	0	0	0	0	0	0	0
S06496			[No sigificant hits found]		0	0	0	0	0	0	0
S00748			[No sigificant hits found]		0	0	0	0	0	0	0
S01889	7.83868e-96	ref|XP_755855.1|	conserved hypothetical protein	[Aspergillus fumigatus Af293]	0	0	0	0	0	0	0
S05893			[No sigificant hits found]		0	0	0	GO:0003842,GO:0003677,GO:0016491,GO:0016564,GO:0006537,GO:0004657,GO:0008152,GO:0006562,GO:0016481,GO:0006561,GO:0006560GO:0009058,GO:0016740	0	0	0
S02711			[No sigificant hits found]		0	0	0	0	0	0	0
S00313			[No sigificant hits found]		0	0	0	0	0	0	0
S01228	3.21485e-50	ref|XP_001213304.1|	conserved hypothetical protein	[Aspergillus terreus NIH2624]	0	0	0	0	0	0	0
S11510	1.19611e-28	ref|XP_755019.1|	conserved hypothetical protein	[Aspergillus fumigatus Af293]	0	0	0	0	0	0	0
S09761	6.05008e-13	dbj|BAE56879.1|	unnamed protein product	[Aspergillus oryzae]	0	0	0	0	0	0	0
S01649			[No sigificant hits found]		0	0	0	0	0	0	0
S06298	1.04614e-49	gb|ABA87010.1|	methyltransferase	[Monascus pilosus]	0	0	0	0	0	0	0
S05561			[No sigificant hits found]		0	0	0	0	0	0	0
S01920	2.74179e-80	ref|XP_001399033.1|	hypothetical protein An18g05820	[Aspergillus niger]	0	0	0	GO:0008152,GO:0003824	0	0	0
S06305			[No sigificant hits found]		0	0	0	0	0	0	0
S00342			[No sigificant hits found]		0	0	0	GO:0046872,GO:0006801,GO:0004785	0	0	0
S04310			[No sigificant hits found]		0	0	0	0	0	0	0
S04313			[No sigificant hits found]		0	0	0	0	0	0	0
S08182	4.77492e-19	ref|XP_001264511.1|	DNA repair protein (Rad57), putative	[Neosartorya fischeri NRRL 181]	0	0	0	GO:0006259,GO:0005524,GO:0008094,GO:0000166,GO:0017111,GO:0003677GO:0006259,GO:0005524,GO:0008094,GO:0000166,GO:0017111,GO:0003677	0	0	molecular_function;
S10301	2.55306e-23	ref|XP_001266395.1|	cytochrome P450, putative	[Neosartorya fischeri NRRL 181]	0	0	0	GO:0046872,GO:0020037,GO:0016491,GO:0005506,GO:0006118,GO:0004497	0	0	binding;
S08365			[No sigificant hits found]		0	0	0	GO:0005525,GO:0051020,GO:0005085	0	0	0
S02037			[No sigificant hits found]		0	0	0	0	0	0	0
S11452			[No sigificant hits found]		0	0	0	0	0	0	0
S10972			[No sigificant hits found]		0	0	0	0	0	0	0
S05734			[No sigificant hits found]		0	0	0	0	0	0	0
S04083			[No sigificant hits found]		0	0	0	0	0	0	0
S10606			[No sigificant hits found]		0	0	0	0	0	0	0
S01689	2.89477e-41	ref|XP_001383271.1|	tryptophan 2,3- dioxygenase	[Pichia stipitis CBS 6054]	0	0	0	GO:0020037,GO:0016702	0	0	0
S05664			[No sigificant hits found]		0	0	0	GO:0016301,GO:0005524,GO:0004672,GO:0016740,GO:0000166,GO:0006468,GO:0004674	0	0	kinase activity;
S03499	1.28673e-09	ref|YP_276217.1|	sensory box histidine kinase	[Pseudomonas syringae pv. phaseolicola 1448A]	0	0	0	GO:0016310,GO:0016020,GO:0004673,GO:0018106,GO:0005524,GO:0016301,GO:0007165,GO:0006355,GO:0004871,GO:0000155,GO:0016772GO:0016310,GO:0016020,GO:0004673,GO:0018106,GO:0005524,GO:0016301,GO:0007165,GO:0006355,GO:0004871,GO:0000155,GO:0016772	peptidyl-histidine phosphorylation; signal transduction; regulation of transcription, DNA-dependent;	membrane;	two-component sensor activity; ATP binding;
S02821	1.25324e-58	ref|ZP_01638160.1|	PAS/PAC sensor signal transduction histidine kinase	[Pseudomonas putida W619]	0	0	0	GO:0006355,GO:0000155,GO:0004871,GO:0016020,GO:0007165GO:0016310,GO:0016020,GO:0004673,GO:0018106,GO:0005524,GO:0016301,GO:0007165,GO:0006355,GO:0004871,GO:0000155,GO:0016772	peptidyl-histidine phosphorylation; signal transduction; regulation of transcription, DNA-dependent;	membrane;	two-component sensor activity; ATP binding;
S03444	1.70437e-28	ref|XP_750579.1|	regulator of G protein signaling domain protein	[Aspergillus fumigatus Af293]	0	0	0	GO:0004871	0	0	signal transducer activity;
S01165	4.16421e-10	ref|XP_370190.2|	hypothetical protein MGG_11877	[Magnaporthe grisea 70-15]	0	0	0	0	0	0	0
S01958	1.76922e-55	dbj|BAE55835.1|	unnamed protein product	[Aspergillus oryzae]	0	0	0	0	0	0	0
S11264	1.16767e-86	gb|AAN03640.1|	AF407189_1putative secreted metalloprotease 5	[Trichophyton rubrum]	0	0	0	GO:0008237,GO:0008270,GO:0008233,GO:0004222GO:0008237,GO:0008270,GO:0008233,GO:0004222GO:0008237,GO:0008270,GO:0008233,GO:0004222GO:0008237,GO:0008270,GO:0008233,GO:0004222	0	0	zinc ion binding; metalloendopeptidase activity;
S03574			[No sigificant hits found]		0	0	0	GO:0006508,GO:0008234,GO:0004197GO:0006974,GO:0006281,GO:0043565,GO:0009432,GO:0006310,GO:0005622	0	0	0
S00797	3.23841e-64	ref|YP_996087.1|	amidohydrolase	[Verminephrobacter eiseniae EF01-2]	0	0	0	GO:0006508,GO:0008237,GO:0016787,GO:0046983GO:0006508,GO:0008237,GO:0016787,GO:0046983	proteolysis;	0	protein dimerization activity; metallopeptidase activity;
S07439	4.28438e-21	ref|ZP_01196334.1|	conserved hypothetical protein	[Xanthobacter autotrophicus Py2]	0	0	0	GO:0042597,GO:0015035,GO:0030288GO:0042597,GO:0015035,GO:0030288,GO:0016853	0	0	0
S05919			[No sigificant hits found]		0	0	0	0	0	0	0
S07624	5.31236e-32	dbj|BAE65503.1|	unnamed protein product	[Aspergillus oryzae]	0	0	0	0	0	0	0
S00315			[No sigificant hits found]		0	0	0	0	0	0	0
S08849			[No sigificant hits found]		0	0	0	GO:0006450,GO:0017068	0	0	0
S11427			[No sigificant hits found]		0	0	0	0	0	0	0
S08975	6.13401e-19	ref|XP_001245941.1|	hypothetical protein CIMG_05382	[Coccidioides immitis RS]	0	0	0	0	0	0	0
S09099			[No sigificant hits found]		0	0	0	0	0	0	0
S09952	7.01141e-32	gb|EAT90884.1|	hypothetical protein SNOG_01235	[Phaeosphaeria nodorum SN15]	0	0	0	0	0	0	0
S06965	2.75226e-10	ref|XP_751667.1|	conserved hypothetical protein	[Aspergillus fumigatus Af293]	0	0	0	0	0	0	0
S02659	6.816e-65	ref|XP_001269852.1|	integral membrane protein	[Aspergillus clavatus NRRL 1]	0	0	0	0	0	0	0
S03496	3.20836e-42	dbj|BAE57794.1|	unnamed protein product	[Aspergillus oryzae]	0	0	0	0	0	0	0
S03095	1.66201e-23	gb|EAT86182.1|	hypothetical protein SNOG_06351	[Phaeosphaeria nodorum SN15]	0	0	0	0	0	0	0
S12113			[No sigificant hits found]		0	0	0	GO:0008150,GO:0005575	0	0	0
S08661	1.18156e-36	ref|XP_755946.1|	CCCH zinc finger protein	[Aspergillus fumigatus Af293]	0	0	0	GO:0003676,GO:0008270	0	0	binding;
S08223			[No sigificant hits found]		0	0	0	0	0	0	0
S04362	1.99343e-15	ref|XP_001399020.1|	hypothetical protein An18g05700	[Aspergillus niger]	0	0	0	GO:0016491,GO:0008270	0	0	0
S09598			[No sigificant hits found]		0	0	0	GO:0020037,GO:0005506,GO:0016020,GO:0004497,GO:0006118,GO:0005792	0	0	0
S10125	2.07201e-31	ref|XP_001270305.1|	DUF1690 domain protein	[Aspergillus clavatus NRRL 1]	0	0	0	0	0	0	0
S01801	7.94809e-20	dbj|BAE65115.1|	unnamed protein product	[Aspergillus oryzae]	0	0	0	GO:0016491,GO:0016702,GO:0008152,GO:0003824,GO:0006118	electron transport;	0	oxidoreductase activity, acting on single donors with incorporation of molecular oxygen, incorporation of two atoms of oxygen;
S07087	1.4688e-39	ref|XP_365535.2|	hypothetical protein MGG_02237	[Magnaporthe grisea 70-15]	0	0	0	0	0	0	0
S10872	6.37064e-59	ref|NP_522746.1|	PROBABLE D-SERINE DEAMINASE (D-SERINE DEHYDRATASE) PROTEIN	[Ralstonia solanacearum GMI1000]	0	0	0	GO:0015979GO:0015979,GO:0016829,GO:0008721	photosynthesis;	0	D-serine ammonia-lyase activity;
S03838			[No sigificant hits found]		0	0	0	0	0	0	0
S02136	6.8542e-141	ref|XP_659277.1|	hypothetical protein AN1673.2	[Aspergillus nidulans FGSC A4]	0	0	0	GO:0003849,GO:0009073GO:0003849,GO:0009073	aromatic amino acid family biosynthetic process;	0	3-deoxy-7-phosphoheptulonate synthase activity;
S01928	2.14942e-115	ref|YP_275816.1|	hypothetical protein PSPPH_3674	[Pseudomonas syringae pv. phaseolicola 1448A]	0	0	0	GO:0008150,GO:0005575	0	0	0
S07734			[No sigificant hits found]		0	0	0	0	0	0	0
S01225			[No sigificant hits found]		0	0	0	0	0	0	0
S01667	1.70947e-30	ref|NP_841136.1|	TonB-dependent receptor protein	[Nitrosomonas europaea ATCC 19718]	0	0	0	GO:0005506,GO:0005215,GO:0016020,GO:0015343,GO:0006810,GO:0019867,GO:0004872,GO:0015891,GO:0009935GO:0005506,GO:0005215,GO:0016020,GO:0015343,GO:0006810,GO:0019867,GO:0004872,GO:0015891,GO:0009935GO:0005506,GO:0005215,GO:0016020,GO:0015343,GO:0006810,GO:0019867,GO:0004872,GO:0015891,GO:0009935GO:0005506,GO:0005215,GO:0016020,GO:0015343,GO:0006810,GO:0019867,GO:0004872,GO:0015891,GO:0009935	transport;	0	molecular_function;
S07240	1.82951e-24	ref|XP_961816.1|	hypothetical protein	[Neurospora crassa OR74A]	0	0	0	0	0	0	0
S11565			[No sigificant hits found]		0	0	0	0	0	0	0
S05126			[No sigificant hits found]		0	0	0	0	0	0	0
S01293			[No sigificant hits found]		0	0	0	0	0	0	0
S00365	4.71131e-28	ref|XP_752880.1|	conserved hypothetical protein	[Aspergillus fumigatus Af293]	0	0	0	0	0	0	0
S01862			[No sigificant hits found]		0	0	0	0	0	0	0
S01145	8.15131e-34	ref|XP_001213586.1|	conserved hypothetical protein	[Aspergillus terreus NIH2624]	0	0	0	0	0	0	0
S09772	3.55604e-26	ref|XP_001246536.1|	hypothetical protein CIMG_00307	[Coccidioides immitis RS]	0	0	0	GO:0016491,GO:0008270	0	0	0
S06538			[No sigificant hits found]		0	0	0	0	0	0	0
S11752	1.69045e-78	ref|ZP_01712668.1|	monooxygenase, NtaA/SnaA/SoxA family	[Pseudomonas putida GB-1]	0	0	0	GO:0004497GO:0004497	0	0	monooxygenase activity;
S04746			[No sigificant hits found]		0	0	0	0	0	0	0
S08167			[No sigificant hits found]		0	0	0	0	0	0	0
S08440	1.32784e-06	ref|XP_001269936.1|	AAA family ATPase, putative	[Aspergillus clavatus NRRL 1]	0	0	0	0	0	0	0
S02405	7.95577e-76	ref|ZP_01713257.1|	phosphate binding protein	[Pseudomonas putida GB-1]	0	0	0	GO:0006810GO:0006810,GO:0005215	transport;	0	transporter activity;
S01395	2.64107e-10	ref|XP_001397610.1|	hypothetical protein An16g02980	[Aspergillus niger]	0	0	0	0	0	0	0
S07049			[No sigificant hits found]		0	0	0	0	0	0	binding;
S09045	3.08216e-13	ref|XP_961116.1|	hypothetical protein ( (AL513443) related to DFG5 protein	[Neurospora crassa OR74A] )	0	0	0	GO:0016787	0	0	0
S11276	2.36786e-09	ref|XP_658816.1|	hypothetical protein AN1212.2	[Aspergillus nidulans FGSC A4]	0	0	0	GO:0046872,GO:0006355,GO:0006350,GO:0008270,GO:0005634,GO:0003700,GO:0003677	0	0	0
S09138	6.48696e-34	ref|XP_001267694.1|	conserved hypothetical protein	[Aspergillus clavatus NRRL 1]	0	0	0	GO:0005515	0	0	0
S11234	2.55848e-24	ref|XP_001268109.1|	mitochondrial protein, putative	[Aspergillus clavatus NRRL 1]	0	0	0	0	0	0	0
S01283			[No sigificant hits found]		0	0	0	0	0	0	0
S04250			[No sigificant hits found]		0	0	0	0	0	0	0
S05041			[No sigificant hits found]		0	0	0	0	0	0	0
S02343	1.50774e-17	ref|XP_663310.1|	hypothetical protein AN5706.2	[Aspergillus nidulans FGSC A4]	0	0	0	GO:0016491,GO:0008270	0	0	0
S03111			[No sigificant hits found]		0	0	0	0	0	0	0
S04620			[No sigificant hits found]		0	0	0	GO:0003677	0	0	0
S09400	3.04976e-22	ref|NP_743432.1|	multidrug efflux MFS membrane fusion protein, putative	[Pseudomonas putida KT2440]	0	0	0	GO:0009306,GO:0016020,GO:0015428,GO:0008565GO:0009306,GO:0016020,GO:0015428,GO:0008565GO:0009306,GO:0016020,GO:0015428,GO:0008565	protein secretion;	membrane;	type I protein secretor activity;
S05728			[No sigificant hits found]		0	0	0	GO:0003950,GO:0006471,GO:0005634	0	0	0
S10873			[No sigificant hits found]		0	0	0	0	0	0	0
S00550	2.24753e-26	ref|XP_001392176.1|	hypothetical protein An08g00580	[Aspergillus niger]	0	0	0	0	0	0	0
S01402	1.0281e-61	ref|YP_609109.1|	TonB-dependent siderophore receptor	[Pseudomonas entomophila L48]	0	0	0	GO:0015891,GO:0004872,GO:0016020,GO:0005506,GO:0015343,GO:0019867,GO:0006810,GO:0005215GO:0015891,GO:0004872,GO:0016020,GO:0005506,GO:0015343,GO:0019867,GO:0006810,GO:0005215GO:0005506,GO:0005215,GO:0016020,GO:0015343,GO:0006810,GO:0019867,GO:0004872,GO:0015891,GO:0009935	siderophore transport;	outer membrane;	receptor activity; iron ion binding; siderophore-iron transporter activity;
S06951	7.27218e-16	ref|XP_001271007.1|	conserved hypothetical protein	[Aspergillus clavatus NRRL 1]	0	0	0	0	0	0	0
S08657			[No sigificant hits found]		0	0	0	0	0	0	0
S06805	3.39587e-31	ref|YP_001189763.1|	lipopolysaccharide biosynthesis protein	[Pseudomonas mendocina ymp]	0	0	0	GO:0009103,GO:0016020	lipopolysaccharide biosynthetic process;	membrane;	0
S02000	4.53548e-12	ref|XP_755715.1|	SAP domain protein, putative	[Aspergillus fumigatus Af293]	0	0	0	GO:0003676	0	0	0
S00901			[No sigificant hits found]		0	0	0	0	0	0	0
S11688			[No sigificant hits found]		0	0	0	0	0	0	0
S03471			[No sigificant hits found]		0	0	0	GO:0008150	0	0	0
S06753	1.11529e-28	ref|XP_001240862.1|	hypothetical protein CIMG_08025	[Coccidioides immitis RS]	0	0	0	0	0	0	0
S02125	1.0081e-97	ref|YP_001269514.1|	acriflavin resistance protein	[Pseudomonas putida F1]	0	0	0	0	0	0	0
S00911	2.93688e-22	ref|XP_746879.1|	conserved hypothetical protein	[Aspergillus fumigatus Af293]	0	0	0	0	0	0	0
S10866	1.29662e-31	ref|XP_001397076.1|	hypothetical protein An15g05470	[Aspergillus niger]	0	0	0	GO:0006808,GO:0016564	0	0	0
S09296	9.01852e-104	ref|XP_001261025.1|	pyruvate formate lyase activating enzyme, putative	[Neosartorya fischeri NRRL 181]	0	0	0	GO:0046872,GO:0005506,GO:0003824,GO:0051539,GO:0016829,GO:0051536	0	0	4 iron, 4 sulfur cluster binding; lyase activity; iron ion binding;
S07339			[No sigificant hits found]		0	0	0	GO:0005509,GO:0051301GO:0004721,GO:0005524,GO:0016301,GO:0007165,GO:0003824,GO:0000160,GO:0006355,GO:0004871,GO:0000155	0	0	0
S05291	6.12826e-27	ref|ZP_01643900.1|	Biopolymer transport protein ExbD/TolR	[Stenotrophomonas maltophilia R551-3]	0	0	0	GO:0016021,GO:0016020,GO:0015031,GO:0006810,GO:0005215GO:0016021,GO:0016020,GO:0015031,GO:0006810,GO:0005215	protein transport;	integral to membrane;	transporter activity;
S08066			[No sigificant hits found]		0	0	0	GO:0003676,GO:0000166,GO:0008270,GO:0005634,GO:0005622	0	0	0
S00904			[No sigificant hits found]		0	0	0	0	0	0	0
S10908	5.07702e-44	ref|XP_753426.1|	posttranscriptional regulation nuclease (Mkt1), putative	[Aspergillus fumigatus Af293]	0	0	0	GO:0006281,GO:0004518	0	0	0
S00768			[No sigificant hits found]		0	0	0	0	0	0	0
S03283	3.13957e-53	ref|XP_001390398.1|	hypothetical protein An03g05170	[Aspergillus niger]	0	0	0	0	0	0	0
S00417			[No sigificant hits found]		0	0	0	0	0	0	0
S09440	5.18425e-30	ref|YP_001162011.1|	integrase	[Yersinia pestis Pestoides F]	0	0	0	GO:0015074,GO:0006310,GO:0003677GO:0015074,GO:0006310,GO:0003677	DNA recombination; DNA integration;	0	DNA binding;
S11439	4.04406e-18	emb|CAA66668.1|	MeaB protein	[Emericella nidulans]	0	0	0	GO:0006355,GO:0043565,GO:0046983,GO:0005634,GO:0003700GO:0006355,GO:0043565,GO:0046983,GO:0005634,GO:0003700	0	0	0
S04642	5.1171e-06	ref|YP_971319.1|	putative GAF sensor protein	[Acidovorax avenae subsp. citrulli AAC00-1]	0	0	0	0	0	0	0
S09499	1.38528e-39	ref|ZP_01712552.1|	N-isopropylammelide isopropylaminohydrolase	[Pseudomonas putida GB-1]	0	0	0	GO:0004131,GO:0016787	0	0	cytosine deaminase activity; N-isopropylammelide isopropylaminohydrolase activity;
S06672	6.84097e-40	dbj|BAE57888.1|	unnamed protein product	[Aspergillus oryzae]	0	0	0	GO:0016491	0	0	0
S00808	6.84361e-54	ref|XP_751860.1|	secretory component protein shr3, putative	[Aspergillus fumigatus Af293]	0	0	0	0	0	0	0
S04061	5.58037e-40	ref|XP_960221.1|	hypothetical protein	[Neurospora crassa OR74A]	0	0	0	0	0	0	0
S08831			[No sigificant hits found]		0	0	0	GO:0005524,GO:0000166,GO:0003777,GO:0007018,GO:0005875,GO:0003774,GO:0005874GO:0005524,GO:0003774,GO:0005875	0	0	molecular_function;
S02368	1.58683e-46	ref|XP_682347.1|	hypothetical protein AN9078.2	[Aspergillus nidulans FGSC A4]	0	0	0	0	0	0	0
S03737			[No sigificant hits found]		0	0	0	0	0	0	0
S03535	6.23583e-12	ref|XP_001267096.1|	conserved hypothetical protein	[Neosartorya fischeri NRRL 181]	0	0	0	0	0	0	0
S05014			[No sigificant hits found]		0	0	0	0	0	0	0
S03781			[No sigificant hits found]		0	0	0	GO:0048037,GO:0003824,GO:0006633	0	0	0
S02188	8.03589e-67	ref|NP_790454.1|	peptidase, M23/M37 family	[Pseudomonas syringae pv. tomato str. DC3000]	0	0	0	GO:0006508,GO:0004222GO:0006508,GO:0016787,GO:0004222GO:0006508,GO:0004222GO:0006508,GO:0004222	proteolysis;	0	metalloendopeptidase activity;
S05707	3.21005e-23	ref|YP_001257967.1|	cardiolipin synthase	[Brucella ovis ATCC 25840]	0	0	0	GO:0008152,GO:0003824GO:0008152,GO:0003824	metabolic process;	0	catalytic activity;
S11195			[No sigificant hits found]		0	0	0	0	0	0	0
S00382	4.65076e-17	ref|XP_680983.1|	hypothetical protein AN7714.2	[Aspergillus nidulans FGSC A4]	0	0	0	0	0	0	0
S08695	1.01889e-18	dbj|BAE65034.1|	unnamed protein product	[Aspergillus oryzae]	0	0	0	0	0	0	0
S10214			[No sigificant hits found]		0	0	0	0	0	0	0
S09323	2.20085e-26	ref|YP_295110.1|	DNA primase	[Ralstonia eutropha JMP134]	0	0	0	GO:0016740,GO:0003896,GO:0003677,GO:0006260,GO:0003676,GO:0008270,GO:0005658,GO:0006304,GO:0016779,GO:0046872,GO:0006269,GO:0003899GO:0016740,GO:0003896,GO:0003677,GO:0006260,GO:0003676,GO:0008270,GO:0005658,GO:0006304,GO:0016779,GO:0046872,GO:0006269,GO:0003899GO:0016740,GO:0003896,GO:0003677,GO:0006260,GO:0003676,GO:0008270,GO:0005658,GO:0006304,GO:0016779,GO:0046872,GO:0006269,GO:0003899	DNA replication;	0	metal ion binding; DNA-directed RNA polymerase activity; nucleic acid binding;
S06138			[No sigificant hits found]		0	0	0	0	0	0	0
S03055	2.95267e-48	ref|YP_791187.1|	putative Fe2+-dicitrate sensor, membrane component	[Pseudomonas aeruginosa UCBPP-PA14]	0	0	0	GO:0016021	0	0	0
S09826			[No sigificant hits found]		0	0	0	GO:0005737,GO:0007620GO:0005737,GO:0007620	0	0	0
S11017	3.21563e-14	ref|XP_001397174.1|	hypothetical protein An15g06460	[Aspergillus niger]	0	0	0	0	0	0	0
S12040	2.57889e-21	gb|EAT86933.1|	hypothetical protein SNOG_05869	[Phaeosphaeria nodorum SN15]	0	0	0	0	0	0	0
S03214	9.62603e-39	ref|YP_272589.1|	amino acid ABC transporter, permease protein	[Pseudomonas syringae pv. phaseolicola 1448A]	0	0	0	GO:0016021,GO:0016020,GO:0009276,GO:0006810,GO:0005215GO:0016021,GO:0016020,GO:0009276,GO:0006810,GO:0005215GO:0016021,GO:0016020,GO:0009276,GO:0006810,GO:0005215	transport;	integral to membrane; 1-2nm peptidoglycan-based cell wall;	transporter activity;
S09278	5.71226e-24	ref|ZP_01579274.1|	RNA polymerase, sigma-24 subunit, ECF subfamily	[Delftia acidovorans SPH-1]	0	0	0	GO:0006355,GO:0006352,GO:0006350,GO:0016987,GO:0003700,GO:0003677GO:0006355,GO:0006352,GO:0016987,GO:0003700,GO:0003677	transcription, DNA-dependent;	0	DNA binding; transcription regulator activity;
S01075	4.49413e-23	ref|YP_001101309.1|	putative transport protein (ABC superfamily, membrane)	[Herminiimonas arsenicoxydans]	0	0	0	0	0	0	0
S00414	2.32693e-30	ref|XP_001394264.1|	hypothetical protein An11g02630	[Aspergillus niger]	0	0	0	0	0	0	0
S06281			[No sigificant hits found]		0	0	0	0	0	0	0
S02175			[No sigificant hits found]		0	0	0	0	0	0	0
S10222			[No sigificant hits found]		0	0	0	0	0	0	0
S08103	2.08875e-30	ref|XP_680542.1|	hypothetical protein AN7273.2	[Aspergillus nidulans FGSC A4]	0	0	0	0	0	0	0
S07700	5.62577e-13	ref|XP_681322.1|	hypothetical protein AN8053.2	[Aspergillus nidulans FGSC A4]	0	0	0	GO:0004437GO:0004437	0	0	inositol or phosphatidylinositol phosphatase activity;
S06181	1.98298e-92	ref|XP_001398436.1|	hypothetical protein An17g02080	[Aspergillus niger]	0	0	0	GO:0005737,GO:0005887,GO:0015095,GO:0015693,GO:0010045	magnesium ion transport; response to nickel ion	cytoplasm; integral to plasma membrane	magnesium ion transporter activity
S02080			[No sigificant hits found]		0	0	0	0	0	0	0
S04611	4.12592e-13	ref|XP_680700.1|	hypothetical protein AN7431.2	[Aspergillus nidulans FGSC A4]	0	0	0	GO:0003676,GO:0008270,GO:0005515GO:0003676,GO:0008270	0	0	binding;
S07376	1.36002e-36	gb|AAX14027.1|	unknown	[Monascus pilosus]	0	0	0	0	0	0	0
S10543	8.01784e-55	ref|XP_749170.1|	diaminopropionate ammonia-lyase, putative	[Aspergillus fumigatus Af293]	0	0	0	GO:0008152,GO:0003824,GO:0016829	0	0	0
S00082	9.89841e-16	ref|NP_903514.1|	probable two-component sensor protein	[Chromobacterium violaceum ATCC 12472]	0	0	0	GO:0030655,GO:0008800,GO:0046677GO:0016740,GO:0016021,GO:0016310,GO:0016020,GO:0004673,GO:0018106,GO:0050896,GO:0005524,GO:0016301,GO:0007165,GO:0000160,GO:0004871,GO:0000155,GO:0016772	two-component signal transduction system (phosphorelay); response to stimulus; peptidyl-histidine phosphorylation;	integral to membrane;	two-component sensor activity; ATP binding;
S12117	1.3513e-19	ref|XP_001410485.1|	hypothetical protein MGG_11440	[Magnaporthe grisea 70-15]	0	0	0	0	0	0	0
S02724	5.42754e-130	ref|YP_001267954.1|	excinuclease ABC, A subunit	[Pseudomonas putida F1]	0	0	0	GO:0016887,GO:0009381,GO:0005524,GO:0009380,GO:0000166,GO:0006289	0	0	hydrolase activity; nucleotide binding;
S10604			[No sigificant hits found]		0	0	0	GO:0006032,GO:0008061,GO:0016810,GO:0005975,GO:0004568,GO:0016998	chitin catabolic process; cell wall catabolic process;	0	chitinase activity; hydrolase activity, acting on carbon-nitrogen (but not peptide) bonds; chitin binding;
S07923			[No sigificant hits found]		0	0	0	GO:0005524,GO:0006468,GO:0004674	0	0	0
S08422			[No sigificant hits found]		0	0	0	0	0	0	0
S07770	1.7144e-22	ref|XP_660013.1|	hypothetical protein AN2409.2	[Aspergillus nidulans FGSC A4]	0	0	0	GO:0006808,GO:0016564,GO:0008152,GO:0006564,GO:0008483	metabolic process;	0	0
S00253			[No sigificant hits found]		0	0	0	GO:0006355,GO:0043565,GO:0046983,GO:0005634,GO:0003700,GO:0003677GO:0016301,GO:0005524,GO:0004672,GO:0016740,GO:0000166,GO:0006468,GO:0004674	0	0	0
S02950	5.02789e-116	ref|YP_001266298.1|	diguanylate cyclase/phosphodiesterase	[Pseudomonas putida F1]	0	0	0	0	0	0	0
S09644	1.31853e-96	ref|YP_791594.1|	putative Rhs family protein	[Pseudomonas aeruginosa UCBPP-PA14]	0	0	0	GO:0008150	0	0	0
S09972			[No sigificant hits found]		0	0	0	GO:0005506,GO:0005746,GO:0016021,GO:0016020,GO:0005739,GO:0006810,GO:0006118,GO:0016491,GO:0046872	0	0	0
S11332	1.38231e-72	ref|YP_234860.1|	Mg2+ transporter protein, CorA-like	[Pseudomonas syringae pv. syringae B728a]	0	0	0	GO:0016020,GO:0030001,GO:0046873GO:0016020,GO:0030001,GO:0046873GO:0016020,GO:0030001,GO:0046873GO:0016020,GO:0030001,GO:0046873	metal ion transport;	membrane;	metal ion transporter activity;
S08919			[No sigificant hits found]		0	0	0	GO:0008067,GO:0016021,GO:0016020,GO:0050917,GO:0004930,GO:0050916,GO:0008527,GO:0007165,GO:0004872,GO:0004871,GO:0007186	0	0	0
S02691			[No sigificant hits found]		0	0	0	0	0	0	0
S01040			[No sigificant hits found]		0	0	0	0	0	0	0
S01327	8.57137e-13	ref|XP_754416.1|	F-box domain protein	[Aspergillus fumigatus Af293]	0	0	0	0	0	0	0
S09165			[No sigificant hits found]		0	0	0	0	0	0	0
S02647	3.84991e-122	ref|YP_350951.1|	NADH:flavin oxidoreductase/NADH oxidase	[Pseudomonas fluorescens PfO-1]	0	0	0	GO:0016491,GO:0015036,GO:0008152,GO:0003824,GO:0006118GO:0016491,GO:0015036,GO:0008152,GO:0003824,GO:0006118GO:0016491,GO:0008152,GO:0003824,GO:0006118GO:0016491,GO:0015036,GO:0008152,GO:0003824,GO:0006118	electron transport;	0	disulfide oxidoreductase activity;
S04837	7.76966e-18	ref|XP_001210790.1|	predicted protein	[Aspergillus terreus NIH2624]	0	0	0	0	0	0	0
S02017	2.18392e-26	ref|XP_001273263.1|	conserved hypothetical protein	[Aspergillus clavatus NRRL 1]	0	0	0	0	0	0	0
S00539	4.4747e-47	ref|ZP_01511162.1|	cytochrome c, class I	[Burkholderia phytofirmans PsJN]	0	0	0	GO:0020037,GO:0009055,GO:0004022,GO:0016020,GO:0005506,GO:0006118GO:0020037,GO:0009055,GO:0004022,GO:0016020,GO:0005506,GO:0006118	0	0	molecular_function;
S01082			[No sigificant hits found]		0	0	0	0	0	0	0
S01422	1.17403e-19	ref|XP_001271990.1|	conserved hypothetical protein	[Aspergillus clavatus NRRL 1]	0	0	0	0	0	0	0
S08950	3.40784e-52	ref|XP_001264477.1|	conserved hypothetical protein	[Neosartorya fischeri NRRL 181]	0	0	0	0	0	0	0
S00067	5.10512e-12	ref|ZP_01522919.1|	conserved hypothetical protein	[Comamonas testosteroni KF-1]	0	0	0	0	0	0	0
S04264	3.88209e-41	ref|YP_553191.1|	putative tripartite tricarboxylate transporter(TTT) family, TctA (12TM) subunit	[Burkholderia xenovorans LB400]	0	0	0	0	0	0	0
S12129	2.2872e-94	ref|XP_001213102.1|	conserved hypothetical protein	[Aspergillus terreus NIH2624]	0	0	0	0	0	0	0
S05507			[No sigificant hits found]		0	0	0	0	0	0	0
S02311	7.87339e-33	ref|XP_753762.1|	conserved hypothetical protein	[Aspergillus fumigatus Af293]	0	0	0	0	0	0	0
S04706	1.56426e-26	ref|XP_365847.2|	hypothetical protein MGG_10067	[Magnaporthe grisea 70-15]	0	0	0	0	0	0	0
S07060	1.93759e-10	ref|XP_001272343.1|	indoleamine 2,3-dioxygenase family protein	[Aspergillus clavatus NRRL 1]	0	0	0	0	0	0	0
S01494	7.3359e-36	ref|XP_001210167.1|	conserved hypothetical protein	[Aspergillus terreus NIH2624]	0	0	0	0	0	0	0
S11114	2.72241e-11	ref|XP_001272980.1|	37S ribosomal protein Rsm22	[Aspergillus clavatus NRRL 1]	0	0	0	0	0	0	0
S00095	6.0807e-75	ref|YP_158691.1|	SMF protein, Rossmann fold nucleotide-binding protein involved in DNA uptake	[Azoarcus sp. EbN1]	0	0	0	GO:0009294GO:0009294GO:0009294	DNA mediated transformation;	0	0
S02506	6.0641e-56	ref|YP_236629.1|	succinylglutamate desuccinylase	[Pseudomonas syringae pv. syringae B728a]	0	0	0	GO:0046872,GO:0016788,GO:0016787,GO:0008152,GO:0008270,GO:0006525,GO:0019544GO:0046872,GO:0016788,GO:0016787,GO:0008152,GO:0008270,GO:0006525,GO:0019544GO:0046872,GO:0016788,GO:0016787,GO:0008152,GO:0008270,GO:0006525,GO:0019544GO:0046872,GO:0016788,GO:0016787,GO:0008152,GO:0008270,GO:0006525,GO:0019544	arginine catabolic process to glutamate;	0	hydrolase activity, acting on ester bonds; zinc ion binding;
S03265	2.22514e-151	ref|XP_001266230.1|	60S ribosomal protein L4, putative	[Neosartorya fischeri NRRL 181]	[A]	KOG1475	Ribosomal protein RPL1/RPL2/RL4L4	GO:0003735,GO:0006412,GO:0005840,GO:0005622	translation;	ribosome;	structural constituent of ribosome;
S09961			[No sigificant hits found]		[A]	KOG0272	U4/U6 small nuclear ribonucleoprotein Prp4 (contains WD40 repeats)	0	0	0	0
S10478	7.79067e-44	ref|XP_001271900.1|	small nuclear ribonucleoprotein SmD3, putative	[Aspergillus clavatus NRRL 1]	[A]	KOG3172	Small nuclear ribonucleoprotein Sm D3	GO:0016071,GO:0030529GO:0016071,GO:0030529	mRNA metabolic process;	ribonucleoprotein complex;	0
S10610	1.09974e-45	ref|XP_001272687.1|	small nuclear ribonucleoprotein SmD1, putative	[Aspergillus clavatus NRRL 1]	[A]	KOG3428	Small nuclear ribonucleoprotein SMD1 and related snRNPs	0	0	0	0
S10840	5.99311e-31	ref|XP_659099.1|	hypothetical protein AN1495.2	[Aspergillus nidulans FGSC A4]	[A]	KOG1780	Small Nuclear ribonucleoprotein G	GO:0016071,GO:0030529GO:0016071,GO:0030529	mRNA metabolic process;	ribonucleoprotein complex;	0
S00294	7.48128e-43	ref|XP_001401271.1|	hypothetical protein An14g06480	[Aspergillus niger]	[A]	KOG3459	Small nuclear ribonucleoprotein (snRNP) Sm core protein	0	0	0	0
S10934	2.41905e-31	ref|XP_664523.1|	hypothetical protein AN6919.2	[Aspergillus nidulans FGSC A4]	[A]	KOG0533	RRM motif-containing protein	GO:0003676,GO:0000166	0	0	nucleic acid binding; nucleotide binding;
S02549	6.27136e-121	ref|XP_001389630.1|	hypothetical protein An01g12230	[Aspergillus niger]	[A]	KOG1596	Fibrillarin and related nucleolar RNA-binding proteins	GO:0003723,GO:0006364,GO:0000105,GO:0005634,GO:0004399	histidine biosynthetic process; rRNA processing;	nucleus;	histidinol dehydrogenase activity; RNA binding;
S04685			[No sigificant hits found]		[A]	KOG0119	Splicing factor 1/branch point binding protein (RRM superfamily)	GO:0008380,GO:0008270	0	0	0
S02062	2.76085e-54	ref|XP_001271088.1|	zinc knuckle transcription factor/splicing factor MSL5/ZFM1, putative	[Aspergillus clavatus NRRL 1]	[A]	KOG0119	Splicing factor 1/branch point binding protein (RRM superfamily)	GO:0046872,GO:0003723,GO:0003676,GO:0005681,GO:0008380,GO:0006397,GO:0008270,GO:0005634	0	0	binding;
S11058	3.49694e-75	ref|XP_748100.1|	splicing factor 3a subunit 3, putative	[Aspergillus fumigatus Af293]	[A]	KOG2636	Splicing factor 3a, subunit 3	GO:0003676,GO:0008270,GO:0005622GO:0046872,GO:0003676,GO:0008270,GO:0005634,GO:0005622	0	nucleus;	nucleic acid binding; zinc ion binding;
S09314	2.41422e-82	ref|XP_001268396.1|	nuclear mRNA splicing factor, putative	[Aspergillus clavatus NRRL 1]	[A]	KOG1898	Splicing factor 3b, subunit 3	GO:0003676,GO:0005681,GO:0007049,GO:0008380,GO:0006397,GO:0005634	cell cycle; mRNA processing; RNA splicing;	spliceosome;	nucleic acid binding;
S00674	2.82037e-91	ref|XP_001399793.1|	hypothetical protein An02g06570	[Aspergillus niger]	[A]	KOG0119	Splicing factor 1/branch point binding protein (RRM superfamily)	GO:0046872,GO:0003723,GO:0003676,GO:0005681,GO:0008380,GO:0006397,GO:0008270,GO:0005634	RNA splicing; mRNA processing;	spliceosome;	RNA binding; zinc ion binding;
S02797	5.77707e-57	ref|XP_389458.1|	hypothetical protein FG09282.1	[Gibberella zeae PH-1]	[A]	KOG0106	Alternative splicing factor SRp55/B52/SRp75 (RRM superfamily)	GO:0003676,GO:0000166	0	0	nucleic acid binding; nucleotide binding;
S07562	1.63791e-36	ref|XP_001392446.1|	hypothetical protein An08g03290	[Aspergillus niger]	[A]	KOG3911	Nucleolar protein NOP52/RRP1	GO:0006364,GO:0030688	rRNA processing;	nucleolar preribosome, small subunit precursor;	0
S07080	4.857e-93	ref|XP_001271105.1|	CFIA complex component Rna14, putative	[Aspergillus clavatus NRRL 1]	[A]	KOG1914	mRNA cleavage and polyadenylation factor I complex, subunit RNA14	GO:0006397,GO:0006396,GO:0005634,GO:0005622	mRNA processing;	nucleus;	0
S07037	6.96319e-18	ref|XP_750497.1|	mRNA cleavage factor complex component Pcf11, putative	[Aspergillus fumigatus Af293]	[A]	KOG2071	mRNA cleavage and polyadenylation factor I/II complex, subunit Pcf11	0	0	0	0
S00326	1.6659e-87	sp|Q0UWA6|	DED1_PHANOATP-dependent RNA helicase DED1	0	[A]	KOG0335	ATP-dependent RNA helicase	GO:0005737,GO:0005829,GO:0004004,GO:0005515,GO:0000076,GO:0000086,GO:0031137,GO:0006970,GO:0006412	DNA replication checkpoint; G2/M transition of mitotic cell cycle; regulation of conjugation with cellular fusion; response to osmotic stress; translation	cytoplasm; cytosol	ATP-dependent RNA helicase activity; protein binding
S07022	1.55808e-74	ref|XP_001272186.1|	dead box ATP-dependent rna helicase	[Aspergillus clavatus NRRL 1]	[A]	KOG0342	ATP-dependent RNA helicase pitchoune	GO:0004386GO:0004386,GO:0016787,GO:0005634,GO:0006364,GO:0003676,GO:0000166,GO:0005524,GO:0003723,GO:0008026GO:0004386,GO:0016787,GO:0005634,GO:0006364,GO:0003676,GO:0000166,GO:0005524,GO:0003723,GO:0008026GO:0004386	rRNA processing;	nucleus;	ATP-dependent helicase activity; RNA binding; ATP binding;
S02563	3.987e-74	ref|XP_001260551.1|	RNA helicase (Dbp), putative	[Neosartorya fischeri NRRL 181]	[A]	KOG0331	ATP-dependent RNA helicase	GO:0004386,GO:0016787,GO:0005634,GO:0006364,GO:0003676,GO:0000166,GO:0005524,GO:0003723,GO:0008026,GO:0000184GO:0004386,GO:0016787,GO:0005634,GO:0006364,GO:0003676,GO:0000166,GO:0005524,GO:0003723,GO:0008026,GO:0000184GO:0004386GO:0004386	mRNA catabolic process, nonsense-mediated decay; rRNA processing;	nucleus;	ATP-dependent helicase activity; RNA binding; ATP binding;
S10527	9.3124e-123	ref|XP_001398772.1|	hypothetical protein An18g03120	[Aspergillus niger]	[A]	KOG0925	mRNA splicing factor ATP-dependent RNA helicase	GO:0004386,GO:0003676,GO:0005524,GO:0008026GO:0004386,GO:0003676,GO:0005524,GO:0008026	0	0	nucleic acid binding; ATP binding; ATP-dependent helicase activity;
S11079			[No sigificant hits found]		[A]	KOG2242	Scaffold/matrix specific factor hnRNP-U/SAF-A, contains SPRY domain	0	0	0	0
S00257	1.41765e-58	ref|XP_660472.1|	hypothetical protein AN2868.2	[Aspergillus nidulans FGSC A4]	[A]	KOG3242	Oligoribonuclease (3'->5' exoribonuclease)	GO:0004527,GO:0006364,GO:0016787,GO:0004518,GO:0005634,GO:0005622	rRNA processing;	nucleus;	exonuclease activity;
S00735	2.55551e-34	dbj|BAE64759.1|	unnamed protein product	[Aspergillus oryzae]	[A]	KOG2245	Poly(A) polymerase and related nucleotidyltransferases	GO:0006350,GO:0004652	0	0	0
S05760	5.18019e-21	ref|XP_001216596.1|	conserved hypothetical protein	[Aspergillus terreus NIH2624]	[A]	KOG3741	Poly(A) ribonuclease subunit	0	0	0	0
S09263	3.05428e-89	ref|XP_753897.1|	CCR4-NOT core complex subunit Caf1, putative	[Aspergillus fumigatus Af293]	[A]	KOG0304	mRNA deadenylase subunit	GO:0005634GO:0005634	0	nucleus;	0
S02540	2.02503e-114	dbj|BAE56227.1|	unnamed protein product	[Aspergillus oryzae]	[AJ]	KOG2573	Ribosome biogenesis protein - Nop56p/Sik1p	0	0	0	0
S02082			[No sigificant hits found]		[AR]	KOG2192	PolyC-binding hnRNP-K protein HRB57A/hnRNP, contains KH domain	0	0	0	0
S11181	6.65402e-24	dbj|BAE60048.1|	unnamed protein product	[Aspergillus oryzae]	[AR]	KOG2190	PolyC-binding proteins alphaCP-1 and related KH domain proteins	GO:0003723,GO:0003676	0	0	RNA binding;
S11596	4.50285e-32	ref|XP_001239600.1|	hypothetical protein CIMG_09221	[Coccidioides immitis RS]	[AR]	KOG1098	Putative SAM-dependent rRNA methyltransferase SPB1	GO:0008168,GO:0006364,GO:0016740,GO:0005634	0	0	0
S04923	1.1472e-10	ref|XP_658768.1|	hypothetical protein AN1164.2	[Aspergillus nidulans FGSC A4]	[B]	KOG3118	Disrupter of silencing SAS10	0	0	0	0
S03366	4.57102e-27	ref|XP_001217449.1|	predicted protein	[Aspergillus terreus NIH2624]	[B]	KOG4012	Histone H1	GO:0007001,GO:0000786,GO:0006334,GO:0005634,GO:0003677	nucleosome assembly;	nucleosome; nucleus;	DNA binding;
S03724	1.15394e-34	ref|XP_661072.1|	histone H2A	[Aspergillus nidulans FGSC A4]	[B]	KOG1756	Histone 2A	GO:0005694,GO:0007001,GO:0006974,GO:0006281,GO:0000786,GO:0006334,GO:0005634,GO:0003677GO:0005694,GO:0007001,GO:0006974,GO:0006281,GO:0000786,GO:0006334,GO:0005634,GO:0003677GO:0005694,GO:0007001,GO:0006974,GO:0006281,GO:0000786,GO:0006334,GO:0005634,GO:0003677GO:0005694,GO:0007001,GO:0006974,GO:0006281,GO:0000786,GO:0006334,GO:0005634,GO:0003677	nucleosome assembly; DNA repair;	nucleosome; nucleus;	DNA binding;
S08890	5.44142e-43	ref|XP_001397494.1|	hypothetical protein An16g01810	[Aspergillus niger]	[B]	KOG1757	Histone 2A	GO:0000786,GO:0005694,GO:0003677,GO:0005634,GO:0006334,GO:0016568,GO:0007001,GO:0006355,GO:0006350	chromatin modification; nucleosome assembly; regulation of transcription, DNA-dependent;	nucleosome; nucleus;	DNA binding;
S03772	9.83727e-43	sp|Q8J1K2|	H2B_ROSNEHistone H2B	0	[B]	KOG1744	Histone H2B	GO:0005694,GO:0007001,GO:0000786,GO:0006334,GO:0005634,GO:0003677GO:0005694,GO:0007001,GO:0000786,GO:0006334,GO:0005634,GO:0003677GO:0005694,GO:0007001,GO:0000786,GO:0006334,GO:0005634,GO:0003677GO:0005694,GO:0007001,GO:0000786,GO:0006334,GO:0005634,GO:0003677	nucleosome assembly;	nucleosome; nucleus;	DNA binding;
S03769	4.69569e-30	ref|XP_658338.1|	histone H4	[Aspergillus nidulans FGSC A4]	[B]	KOG3467	Histone H4	GO:0007001,GO:0000786,GO:0006334,GO:0005634,GO:0003677GO:0007001,GO:0000786,GO:0006334,GO:0005634,GO:0003677	nucleosome assembly;	nucleosome; nucleus;	DNA binding;
S11228			[No sigificant hits found]		[B]	KOG1279	Chromatin remodeling factor subunit and related transcription factors	GO:0009928,GO:0009664,GO:0005199GO:0009928,GO:0009664,GO:0005199GO:0009928,GO:0009664,GO:0005199	0	0	0
S02562	1.46016e-83	ref|XP_001273890.1|	nucleosome assembly protein Nap1, putative	[Aspergillus clavatus NRRL 1]	[BD]	KOG1507	Nucleosome assembly protein NAP-1	GO:0006334,GO:0005634	nucleosome assembly;	nucleus;	0
S01400	1.5144e-06	ref|NP_758987.1|	hypothetical protein pzmob1_p22	[Zymomonas mobilis]	[BK]	KOG1080	Histone H3 (Lys4) methyltransferase complex, subunit SET1 and related methyltransferases	GO:0006508,GO:0004289,GO:0004252,GO:0005576	0	0	0
S03582	1e-170	ref|XP_001259633.1|	ATP synthase F1, beta subunit, putative	[Neosartorya fischeri NRRL 181]	[C]	KOG1350	F0F1-type ATP synthase, beta subunit	GO:0015986,GO:0016021,GO:0016469,GO:0045255,GO:0046933,GO:0000166,GO:0046961,GO:0017111,GO:0005524,GO:0006754,GO:0008553	ATP synthesis coupled proton transport;	0	hydrogen-exporting ATPase activity, phosphorylative mechanism; hydrogen ion transporting ATP synthase activity, rotational mechanism; ATP binding; hydrogen ion transporting ATPase activity, rotational mechanism;
S03457	9.05711e-113	ref|XP_001211729.1|	ATP synthase gamma chain, mitochondrial precursor	[Aspergillus terreus NIH2624]	[C]	KOG1531	F0F1-type ATP synthase, gamma subunit	0	0	0	0
S03441	1e-170	dbj|BAE55659.1|	unnamed protein product	[Aspergillus oryzae]	[C]	KOG1353	F0F1-type ATP synthase, alpha subunit	GO:0016469,GO:0015986,GO:0005524,GO:0046961,GO:0016820,GO:0006754,GO:0046933	ATP synthesis coupled proton transport;	proton-transporting two-sector ATPase complex;	hydrogen ion transporting ATP synthase activity, rotational mechanism; ATP binding; hydrogen ion transporting ATPase activity, rotational mechanism;
S11964	2.02433e-51	ref|XP_747334.1|	mitochondrial F1 ATPase subunit alpha, putative	[Aspergillus fumigatus Af293]	[C]	KOG1353	F0F1-type ATP synthase, alpha subunit	GO:0015986,GO:0045261,GO:0016469,GO:0016787,GO:0006811,GO:0005739,GO:0006810,GO:0015078,GO:0046933,GO:0000166,GO:0046961,GO:0005524,GO:0006754,GO:0046872,GO:0015992,GO:0016820GO:0016469,GO:0015986,GO:0005524,GO:0046961,GO:0016820,GO:0006754,GO:0046933	ATP synthesis coupled proton transport;	proton-transporting ATP synthase complex, catalytic core F(1); mitochondrion; proton-transporting two-sector ATPase complex;	hydrogen ion transporting ATP synthase activity, rotational mechanism; metal ion binding; ATP binding; hydrogen ion transporting ATPase activity, rotational mechanism;
S06486	4.76969e-31	ref|XP_001272299.1|	ATP12 chaperone protein, putative	[Aspergillus clavatus NRRL 1]	[C]	KOG3015	F1-ATP synthase assembly protein	0	0	0	0
S03446	4.16074e-89	ref|XP_747346.1|	mitochondrial ATPase subunit ATP4, putative	[Aspergillus fumigatus Af293]	[C]	KOG3976	Mitochondrial F1F0-ATP synthase, subunit b/ATP4	GO:0016469,GO:0015986,GO:0046961,GO:0046933GO:0016469,GO:0015986,GO:0046961,GO:0046933	ATP synthesis coupled proton transport;	proton-transporting two-sector ATPase complex;	hydrogen ion transporting ATP synthase activity, rotational mechanism; hydrogen ion transporting ATPase activity, rotational mechanism;
S11006	1.21716e-105	ref|XP_001262086.1|	mitochondrial ATPase subunit ATP4, putative	[Neosartorya fischeri NRRL 181]	[C]	KOG3976	Mitochondrial F1F0-ATP synthase, subunit b/ATP4	GO:0016469,GO:0015986,GO:0046961,GO:0046933	ATP synthesis coupled proton transport;	proton-transporting two-sector ATPase complex;	hydrogen ion transporting ATP synthase activity, rotational mechanism; hydrogen ion transporting ATPase activity, rotational mechanism;
S02190	8.88637e-78	ref|XP_755572.1|	ATP synthase oligomycin sensitivity conferral protein, putative	[Aspergillus fumigatus Af293]	[C]	KOG1662	Mitochondrial F1F0-ATP synthase, subunit OSCP/ATP5	GO:0016469,GO:0015986,GO:0046961,GO:0046933	ATP synthesis coupled proton transport;	proton-transporting two-sector ATPase complex;	hydrogen ion transporting ATP synthase activity, rotational mechanism; hydrogen ion transporting ATPase activity, rotational mechanism;
S00209	4.97225e-53	ref|XP_001269823.1|	ATP synthase delta chain, mitochondrial precursor, putative	[Aspergillus clavatus NRRL 1]	[C]	KOG1758	Mitochondrial F1F0-ATP synthase, subunit delta/ATP16	GO:0016469,GO:0015986,GO:0046961,GO:0046933	ATP synthesis coupled proton transport;	proton-transporting two-sector ATPase complex;	hydrogen ion transporting ATP synthase activity, rotational mechanism; hydrogen ion transporting ATPase activity, rotational mechanism;
S02616	3.84721e-14	ref|XP_755265.1|	Mitochondrial ATP synthase epsilon chain domain-containing protein	[Aspergillus fumigatus Af293]	[C]	KOG3495	Mitochondrial F1F0-ATP synthase, subunit epsilon/ATP15	GO:0016469,GO:0015986,GO:0005739,GO:0046961,GO:0046933	0	cell part;	hydrogen ion transporter activity;
S02905	1.35873e-72	ref|XP_001239127.1|	hypothetical protein CIMG_10149	[Coccidioides immitis RS]	[C]	KOG3366	Mitochondrial F1F0-ATP synthase, subunit d/ATP7	GO:0046872,GO:0015078,GO:0005739,GO:0045263,GO:0015992,GO:0006754,GO:0006811,GO:0006810	ATP biosynthetic process; proton transport;	proton-transporting ATP synthase complex, coupling factor F(o); mitochondrion;	hydrogen ion transporter activity; metal ion binding;
S01187	1.10354e-47	ref|XP_001396872.1|	hypothetical protein An15g03340	[Aspergillus niger]	[C]	KOG4009	NADH-ubiquinone oxidoreductase, subunit NDUFB10/PDSW	0	0	0	0
S01910	3.66242e-24	ref|XP_001259943.1|	NADH-ubiquinone oxidoreductase B12 subunit, putative	[Neosartorya fischeri NRRL 181]	[C]	KOG4631	NADH:ubiquinone oxidoreductase, NDUFB3/B12 subunit	GO:0005739,GO:0008137,GO:0006118,GO:0003954	electron transport;	mitochondrion;	NADH dehydrogenase (ubiquinone) activity;
S02696	2.93631e-93	ref|XP_755704.2|	NADH-ubiquinone oxidoreductase 49 kDa subunit, putative	[Aspergillus fumigatus Af293]	[C]	KOG2870	NADH:ubiquinone oxidoreductase, NDUFS2/49 kDa subunit	0	0	0	0
S02699	1.58748e-47	ref|XP_659864.1|	hypothetical protein AN2260.2	[Aspergillus nidulans FGSC A4]	[C]	KOG3382	NADH:ubiquinone oxidoreductase, B17.2 subunit	GO:0009055,GO:0016020,GO:0008137,GO:0006118GO:0009055,GO:0016020,GO:0008137,GO:0006118	electron transport;	membrane;	NADH dehydrogenase (ubiquinone) activity;
S11048	1.02617e-53	ref|XP_001270087.1|	NADH-ubiquinone oxidoreductase B14 subunit, putative	[Aspergillus clavatus NRRL 1]	[C]	KOG3426	NADH:ubiquinone oxidoreductase, NDUFA6/B14 subunit	GO:0006979	response to oxidative stress	0	0
S02830	8.00601e-71	ref|XP_001399724.1|	hypothetical protein An02g05880	[Aspergillus niger]	[C]	KOG3365	NADH:ubiquinone oxidoreductase, NDUFA5/B13 subunit	GO:0006118,GO:0016651,GO:0005743	0	0	0
S09839	7.82994e-45	ref|XP_747922.1|	ubiquinol-cytochrome C reductase complex core protein 2, putative	[Aspergillus fumigatus Af293]	[C]	KOG2583	Ubiquinol cytochrome c reductase, subunit QCR2	0	0	0	0
S01704	1.55266e-71	ref|XP_747922.1|	ubiquinol-cytochrome C reductase complex core protein 2, putative	[Aspergillus fumigatus Af293]	[C]	KOG2583	Ubiquinol cytochrome c reductase, subunit QCR2	0	0	0	0
S02602	1.57115e-38	ref|XP_001214729.1|	conserved hypothetical protein	[Aspergillus terreus NIH2624]	[C]	KOG3440	Ubiquinol cytochrome c reductase, subunit QCR7	GO:0008121,GO:0006122,GO:0006118	mitochondrial electron transport, ubiquinol to cytochrome c;	0	ubiquinol-cytochrome-c reductase activity;
S01869	6.30773e-86	dbj|BAE66327.1|	unnamed protein product	[Aspergillus oryzae]	[C]	KOG1671	Ubiquinol cytochrome c reductase, subunit RIP1	GO:0008121,GO:0016491,GO:0045285,GO:0016020,GO:0006118	electron transport;	membrane; ubiquinol-cytochrome-c reductase complex;	ubiquinol-cytochrome-c reductase activity;
S11209	1.24844e-22	ref|XP_369461.1|	hypothetical protein MGG_06003	[Magnaporthe grisea 70-15]	[C]	KOG4116	Ubiquinol cytochrome c reductase, subunit QCR8	0	0	0	0
S11523	2.9643e-75	ref|XP_001265865.1|	cytochrome c subunit Vb, putative	[Neosartorya fischeri NRRL 181]	[C]	KOG3352	Cytochrome c oxidase, subunit Vb/COX4	GO:0005740,GO:0004129,GO:0006118	electron transport;	mitochondrial envelope;	cytochrome-c oxidase activity;
S03106	6.52214e-46	ref|XP_001266256.1|	cytochrome c oxidase subunit Va, putative	[Neosartorya fischeri NRRL 181]	[C]	KOG4077	Cytochrome c oxidase, subunit Va/COX6	GO:0004129,GO:0006118GO:0046872,GO:0005739,GO:0016491,GO:0004129,GO:0016020,GO:0005506,GO:0006118GO:0004129,GO:0006118	electron transport;	cell part;	metal ion binding; cytochrome-c oxidase activity;
S02945	3.94548e-48	gb|AAY23172.1|	cytochrome c oxidase polypeptide VIa	[Penicillium chrysogenum]	[C]	KOG3469	Cytochrome c oxidase, subunit VIa/COX13	GO:0005740,GO:0004129,GO:0006118	0	0	0
S02896	2.58295e-113	gb|AAK76730.1|	mitochondrial NADP-dependent isocitrate dehydrogenase	[Aspergillus nidulans]	[C]	KOG1526	NADP-dependent isocitrate dehydrogenase	GO:0006092,GO:0008152,GO:0004450,GO:0016652GO:0006092,GO:0005739,GO:0016491,GO:0008152,GO:0006099,GO:0006097,GO:0004450,GO:0016652GO:0006092,GO:0016491,GO:0008152,GO:0004450,GO:0016652	tricarboxylic acid cycle; glyoxylate cycle;	mitochondrion;	isocitrate dehydrogenase (NADP+) activity; oxidoreductase activity, acting on NADH or NADPH, NAD or NADP as acceptor;
S08478	2.12114e-95	ref|XP_001209059.1|	succinate dehydrogenase flavoprotein subunit, mitochondrial precursor	[Aspergillus terreus NIH2624]	[C]	KOG2403	Succinate dehydrogenase, flavoprotein subunit	0	0	0	0
S04901	1.5157e-32	gb|EAT91391.1|	hypothetical protein SNOG_01742	[Phaeosphaeria nodorum SN15]	[C]	KOG2617	Citrate synthase	GO:0006092,GO:0004108,GO:0005737,GO:0006099,GO:0046912,GO:0016829GO:0006092,GO:0005739,GO:0004108,GO:0005737,GO:0016740,GO:0006099,GO:0046912	0	0	catalytic activity;
S01690	4.65084e-93	ref|XP_001268345.1|	mitochondrial aconitate hydratase, putative	[Aspergillus clavatus NRRL 1]	[CE]	KOG0453	Aconitase/homoaconitase (aconitase superfamily)	GO:0005739,GO:0016836,GO:0008152,GO:0006099,GO:0003994,GO:0005506,GO:0016829GO:0005739,GO:0016836,GO:0008152,GO:0006099,GO:0003994,GO:0005506,GO:0016829	tricarboxylic acid cycle;	mitochondrion;	iron ion binding; aconitate hydratase activity;
S00451	2.701e-73	ref|XP_001393157.1|	hypothetical protein An08g10530	[Aspergillus niger]	[CE]	KOG0453	Aconitase/homoaconitase (aconitase superfamily)	GO:0005829,GO:0005759,GO:0042645,GO:0005739,GO:0003994,GO:0003690,GO:0003697,GO:0006101,GO:0006537,GO:0000002,GO:0019541,GO:0042493,GO:0006099	citrate metabolic process; glutamate biosynthetic process; mitochondrial genome maintenance; propionate metabolic process; response to drug; tricarboxylic acid cycle	cytosol; mitochondrial matrix; mitochondrial nucleoid; mitochondrion	aconitate hydratase activity
S09899	2.74116e-127	ref|XP_001209891.1|	fumarate hydratase class II	[Aspergillus terreus NIH2624]	[C]	KOG1317	Fumarase	GO:0045239,GO:0004333,GO:0006099,GO:0003824,GO:0006106,GO:0016829	fumarate metabolic process; tricarboxylic acid cycle;	tricarboxylic acid cycle enzyme complex;	fumarate hydratase activity;
S11595	4.29971e-134	dbj|BAE61776.1|	unnamed protein product	[Aspergillus oryzae]	[C]	KOG1494	NAD-dependent malate dehydrogenase	0	malate metabolic process; glycolysis;	0	L-lactate dehydrogenase activity; L-malate dehydrogenase activity;
S10936	1.10229e-37	ref|XP_664321.1|	hypothetical protein AN6717.2	[Aspergillus nidulans FGSC A4]	[C]	KOG1494	NAD-dependent malate dehydrogenase	GO:0030060,GO:0016491,GO:0006100,GO:0006099,GO:0006108,GO:0016615,GO:0006096,GO:0004459	malate metabolic process; tricarboxylic acid cycle; glycolysis;	0	L-lactate dehydrogenase activity; L-malate dehydrogenase activity;
S02597	1.69264e-94	ref|XP_748936.1|	malate dehydrogenase, NAD-dependent	[Aspergillus fumigatus Af293]	[C]	KOG1494	NAD-dependent malate dehydrogenase	GO:0030060,GO:0016491,GO:0006100,GO:0006108,GO:0016615,GO:0006096,GO:0004459GO:0030060,GO:0016491,GO:0006100,GO:0006108,GO:0016615,GO:0006096,GO:0004459GO:0030060,GO:0016491,GO:0006100,GO:0006108,GO:0016615,GO:0006096,GO:0004459	malate metabolic process; glycolysis;	0	L-lactate dehydrogenase activity; L-malate dehydrogenase activity;
S11748	1e-170	dbj|BAE65412.1|	unnamed protein product	[Aspergillus oryzae]	[C]	KOG2799	Succinyl-CoA synthetase, beta subunit	0	0	0	0
S02006	1.08321e-16	ref|XP_754019.1|	succinyl-CoA synthetase alpha subunit, putative	[Aspergillus fumigatus Af293]	[C]	KOG1255	Succinyl-CoA synthetase, alpha subunit	GO:0008152,GO:0003824GO:0008152,GO:0003824	metabolic process;	0	catalytic activity;
S03362	1e-170	ref|XP_750954.1|	ATP citrate lyase subunit (Acl), putatibe	[Aspergillus fumigatus Af293]	[C]	KOG1254	ATP-citrate lyase	GO:0005524,GO:0003824GO:0005524,GO:0003824,GO:0016829	0	0	ATP binding; lyase activity;
S04017	5.52982e-66	ref|XP_750953.1|	ATP citrate lyase, subunit 1, putative	[Aspergillus fumigatus Af293]	[C]	KOG1254	ATP-citrate lyase	GO:0008152,GO:0003824,GO:0016829GO:0008152,GO:0003824,GO:0016829	metabolic process;	0	lyase activity;
S01670	4.36564e-59	ref|XP_001241904.1|	hypothetical protein CIMG_05800	[Coccidioides immitis RS]	[C]	KOG1664	Vacuolar H+-ATPase V1 sector, subunit E	0	0	0	0
S02606	3.71003e-30	dbj|BAE64346.1|	unnamed protein product	[Aspergillus oryzae]	[C]	KOG1772	Vacuolar H+-ATPase V1 sector, subunit G	0	0	0	0
S01372	2.56522e-66	ref|XP_001210345.1|	conserved hypothetical protein	[Aspergillus terreus NIH2624]	[C]	KOG2759	Vacuolar H+-ATPase V1 sector, subunit H	0	0	0	0
S06263	2.10825e-20	ref|XP_754283.1|	vacuolar ATP synthase subunit d, putative	[Aspergillus fumigatus Af293]	[C]	KOG2957	Vacuolar H+-ATPase V0 sector, subunit d	GO:0016469,GO:0015986,GO:0046961,GO:0046933	ATP synthesis coupled proton transport;	proton-transporting two-sector ATPase complex;	hydrogen ion transporting ATP synthase activity, rotational mechanism; hydrogen ion transporting ATPase activity, rotational mechanism;
S04312	1.95859e-95	ref|XP_001274484.1|	vacuolar ATP synthase subunit D, putative	[Aspergillus clavatus NRRL 1]	[C]	KOG1647	Vacuolar H+-ATPase V1 sector, subunit D	0	0	0	0
S03296	1e-170	ref|XP_001398015.1|	hypothetical protein An16g07150	[Aspergillus niger]	[C]	KOG2404	Fumarate reductase, flavoprotein subunit	0	0	0	0
S07414	7.21438e-53	ref|XP_682672.1|	hypothetical protein AN9403.2	[Aspergillus nidulans FGSC A4]	[C]	KOG0524	Pyruvate dehydrogenase E1, beta subunit	0	0	0	0
S04241	2.22614e-21	ref|YP_222845.1|	hypothetical acetoin dehydrogenase, alpha/beta subunit	[Brucella abortus biovar 1 str. 9-941]	[C]	KOG0524	Pyruvate dehydrogenase E1, beta subunit	GO:0016624,GO:0008152GO:0016624,GO:0003863,GO:0008152GO:0016624,GO:0008152	0	0	oxidoreductase activity, acting on the aldehyde or oxo group of donors, disulfide as acceptor;
S02541	2.10077e-106	dbj|BAE61049.1|	unnamed protein product	[Aspergillus oryzae]	[C]	KOG0225	Pyruvate dehydrogenase E1, alpha subunit	0	0	0	0
S05786	1.78296e-19	ref|XP_662766.1|	hypothetical protein AN5162.2	[Aspergillus nidulans FGSC A4]	[C]	KOG0225	Pyruvate dehydrogenase E1, alpha subunit	GO:0016624,GO:0008152GO:0016624,GO:0008152	metabolic process;	0	oxidoreductase activity, acting on the aldehyde or oxo group of donors, disulfide as acceptor;
S01640	6.72193e-30	ref|XP_001400319.1|	hypothetical protein An02g11910	[Aspergillus niger]	[C]	KOG0557	Dihydrolipoamide acetyltransferase	GO:0008415,GO:0008152,GO:0005515	0	0	0
S02079	1.23104e-175	ref|XP_001215539.1|	dihydrolipoyllysine-residue acetyltransferase component of pyruvate dehydrogenase complex, mitochondrial precursor	[Aspergillus terreus NIH2624]	[C]	KOG0557	Dihydrolipoamide acetyltransferase	GO:0004742,GO:0016740,GO:0008415,GO:0008152,GO:0031405,GO:0006096,GO:0005515,GO:0045254	glycolysis;	pyruvate dehydrogenase complex;	dihydrolipoyllysine-residue acetyltransferase activity; protein binding; lipoic acid binding;
S01525	4.30767e-94	ref|YP_112274.1|	dihydrolipoamide acetyltransferase	[Burkholderia pseudomallei K96243]	[C]	KOG0558	Dihydrolipoamide transacylase (alpha-keto acid dehydrogenase E2 subunit)	GO:0016740,GO:0008415,GO:0008152,GO:0005515GO:0016740,GO:0008415,GO:0008152,GO:0005515	metabolic process;	0	protein binding; acyltransferase activity;
S11479	5.93088e-124	dbj|BAE61807.1|	unnamed protein product	[Aspergillus oryzae]	[C]	KOG0069	Glyoxylate/hydroxypyruvate reductase (D-isomer-specific 2-hydroxy acid dehydrogenase superfamily)	GO:0016491,GO:0008152,GO:0006564,GO:0016616,GO:0051287	L-serine biosynthetic process;	0	NAD binding; oxidoreductase activity, acting on the CH-OH group of donors, NAD or NADP as acceptor;
S11478	4.28092e-175	ref|XP_001270055.1|	NAD-dependent formate dehydrogenase AciA/Fdh	[Aspergillus clavatus NRRL 1]	[C]	KOG0069	Glyoxylate/hydroxypyruvate reductase (D-isomer-specific 2-hydroxy acid dehydrogenase superfamily)	GO:0016491,GO:0008152,GO:0006564,GO:0016616,GO:0051287	L-serine biosynthetic process;	0	NAD binding; oxidoreductase activity, acting on the CH-OH group of donors, NAD or NADP as acceptor;
S01820	4.68623e-57	ref|XP_753904.1|	electron transfer flavoprotein, beta subunit, putative	[Aspergillus fumigatus Af293]	[C]	KOG3180	Electron transfer flavoprotein, beta subunit	GO:0009055,GO:0006118	electron transport;	0	electron carrier activity;
S07255	8.42185e-95	ref|XP_752009.1|	succinate-semialdehyde dehydrogenase Uga2, putative	[Aspergillus fumigatus Af293]	[C]	KOG2451	Aldehyde dehydrogenase	GO:0016491,GO:0016620,GO:0008152	metabolic process;	0	oxidoreductase activity, acting on the aldehyde or oxo group of donors, NAD or NADP as acceptor;
S03354	5.41806e-165	gb|AAK18074.1|	AF260125_1aldehyde dehydrogenase ALDH57	[Emericella nidulans]	[C]	KOG2450	Aldehyde dehydrogenase	GO:0016491,GO:0008152GO:0016491,GO:0008152,GO:0004029GO:0016491,GO:0008152	metabolic process;	0	aldehyde dehydrogenase (NAD) activity;
S03386	1.18391e-142	ref|XP_001240463.1|	conserved hypothetical protein	[Coccidioides immitis RS]	[C]	KOG1626	Inorganic pyrophosphatase/Nucleosome remodeling factor, subunit NURF38	GO:0006796,GO:0005737,GO:0000287,GO:0004427	phosphate metabolic process;	cytoplasm;	inorganic diphosphatase activity; magnesium ion binding;
S10037	4.97843e-88	ref|XP_657955.1|	hypothetical protein AN0351.2	[Aspergillus nidulans FGSC A4]	[C]	KOG2711	Glycerol-3-phosphate dehydrogenase/dihydroxyacetone 3-phosphate reductase	GO:0051287,GO:0050662,GO:0046168,GO:0005737,GO:0006072,GO:0005975,GO:0016616,GO:0016491,GO:0016614,GO:0004367,GO:0009331GO:0051287,GO:0050662,GO:0046168,GO:0005737,GO:0006072,GO:0005975,GO:0016616,GO:0016491,GO:0016614,GO:0004367,GO:0009331	carbohydrate metabolic process; glycerol-3-phosphate catabolic process;	cytoplasm; glycerol-3-phosphate dehydrogenase complex;	NAD binding; glycerol-3-phosphate dehydrogenase (NAD+) activity;
S12051	1.8529e-130	ref|YP_001267038.1|	Glycerol-3-phosphate dehydrogenase (NAD(P)(+))	[Pseudomonas putida F1]	[C]	KOG2711	Glycerol-3-phosphate dehydrogenase/dihydroxyacetone 3-phosphate reductase	GO:0051287,GO:0050662,GO:0046168,GO:0005737,GO:0046167,GO:0006072,GO:0047952,GO:0005975,GO:0016616,GO:0016491,GO:0016614,GO:0004367,GO:0009331,GO:0008654GO:0051287,GO:0050662,GO:0046168,GO:0005737,GO:0046167,GO:0006072,GO:0047952,GO:0005975,GO:0016616,GO:0016491,GO:0016614,GO:0004367,GO:0009331,GO:0008654	glycerol-3-phosphate biosynthetic process; carbohydrate metabolic process; phospholipid biosynthetic process; glycerol-3-phosphate catabolic process;	cytoplasm; glycerol-3-phosphate dehydrogenase complex;	NAD binding; glycerol-3-phosphate dehydrogenase [NAD(P)+] activity; glycerol-3-phosphate dehydrogenase (NAD+) activity;
S01558	2.17725e-137	emb|CAE47920.1|	pyridine nucleotide-disulphide oxidoreductase family protein, putative	[Aspergillus fumigatus]	[C]	KOG2495	NADH-dehydrogenase (ubiquinone)	GO:0016491,GO:0015036,GO:0006118GO:0016491,GO:0015036,GO:0006118	electron transport;	0	disulfide oxidoreductase activity;
S09432	2.77929e-27	ref|XP_001215074.1|	conserved hypothetical protein	[Aspergillus terreus NIH2624]	[C]	KOG0759	Mitochondrial oxoglutarate/malate carrier proteins	GO:0005488,GO:0016021,GO:0016020,GO:0005743,GO:0006810,GO:0005215	transport;	mitochondrial inner membrane; integral to membrane;	binding; transporter activity;
S01808	9.05235e-82	ref|XP_001392255.1|	hypothetical protein An08g01370	[Aspergillus niger]	[C]	KOG0754	Mitochondrial oxodicarboxylate carrier protein	GO:0005488,GO:0016021,GO:0016020,GO:0005743,GO:0006810,GO:0005215	0	membrane;	molecular_function;
S11041	2.42963e-37	ref|XP_001392901.1|	NADPH cytochrome P450 oxidoreductase	[Aspergillus niger]	[C]	KOG1158	NADP/FAD dependent oxidoreductase	GO:0016491,GO:0009055,GO:0005506,GO:0006118,GO:0010181GO:0016491,GO:0009055,GO:0005506,GO:0006118,GO:0010181	electron transport;	0	iron ion binding; electron carrier activity; FMN binding;
S02795	8.08254e-140	ref|XP_001216612.1|	mitochondrial DNA replication protein YHM2	[Aspergillus terreus NIH2624]	[C]	KOG0756	Mitochondrial tricarboxylate/dicarboxylate carrier proteins	0	0	0	0
S01936	3.03902e-31	ref|XP_388796.1|	hypothetical protein FG08620.1	[Gibberella zeae PH-1]	[C]	KOG0537	Cytochrome b5	GO:0046872,GO:0020037,GO:0046914,GO:0005506GO:0046872,GO:0020037,GO:0046914,GO:0005506	0	0	heme binding; iron ion binding;
S03762	1.60981e-157	ref|XP_661668.1|	ADP/ATP carrier protein	[Aspergillus nidulans FGSC A4]	[C]	KOG0749	Mitochondrial ADP/ATP carrier proteins	GO:0005488,GO:0016021,GO:0016020,GO:0005743,GO:0006810,GO:0005215	transport;	mitochondrial inner membrane; integral to membrane;	binding; transporter activity;
S05832	6.1451e-58	ref|XP_001270863.1|	mitochondrial phosphate carrier protein, putative	[Aspergillus clavatus NRRL 1]	[C]	KOG0767	Mitochondrial phosphate carrier protein	0	0	0	0
S01440	2.27338e-76	ref|XP_001274478.1|	mitochondrial carrier protein (Pet8), putative	[Aspergillus clavatus NRRL 1]	[C]	KOG0768	Mitochondrial carrier protein PET8	GO:0005488,GO:0016021,GO:0016020,GO:0005743,GO:0006810	0	membrane;	0
S09077	2.75934e-20	dbj|BAE64882.1|	unnamed protein product	[Aspergillus oryzae]	[C]	KOG0069	Glyoxylate/hydroxypyruvate reductase (D-isomer-specific 2-hydroxy acid dehydrogenase superfamily)	GO:0008152,GO:0006564,GO:0016616,GO:0051287GO:0016491,GO:0008152,GO:0006564,GO:0016616,GO:0051287,GO:0047809	L-serine biosynthetic process;	0	D-2-hydroxy-acid dehydrogenase activity; NAD binding; oxidoreductase activity, acting on the CH-OH group of donors, NAD or NADP as acceptor;
S02212	5.09664e-42	ref|XP_001212138.1|	predicted protein	[Aspergillus terreus NIH2624]	[CIQ]	KOG1748	Acyl carrier protein/NADH-ubiquinone oxidoreductase, NDUFAB1/SDAP subunit	GO:0008610,GO:0048037,GO:0000036,GO:0006633,GO:0031177	fatty acid biosynthetic process;	0	phosphopantetheine binding; acyl carrier activity; cofactor binding;
S02081	1.88135e-99	ref|ZP_01642075.1|	NADH:flavin oxidoreductase/NADH oxidase	[Pseudomonas putida W619]	[CR]	KOG0134	NADH:flavin oxidoreductase/12-oxophytodienoate reductase	GO:0016629,GO:0006952,GO:0009695,GO:0006950	defense response; jasmonic acid biosynthetic process; response to stress	0	12-oxophytodienoate reductase activity
S04724			[No sigificant hits found]		[D]	KOG0653	Cyclin B and related kinase-activating proteins	0	0	0	0
S07381	9.69349e-92	ref|XP_001268037.1|	nucleotide binding protein, putative	[Aspergillus clavatus NRRL 1]	[D]	KOG3022	Predicted ATPase, nucleotide-binding	GO:0005524	0	0	ATP binding;
S02934	1e-170	ref|XP_754036.1|	serine/threonine protein kinase, putative	[Aspergillus fumigatus Af293]	[D]	KOG0590	Checkpoint kinase and related serine/threonine protein kinases	GO:0005829,GO:0005524,GO:0005515,GO:0004674,GO:0030003,GO:0006468,GO:0042391,GO:0043157	cation homeostasis; protein amino acid phosphorylation; regulation of membrane potential; response to cation stress; response to drug	cytosol	ATP binding; protein binding; protein serine/threonine kinase activity
S03315	1e-170	gb|AAM18375.1|	AF370014_1G-protein alpha subunit	[Leptosphaeria maculans]	[DT]	KOG0082	G-protein alpha subunit (small G protein superfamily)	GO:0005525,GO:0019001,GO:0004871,GO:0007165,GO:0007186GO:0005525,GO:0019001,GO:0004871,GO:0000166,GO:0007165,GO:0007186GO:0005525,GO:0019001,GO:0004871,GO:0007165,GO:0007186GO:0005525,GO:0019001,GO:0004871,GO:0007165,GO:0007186	G-protein coupled receptor protein signaling pathway;	0	GTP binding; signal transducer activity;
S03045	4.14724e-45	ref|XP_382699.1|	hypothetical protein FG02523.1	[Gibberella zeae PH-1]	[DZ]	KOG1727	Microtubule-binding protein (translationally controlled tumor protein)	C2988-Contig1	response to oxidative stress; translation	cytoplasm; cytosol; mitochondrion; colocalizes with ribosome	0
S01193	1.59411e-45	ref|XP_360052.2|	hypothetical protein MGG_05427	[Magnaporthe grisea 70-15]	[DZ]	KOG3000	Microtubule-binding protein involved in cell cycle control	GO:0008017	0	0	0
S03112	5.06286e-66	ref|XP_001393976.1|	hypothetical protein An09g06610	[Aspergillus niger]	[DZU]	KOG2655	Septin family protein (P-loop GTPase)	GO:0005525,GO:0007049	0	0	0
S03669	1e-170	ref|XP_001401543.1|	hypothetical protein An04g01750	[Aspergillus niger]	[E]	KOG2263	Methionine synthase II (cobalamin-independent)	GO:0046872,GO:0008168,GO:0016740,GO:0008270,GO:0009086,GO:0003871	methionine biosynthetic process;	0	zinc ion binding; 5-methyltetrahydropteroyltriglutamate-homocysteine S-methyltransferase activity;
S11328	1e-170	ref|XP_661063.1|	hypothetical protein AN3459.2	[Aspergillus nidulans FGSC A4]	[E]	KOG2276	Metalloexopeptidases	GO:0006508,GO:0008237,GO:0016787,GO:0046983	proteolysis;	0	protein dimerization activity; metallopeptidase activity;
S11563	5.72308e-43	ref|XP_387350.1|	hypothetical protein FG07174.1	[Gibberella zeae PH-1]	[E]	KOG2250	Glutamate/leucine/phenylalanine/valine dehydrogenases	GO:0006520,GO:0016491GO:0006520,GO:0016491,GO:0004354GO:0006520,GO:0016491	0	0	0
S03597	1e-170	ref|XP_680720.1|	hypothetical protein AN7451.2	[Aspergillus nidulans FGSC A4]	[E]	KOG2250	Glutamate/leucine/phenylalanine/valine dehydrogenases	GO:0006520,GO:0016491GO:0006520,GO:0016491	amino acid metabolic process;	0	oxidoreductase activity;
S02455	5.44136e-98	ref|ZP_01713389.1|	Glutamate--ammonia ligase	[Pseudomonas putida GB-1]	[E]	KOG0683	Glutamine synthetase	GO:0016301,GO:0006807,GO:0006542,GO:0004356,GO:0016772GO:0016301,GO:0006807,GO:0006542,GO:0004356,GO:0016772	glutamine biosynthetic process;	0	kinase activity; glutamate-ammonia ligase activity;
S01680	9.85214e-36	ref|ZP_01220988.1|	putative carbon-nitrogen hydrolase	[Photobacterium profundum 3TCK]	[E]	KOG0807	Carbon-nitrogen hydrolase	0	0	0	0
S09558	2.25983e-45	ref|XP_754016.1|	5-proFAR isomerase His6, putative	[Aspergillus fumigatus Af293]	[E]	KOG3055	Phosphoribosylformimino-5- aminoimidazole carboxamide ribonucleotide (ProFAR) isomerase	GO:0003949,GO:0008152,GO:0000105,GO:0003824GO:0003949,GO:0008152,GO:0000105,GO:0003824,GO:0008652,GO:0016853	histidine biosynthetic process;	0	1-(5-phosphoribosyl)-5-[(5-phosphoribosylamino)methylideneamino]imidazole-4-carboxamide isomerase activity;
S02629	2.96192e-39	ref|XP_965618.1|	hypothetical protein	[Neurospora crassa OR74A]	[E]	KOG0186	Proline oxidase	GO:0004657,GO:0006562,GO:0006537	0	0	0
S02502	1.32303e-159	ref|XP_390225.1|	conserved hypothetical protein	[Gibberella zeae PH-1]	[E]	KOG1549	Cysteine desulfurase NFS1	GO:0008152,GO:0008483GO:0008152,GO:0008483GO:0008152,GO:0008483	metabolic process;	0	transaminase activity;
S06453	8.17166e-71	ref|YP_982323.1|	putative transcriptional regulator, GntR family	[Polaromonas naphthalenivorans CJ2]	[E]	KOG0259	Tyrosine aminotransferase	GO:0009058,GO:0006355,GO:0006350,GO:0016769,GO:0005622,GO:0003700,GO:0003677GO:0016740,GO:0009058,GO:0003700,GO:0003677,GO:0008483,GO:0006355,GO:0005622,GO:0006350,GO:0016769	biosynthetic process; regulation of transcription, DNA-dependent;	intracellular;	transcription factor activity; transaminase activity;
S10983	3.51054e-110	ref|XP_001209846.1|	protein arg-6, mitochondrial precursor	[Aspergillus terreus NIH2624]	[E]	KOG4354	N-acetyl-gamma-glutamyl-phosphate reductase	GO:0006526,GO:0051287,GO:0003942,GO:0005739,GO:0006520,GO:0005737,GO:0016620,GO:0016301,GO:0003991,GO:0046983,GO:0008652	arginine biosynthetic process;	mitochondrion;	NAD binding; N-acetyl-gamma-glutamyl-phosphate reductase activity; protein dimerization activity; acetylglutamate kinase activity;
S02695	7.48915e-96	ref|YP_351226.1|	Diaminopimelate decarboxylase	[Pseudomonas fluorescens PfO-1]	[E]	KOG0622	Ornithine decarboxylase	GO:0008836,GO:0009089,GO:0003824,GO:0016831,GO:0016829,GO:0009085GO:0008836,GO:0009089,GO:0003824,GO:0016831,GO:0016829,GO:0009085GO:0008836,GO:0009089,GO:0003824,GO:0008652,GO:0016831,GO:0016829,GO:0009085GO:0008836,GO:0009089,GO:0003824,GO:0016831,GO:0016829,GO:0009085	lysine biosynthetic process via diaminopimelate;	0	diaminopimelate decarboxylase activity;
S04272	8.32658e-69	ref|XP_001401780.1|	hypothetical protein An04g04130	[Aspergillus niger]	[E]	KOG1402	Ornithine aminotransferase	0	0	0	0
S12053	6.67017e-132	ref|XP_001208551.1|	acetylornithine aminotransferase, mitochondrial precursor	[Aspergillus terreus NIH2624]	[E]	KOG1401	Acetylornithine aminotransferase	GO:0016740,GO:0006525,GO:0030170,GO:0008483	arginine metabolic process;	0	pyridoxal phosphate binding; transaminase activity;
S00112	2.55632e-86	ref|XP_001404185.1|	hypothetical protein MGG_13781	[Magnaporthe grisea 70-15]	[E]	KOG2467	Glycine/serine hydroxymethyltransferase	GO:0008168,GO:0006544,GO:0004372,GO:0016740,GO:0006563	L-serine metabolic process; glycine metabolic process;	0	glycine hydroxymethyltransferase activity;
S07466	3.99342e-27	ref|XP_001209531.1|	gamma-glutamyl phosphate reductase	[Aspergillus terreus NIH2624]	[E]	KOG4165	Gamma-glutamyl phosphate reductase	GO:0004350,GO:0050661,GO:0006561	proline biosynthetic process;	0	glutamate-5-semialdehyde dehydrogenase activity; NADP binding;
S03677	5.7663e-142	ref|XP_001399859.1|	arginase argA-Aspergillus niger	0	[E]	KOG2965	Arginase	GO:0046872,GO:0016813,GO:0016787,GO:0006527,GO:0030145,GO:0004053GO:0046872,GO:0016813,GO:0016787,GO:0006527,GO:0006525,GO:0030145,GO:0004053	arginine catabolic process;	0	arginase activity; manganese ion binding;
S02426	9.49324e-102	ref|NP_249090.1|	cystathionine beta-synthase	[Pseudomonas aeruginosa PAO1]	[E]	KOG1252	Cystathionine beta-synthase and related enzymes	GO:0005737,GO:0005739,GO:0004122,GO:0019344,GO:0042493	cysteine biosynthetic process; response to drug	cytoplasm; mitochondrion	cystathionine beta-synthase activity
S11326	3.55779e-59	ref|XP_001210132.1|	cystathionine gamma-lyase	[Aspergillus terreus NIH2624]	[E]	KOG0053	Cystathionine beta-lyases/cystathionine gamma-synthases	GO:0006520	amino acid metabolic process;	0	0
S01688	1.5298e-65	ref|XP_001257482.1|	acetylglutamate kinase, putative	[Neosartorya fischeri NRRL 181]	[E]	KOG2436	Acetylglutamate kinase/acetylglutamate synthase	GO:0006526,GO:0051287,GO:0003942,GO:0005739,GO:0006520,GO:0005737,GO:0016620,GO:0016301,GO:0003991,GO:0046983,GO:0008652	arginine biosynthetic process;	mitochondrion;	NAD binding; N-acetyl-gamma-glutamyl-phosphate reductase activity; protein dimerization activity; acetylglutamate kinase activity;
S04994	5.50626e-93	ref|XP_001271997.1|	saccharopine dehydrogenase	[Aspergillus clavatus NRRL 1]	[E]	KOG0172	Lysine-ketoglutarate reductase/saccharopine dehydrogenase	0	0	0	0
S02352	1.66167e-78	ref|XP_663205.1|	hypothetical protein AN5601.2	[Aspergillus nidulans FGSC A4]	[E]	KOG0172	Lysine-ketoglutarate reductase/saccharopine dehydrogenase	0	0	0	0
S08979	2.25715e-36	gb|EAT77351.1|	hypothetical protein SNOG_15126	[Phaeosphaeria nodorum SN15]	[E]	KOG1359	Glycine C-acetyltransferase/2-amino-3-ketobutyrate-CoA ligase	GO:0009058,GO:0016740,GO:0008483,GO:0016769GO:0009058,GO:0016740,GO:0016769	0	0	transferase activity, transferring nitrogenous groups;
S07081	1.65489e-21	ref|YP_191154.1|	Biotin synthesis protein BioH	[Gluconobacter oxydans 621H]	[E]	KOG1359	Glycine C-acetyltransferase/2-amino-3-ketobutyrate-CoA ligase	0	0	0	0
S08534	4.96507e-40	ref|XP_001242457.1|	hypothetical protein CIMG_06353	[Coccidioides immitis RS]	[E]	KOG0068	D-3-phosphoglycerate dehydrogenase, D-isomer-specific 2-hydroxy acid dehydrogenase superfamily	GO:0008152,GO:0006564,GO:0016616,GO:0051287	L-serine biosynthetic process;	0	NAD binding; oxidoreductase activity, acting on the CH-OH group of donors, NAD or NADP as acceptor;
S02438	2.57757e-109	ref|YP_607045.1|	D-lactate dehydrogenase, NAD-dependent	[Pseudomonas entomophila L48]	[E]	KOG0068	D-3-phosphoglycerate dehydrogenase, D-isomer-specific 2-hydroxy acid dehydrogenase superfamily	GO:0016491,GO:0008152,GO:0006564,GO:0016616,GO:0051287	L-serine biosynthetic process;	0	NAD binding; D-lactate dehydrogenase activity;
S11132	7.30887e-61	ref|XP_001399877.1|	hypothetical protein An02g07430	[Aspergillus niger]	[E]	KOG0455	Homoserine dehydrogenase	GO:0005737,GO:0005634,GO:0004412,GO:0009090,GO:0006555,GO:0042493,GO:0006566	homoserine biosynthetic process; methionine metabolic process; response to drug; threonine metabolic process	cytoplasm; nucleus	homoserine dehydrogenase activity
S10293	8.39771e-92	dbj|BAE63429.1|	unnamed protein product	[Aspergillus oryzae]	[E]	KOG0786	3-isopropylmalate dehydrogenase	0	metabolic process;	0	tartrate dehydrogenase activity; NAD binding; oxidoreductase activity, acting on NADH or NADPH, NAD or NADP as acceptor;
S08785	6.33476e-33	ref|XP_001394598.1|	hypothetical protein An11g06140	[Aspergillus niger]	[E]	KOG2455	Delta-1-pyrroline-5-carboxylate dehydrogenase	GO:0003842,GO:0016491,GO:0008152,GO:0005759,GO:0006561	metabolic process;	0	oxidoreductase activity;
S00916	2.17875e-78	ref|XP_001220041.1|	hypothetical protein CHGG_00820	[Chaetomium globosum CBS 148.51]	[E]	KOG2455	Delta-1-pyrroline-5-carboxylate dehydrogenase	GO:0003842,GO:0016491,GO:0008152,GO:0005759,GO:0006561	proline biosynthetic process;	mitochondrial matrix;	1-pyrroline-5-carboxylate dehydrogenase activity;
S10312	3.20433e-80	ref|XP_001268376.1|	nitrilase family protein (Nit3), putative	[Aspergillus clavatus NRRL 1]	[E]	KOG0806	Carbon-nitrogen hydrolase	0	0	0	0
S01809	1.26502e-61	ref|XP_001400928.1|	hypothetical protein An14g03030	[Aspergillus niger]	[E]	KOG3216	Diamine acetyltransferase	GO:0008080	0	0	N-acetyltransferase activity;
S01160	9.694e-79	dbj|BAE61616.1|	unnamed protein product	[Aspergillus oryzae]	[E]	KOG2596	Aminopeptidase I zinc metalloprotease (M18)	GO:0006508,GO:0005773,GO:0004250,GO:0004177	0	0	aminopeptidase activity;
S00532	3.36286e-44	ref|XP_001214712.1|	conserved hypothetical protein	[Aspergillus terreus NIH2624]	[E]	KOG1305	Amino acid transporter protein	0	0	0	0
S00400	1.29313e-49	ref|XP_001267807.1|	amino acid permease (Dip5), putative	[Aspergillus clavatus NRRL 1]	[E]	KOG1286	Amino acid transporters	GO:0006865,GO:0016021,GO:0016020,GO:0005279,GO:0006810	transport;	membrane;	0
S03522	4.1368e-178	ref|XP_001260052.1|	4-hydroxyphenylpyruvate dioxygenase, putative	[Neosartorya fischeri NRRL 181]	[E]	KOG0638	4-hydroxyphenylpyruvate dioxygenase	GO:0046872,GO:0016491,GO:0016702,GO:0005506,GO:0009072,GO:0006572,GO:0006559,GO:0003868GO:0046872,GO:0016491,GO:0016702,GO:0005506,GO:0009072,GO:0006572,GO:0006559,GO:0003868	tyrosine catabolic process; L-phenylalanine catabolic process;	0	iron ion binding; 4-hydroxyphenylpyruvate dioxygenase activity;
S00824	7.1822e-61	ref|XP_662267.1|	hypothetical protein AN4663.2	[Aspergillus nidulans FGSC A4]	[E]	KOG2352	Predicted spermine/spermidine synthase	GO:0003824	0	0	0
S03232	1.22405e-114	ref|XP_752719.1|	spermidine synthase	[Aspergillus fumigatus Af293]	[E]	KOG1562	Spermidine synthase	GO:0016740,GO:0003824,GO:0005634,GO:0003677GO:0004766,GO:0016740,GO:0003824,GO:0005634,GO:0003677	0	nucleus;	spermidine synthase activity; DNA binding;
S01575	1.46496e-64	dbj|BAE57422.1|	unnamed protein product	[Aspergillus oryzae]	[E]	KOG1417	Homogentisate 1,2-dioxygenase	GO:0046872,GO:0006570,GO:0016491,GO:0016702,GO:0005506,GO:0004411,GO:0006572,GO:0006559	tyrosine catabolic process; L-phenylalanine catabolic process;	0	homogentisate 1,2-dioxygenase activity; iron ion binding;
S01198	3.27305e-82	ref|XP_001266069.1|	aspartokinase	[Neosartorya fischeri NRRL 181]	[E]	KOG0456	Aspartate kinase	GO:0016301,GO:0004072,GO:0016740,GO:0016597,GO:0008152,GO:0008652	amino acid biosynthetic process;	0	aspartate kinase activity; amino acid binding;
S01805	9.25432e-85	ref|XP_001388669.1|	hypothetical protein An01g02310	[Aspergillus niger]	[EH]	KOG2644	3'-phosphoadenosine 5'-phosphosulfate sulfotransferase (PAPS reductase)/FAD synthetase and related enzymes	GO:0006777	0	0	0
S02348	9.20781e-125	ref|XP_001399817.1|	hypothetical protein An02g06820	[Aspergillus niger]	[EH]	KOG1184	Thiamine pyrophosphate-requiring enzyme	GO:0046872,GO:0030976,GO:0000287,GO:0004737,GO:0003824,GO:0016831,GO:0016829GO:0030976,GO:0000287,GO:0003824	0	0	thiamin pyrophosphate binding; pyruvate decarboxylase activity; magnesium ion binding;
S01126	9.6889e-42	ref|XP_001271110.1|	pyruvate decarboxylase	[Aspergillus clavatus NRRL 1]	[EH]	KOG1184	Thiamine pyrophosphate-requiring enzyme	GO:0046872,GO:0030976,GO:0000287,GO:0004737,GO:0003824,GO:0016831,GO:0016829GO:0046872,GO:0030976,GO:0000287,GO:0004737,GO:0003824,GO:0016831,GO:0016829	0	0	thiamin pyrophosphate binding; pyruvate decarboxylase activity; magnesium ion binding;
S07652	5.01634e-55	ref|XP_001244864.1|	hypothetical protein CIMG_04305	[Coccidioides immitis RS]	[EH]	KOG1185	Thiamine pyrophosphate-requiring enzyme	GO:0005488,GO:0030976,GO:0016740,GO:0000287,GO:0003824,GO:0016830	0	0	transferase activity; thiamin pyrophosphate binding; magnesium ion binding; carbon-carbon lyase activity;
S03609	1e-170	ref|XP_748943.1|	translation elongation factor eEF-3, putative	[Aspergillus fumigatus Af293]	[EJ]	KOG0062	ATPase component of ABC transporters with duplicated ATPase domains/Translation elongation factor EF-3b	GO:0016887,GO:0005524,GO:0003746,GO:0005488,GO:0000166,GO:0016020,GO:0017111	0	membrane;	ATPase activity; ATP binding; translation elongation factor activity;
S00447	7.88225e-75	ref|XP_001239950.1|	conserved hypothetical protein	[Coccidioides immitis RS]	[F]	KOG2555	AICAR transformylase/IMP cyclohydrolase/methylglyoxal synthase	GO:0006164,GO:0003937,GO:0016740,GO:0016787,GO:0004643	purine nucleotide biosynthetic process;	0	IMP cyclohydrolase activity; phosphoribosylaminoimidazolecarboxamide formyltransferase activity;
S02767	5.30978e-113	ref|XP_001209505.1|	adenylate kinase cytosolic	[Aspergillus terreus NIH2624]	[F]	KOG3078	Adenylate kinase	GO:0016301,GO:0006139,GO:0005524,GO:0016776,GO:0019201,GO:0004017	nucleobase, nucleoside, nucleotide and nucleic acid metabolic process;	0	ATP binding; adenylate kinase activity;
S02927	6.59701e-169	ref|XP_001265922.1|	IMP dehydrogenase, putative	[Neosartorya fischeri NRRL 181]	[F]	KOG2550	IMP dehydrogenase/GMP reductase	GO:0003938,GO:0008152,GO:0003824,GO:0006177	GMP biosynthetic process;	0	IMP dehydrogenase activity;
S01276	3.46655e-32	ref|XP_001270639.1|	phosphoribosyl-aminoimidazole-succinocarboxamide synthase	[Aspergillus clavatus NRRL 1]	[F]	KOG2835	Phosphoribosylamidoimidazole- succinocarboxamide synthase	GO:0005737,GO:0005634,GO:0004639,GO:0006189,GO:0006164,GO:0042493	de novo' IMP biosynthetic process; purine nucleotide biosynthetic process; response to drug	cytoplasm; nucleus	phosphoribosylaminoimidazolesuccinocarboxamide synthase activity
S02902	5.56817e-85	ref|NP_794670.1|	adenylosuccinate synthetase	[Pseudomonas syringae pv. tomato str. DC3000]	[F]	KOG1355	Adenylosuccinate synthase	GO:0016874,GO:0006522,GO:0006520,GO:0005525,GO:0000166,GO:0009152,GO:0004019,GO:0009117,GO:0046872,GO:0000287,GO:0006164,GO:0006531,GO:0006163GO:0046872,GO:0006164,GO:0005525,GO:0016874,GO:0000287,GO:0000166,GO:0004019GO:0046872,GO:0006164,GO:0005525,GO:0016874,GO:0000287,GO:0000166,GO:0004019	purine ribonucleotide biosynthetic process; alanine metabolic process; aspartate metabolic process;	0	adenylosuccinate synthase activity; GTP binding; magnesium ion binding;
S03059	7.91106e-86	ref|XP_001263831.1|	phosphoribosyl-aminoimidazole-succinocarboxamide synthase	[Neosartorya fischeri NRRL 181]	[F]	KOG2835	Phosphoribosylamidoimidazole- succinocarboxamide synthase	GO:0005737,GO:0005634,GO:0004639,GO:0006189,GO:0006164,GO:0042493	de novo' IMP biosynthetic process; purine nucleotide biosynthetic process; response to drug	cytoplasm; nucleus	phosphoribosylaminoimidazolesuccinocarboxamide synthase activity
S09804	1.82507e-64	ref|XP_370414.1|	hypothetical protein MGG_06911	[Magnaporthe grisea 70-15]	[F]	KOG3222	Inosine triphosphate pyrophosphatase	0	0	0	0
S03219	2.46323e-104	ref|ZP_01714220.1|	uracil-xanthine permease	[Pseudomonas putida GB-1]	[F]	KOG1292	Xanthine/uracil transporters	GO:0016020,GO:0006810,GO:0005215	transport;	membrane;	transporter activity;
S10597	1.0529e-71	ref|XP_748988.1|	CTP synthase, putative	[Aspergillus fumigatus Af293]	[F]	KOG2387	CTP synthase (UTP-ammonia lyase)	GO:0006221,GO:0003824,GO:0003883GO:0006221,GO:0003824,GO:0003883	pyrimidine nucleotide biosynthetic process;	0	CTP synthase activity;
S02112	3.87511e-115	ref|YP_275880.1|	ribonucleoside-diphosphate reductase, alpha subunit	[Pseudomonas syringae pv. phaseolicola 1448A]	[F]	KOG1112	Ribonucleotide reductase, alpha subunit	GO:0006260,GO:0016491,GO:0004748,GO:0005971GO:0006260,GO:0004748,GO:0005971GO:0006260,GO:0016491,GO:0004748,GO:0005971GO:0006260,GO:0016491,GO:0004748,GO:0005971	DNA replication;	ribonucleoside-diphosphate reductase complex;	ribonucleoside-diphosphate reductase activity;
S02135	1.83712e-66	ref|XP_663488.1|	hypothetical protein AN5884.2	[Aspergillus nidulans FGSC A4]	[F]	KOG1377	Uridine 5'- monophosphate synthase/orotate phosphoribosyltransferase	GO:0009116,GO:0004588,GO:0006221,GO:0016740,GO:0016757	nucleoside metabolic process; pyrimidine nucleotide biosynthetic process;	0	orotate phosphoribosyltransferase activity;
S05363	4.79963e-33	ref|XP_001266939.1|	phosphoribosyl diphosphate synthase isoform 4	[Neosartorya fischeri NRRL 181]	[FE]	KOG1448	Ribose-phosphate pyrophosphokinase	GO:0009165,GO:0009116,GO:0016978,GO:0004749,GO:0009156	ribonucleoside monophosphate biosynthetic process; nucleoside metabolic process;	0	ribose phosphate diphosphokinase activity; lipoate-protein ligase B activity;
S02180	7.15553e-13	ref|XP_001217693.1|	conserved hypothetical protein	[Aspergillus terreus NIH2624]	[G]	KOG2533	Permease of the major facilitator superfamily	GO:0016021,GO:0016020,GO:0006810,GO:0005215GO:0016021,GO:0016020,GO:0006810,GO:0005215	transport;	integral to membrane;	transporter activity;
S07610	6.00683e-47	ref|XP_001270259.1|	MFS transporter, putative	[Aspergillus clavatus NRRL 1]	[G]	KOG2533	Permease of the major facilitator superfamily	0	0	0	0
S01666	2.4806e-119	ref|XP_001209911.1|	glucokinase	[Aspergillus terreus NIH2624]	[G]	KOG1369	Hexokinase	GO:0016301,GO:0005524,GO:0004396,GO:0016740,GO:0000166,GO:0006096	0	0	kinase activity; nucleotide binding;
S10454	1.14776e-20	ref|XP_755905.1|	hexokinase family protein XprF, putative	[Aspergillus fumigatus Af293]	[G]	KOG1369	Hexokinase	GO:0016301,GO:0005524,GO:0004396,GO:0016740,GO:0000166,GO:0006096	0	0	transferase activity;
S11401	1.2231e-85	gb|AAL34519.2|	fructose 1,6-biphosphate aldolase 1	[Paracoccidioides brasiliensis]	[G]	KOG4153	Fructose 1,6-bisphosphate aldolase	GO:0008152,GO:0004332,GO:0003824,GO:0008270,GO:0006096,GO:0016829GO:0008152,GO:0004332,GO:0003824,GO:0008270,GO:0006096,GO:0016829GO:0008152,GO:0004332,GO:0003824,GO:0008270,GO:0006096,GO:0016829	glycolysis;	0	fructose-bisphosphate aldolase activity; zinc ion binding;
S11398	5.87841e-161	ref|XP_660479.1|	hypothetical protein AN2875.2	[Aspergillus nidulans FGSC A4]	[G]	KOG4153	Fructose 1,6-bisphosphate aldolase	GO:0008152,GO:0004332,GO:0003824,GO:0008270,GO:0006096,GO:0016829GO:0008152,GO:0004332,GO:0003824,GO:0008270,GO:0006096,GO:0016829GO:0008152,GO:0004332,GO:0003824,GO:0008270,GO:0006096,GO:0016829	glycolysis;	0	fructose-bisphosphate aldolase activity; zinc ion binding;
S03062	4.24742e-104	ref|XP_001259342.1|	triosephosphate isomerase	[Neosartorya fischeri NRRL 181]	[G]	KOG1643	Triosephosphate isomerase	GO:0006633,GO:0008610,GO:0006098,GO:0006096,GO:0003824,GO:0006094,GO:0016853,GO:0008152,GO:0004807	gluconeogenesis; fatty acid biosynthetic process; pentose-phosphate shunt; glycolysis;	0	triose-phosphate isomerase activity;
S11460	3.10727e-120	gb|AAQ62906.1|	glyceraldehyde 3-phosphate dehydrogenase	[Phaeosphaeria avenaria f. sp. triticae]	[G]	KOG0657	Glyceraldehyde 3-phosphate dehydrogenase	GO:0006006,GO:0016491,GO:0008943,GO:0006096,GO:0004365,GO:0051287GO:0006006,GO:0016491,GO:0008943,GO:0006096,GO:0004365,GO:0051287GO:0006006,GO:0008943,GO:0006096,GO:0004365,GO:0051287	glycolysis;	0	NAD binding; glyceraldehyde-3-phosphate dehydrogenase (phosphorylating) activity;
S11459	1.39192e-57	gb|ABK33667.1|	glyceraldehyde-3-phosphate dehydrogenase	[Hypocrea jecorina]	[G]	KOG0657	Glyceraldehyde 3-phosphate dehydrogenase	GO:0009277,GO:0005829,GO:0004365,GO:0009992,GO:0006094,GO:0006096,GO:0006096,GO:0006970	cellular osmoregulation; gluconeogenesis; glycolysis; response to osmotic stress	chitin- and beta-glucan-containing cell wall; cytosol	glyceraldehyde-3-phosphate dehydrogenase (phosphorylating) activity
S03806	6.00488e-17	sp|P19089|	G3P_CRYPAGlyceraldehyde-3-phosphate dehydrogenase (GAPDH) (GPD-1)	0	[G]	KOG0657	Glyceraldehyde 3-phosphate dehydrogenase	GO:0006006,GO:0016491,GO:0008943,GO:0006096,GO:0004365,GO:0051287GO:0006006,GO:0008943,GO:0006096,GO:0004365,GO:0051287GO:0006006,GO:0016491,GO:0008943,GO:0006096,GO:0004365,GO:0051287	0	0	0
S11458	6.91043e-100	sp|Q8WZN0|	G3P_SORMAGlyceraldehyde-3-phosphate dehydrogenase (GAPDH)	0	[G]	KOG0657	Glyceraldehyde 3-phosphate dehydrogenase	GO:0009277,GO:0005829,GO:0004365,GO:0009992,GO:0006094,GO:0006096,GO:0006096,GO:0006970	cellular osmoregulation; gluconeogenesis; glycolysis; response to osmotic stress	chitin- and beta-glucan-containing cell wall; cytosol	glyceraldehyde-3-phosphate dehydrogenase (phosphorylating) activity
S08944	1.21064e-177	sp|P41756|	PGK_ASPORPhosphoglycerate kinase	0	[G]	KOG1367	3-phosphoglycerate kinase	GO:0016301,GO:0005524,GO:0016740,GO:0004618,GO:0000166,GO:0006096GO:0016301,GO:0016740,GO:0004618,GO:0006096GO:0016301,GO:0005524,GO:0016740,GO:0004618,GO:0000166,GO:0006096	glycolysis;	0	phosphoglycerate kinase activity; ATP binding;
S00749	1.06696e-53	ref|XP_752401.1|	phosphoglycerate kinase PgkA, putative	[Aspergillus fumigatus Af293]	[G]	KOG1367	3-phosphoglycerate kinase	GO:0016301,GO:0005524,GO:0016740,GO:0004618,GO:0000166,GO:0006096GO:0016301,GO:0005524,GO:0016740,GO:0004618,GO:0000166,GO:0006096GO:0016301,GO:0016740,GO:0004618,GO:0006096	0	0	kinase activity; nucleotide binding;
S09807	7.67532e-119	ref|XP_660663.1|	hypothetical protein AN3059.2	[Aspergillus nidulans FGSC A4]	[G]	KOG4513	Phosphoglycerate mutase	GO:0005740,GO:0046537,GO:0009409	response to cold	mitochondrial envelope	2,3-bisphosphoglycerate-independent phosphoglycerate mutase activity
S03656	1e-170	ref|XP_750570.1|	enolase/allergen Asp F 22	[Aspergillus fumigatus Af293]	[G]	KOG2670	Enolase	GO:0046872,GO:0000015,GO:0004634,GO:0000287,GO:0006096,GO:0016829	glycolysis;	phosphopyruvate hydratase complex;	phosphopyruvate hydratase activity; magnesium ion binding;
S03888	2.84765e-38	ref|XP_001212080.1|	enolase	[Aspergillus terreus NIH2624]	[G]	KOG2670	Enolase	0	0	0	0
S00742	1.16412e-70	ref|XP_750370.1|	N-acetylglucosamine-phosphate mutase	[Aspergillus fumigatus Af293]	[G]	KOG2537	Phosphoglucomutase/phosphomannomutase	GO:0005975,GO:0016868GO:0005975,GO:0016868	carbohydrate metabolic process;	0	intramolecular transferase activity, phosphotransferases;
S01899	1.34672e-28	ref|NP_887002.1|	autotransporter	[Bordetella bronchiseptica RB50]	[G]	KOG0658	Glycogen synthase kinase-3	GO:0005488,GO:0007155	0	0	0
S07036	1.2903e-119	ref|XP_001396556.1|	hypothetical protein An15g00170	[Aspergillus niger]	[G]	KOG0658	Glycogen synthase kinase-3	GO:0016301,GO:0005524,GO:0004672,GO:0016740,GO:0000166,GO:0006468,GO:0006810,GO:0004674GO:0016301,GO:0005524,GO:0004672,GO:0016740,GO:0000166,GO:0006468,GO:0004674	protein amino acid phosphorylation; transport;	0	ATP binding; protein serine/threonine kinase activity;
S00892	1.46452e-47	ref|XP_001268099.1|	6-phosphogluconate dehydrogenase, decarboxylating	[Aspergillus clavatus NRRL 1]	[G]	KOG2653	6-phosphogluconate dehydrogenase	GO:0016491,GO:0006098,GO:0004616,GO:0050662,GO:0050661GO:0016491,GO:0006098,GO:0004616,GO:0050662,GO:0050661	0	0	oxidoreductase activity; coenzyme binding;
S02672	5.46368e-37	ref|YP_237679.1|	ribulose-phosphate 3-epimerase	[Pseudomonas syringae pv. syringae B728a]	[G]	KOG3111	D-ribulose-5-phosphate 3-epimerase	GO:0008152,GO:0005975,GO:0004750,GO:0003824,GO:0016853GO:0008152,GO:0005975,GO:0004750,GO:0003824,GO:0016853GO:0008152,GO:0005975,GO:0004750,GO:0003824,GO:0016853	carbohydrate metabolic process;	0	ribulose-phosphate 3-epimerase activity;
S06735	2.86855e-55	ref|XP_750949.1|	ribose 5-phosphate isomerase A	[Aspergillus fumigatus Af293]	[G]	KOG3075	Ribose 5-phosphate isomerase	GO:0004751,GO:0009052GO:0004751,GO:0009052,GO:0016853	pentose-phosphate shunt, non-oxidative branch;	0	ribose-5-phosphate isomerase activity;
S00032	7.5237e-92	ref|XP_001391467.1|	hypothetical protein An07g03850	[Aspergillus niger]	[G]	KOG2772	Transaldolase	GO:0004801,GO:0005737,GO:0008152,GO:0005975,GO:0006098,GO:0003824GO:0004801,GO:0005737,GO:0008152,GO:0005975,GO:0006098,GO:0003824	pentose-phosphate shunt;	cytoplasm;	transaldolase activity;
S01028	1.1326e-98	ref|XP_752720.1|	transketolase TktA	[Aspergillus fumigatus Af293]	[G]	KOG0523	Transketolase	GO:0004802GO:0004802	0	0	transketolase activity;
S03029	9.65759e-127	ref|XP_001274133.1|	transaldolase	[Aspergillus clavatus NRRL 1]	[G]	KOG2772	Transaldolase	GO:0004801,GO:0005737,GO:0008152,GO:0005975,GO:0006098,GO:0003824	pentose-phosphate shunt;	cytoplasm;	transaldolase activity;
S13934	1.13573e-160	ref|XP_001392696.1|	hypothetical protein An08g05790	[Aspergillus niger]	[G]	KOG2099	Glycogen phosphorylase	0	0	0	0
S07169	4.44592e-86	gb|AAA33319.1|	phosphomannose isomerase	0	[G]	KOG2757	Mannose-6-phosphate isomerase	GO:0046872,GO:0005975,GO:0004476,GO:0008270,GO:0016853	carbohydrate metabolic process;	0	zinc ion binding; mannose-6-phosphate isomerase activity;
S03272	1e-170	dbj|BAE58157.1|	unnamed protein product	[Aspergillus oryzae]	[G]	KOG0450	2-oxoglutarate dehydrogenase, E1 subunit	GO:0016624,GO:0030976,GO:0008152,GO:0006096,GO:0004591	glycolysis;	0	oxoglutarate dehydrogenase (succinyl-transferring) activity; thiamin pyrophosphate binding;
S03642	1.22088e-63	ref|XP_001275318.1|	NAD dependent epimerase/dehydratase family protein	[Aspergillus clavatus NRRL 1]	[G]	KOG1203	Predicted dehydrogenase	0	0	0	0
S06800	6.73151e-49	dbj|BAE64845.1|	unnamed protein product	[Aspergillus oryzae]	[G]	KOG0223	Aquaporin (major intrinsic protein family)	0	0	0	0
S07512	3.90468e-35	ref|XP_958813.1|	hypothetical protein	[Neurospora crassa OR74A]	[G]	KOG2517	Ribulose kinase and related carbohydrate kinases	GO:0016301,GO:0016740,GO:0004370,GO:0005975,GO:0006072	carbohydrate metabolic process; glycerol-3-phosphate metabolic process;	0	glycerol kinase activity;
S05822	6.53028e-46	dbj|BAE57828.1|	unnamed protein product	[Aspergillus oryzae]	[G]	KOG2806	Chitinase	GO:0006032,GO:0004553,GO:0005975,GO:0043169,GO:0003824,GO:0004568,GO:0016998GO:0043169,GO:0004568,GO:0016787,GO:0005975,GO:0003824,GO:0004553,GO:0008152,GO:0006032,GO:0016798GO:0043169,GO:0004568,GO:0016787,GO:0005975,GO:0003824,GO:0004553,GO:0008152,GO:0006032,GO:0016798	chitin catabolic process; cell wall catabolic process;	0	chitinase activity; cation binding;
S01543	5.43034e-74	gb|AAQ75798.3|	chitinase	[Paracoccidioides brasiliensis]	[G]	KOG2806	Chitinase	GO:0043169,GO:0004568,GO:0016787,GO:0005975,GO:0003824,GO:0004553,GO:0008152,GO:0006032,GO:0016798GO:0043169,GO:0004568,GO:0016787,GO:0005975,GO:0003824,GO:0004553,GO:0008152,GO:0006032,GO:0016798GO:0043169,GO:0004568,GO:0016787,GO:0005975,GO:0003824,GO:0004553,GO:0008152,GO:0006032,GO:0016798	chitin catabolic process;	0	chitinase activity; cation binding;
S02998	2.1034e-19	ref|XP_001259785.1|	ER membrane protein (Wsc4), putative	[Neosartorya fischeri NRRL 181]	[GO]	KOG4157	beta-1,6-N-acetylglucosaminyltransferase, contains WSC domain	GO:0005789,GO:0005624,GO:0004888,GO:0045047,GO:0009408,GO:0006950,GO:0006616	protein targeting to ER; response to heat; response to stress; SRP-dependent cotranslational protein targeting to membrane, translocation	endoplasmic reticulum membrane; membrane fraction	transmembrane receptor activity
S03411	2.15446e-170	ref|XP_001276610.1|	beta-N-acetylhexosaminidase NagA, putative	[Aspergillus clavatus NRRL 1]	[G]	KOG2499	Beta-N-acetylhexosaminidase	GO:0004563,GO:0005975,GO:0043169,GO:0003824	carbohydrate metabolic process;	0	cation binding; beta-N-acetylhexosaminidase activity;
S00116	1.26679e-40	ref|XP_749114.1|	alpha,alpha-trehalose phosphate synthase subunit TPS3, putative	[Aspergillus fumigatus Af293]	[G]	KOG1050	Trehalose-6-phosphate synthase component TPS1 and related subunits	GO:0005992,GO:0008152,GO:0003824GO:0005992,GO:0008152,GO:0003824	0	0	0
S12068	6.84632e-78	ref|XP_001271364.1|	glycolipid transfer protein HET-C2, putative	[Aspergillus clavatus NRRL 1]	[G]	KOG3221	Glycolipid transfer protein	0	0	0	0
S08932	1.05088e-71	ref|XP_001394219.1|	hypothetical protein An11g02170	[Aspergillus niger]	[G]	KOG2843	Fumarylacetoacetase	GO:0004334,GO:0016787,GO:0008152,GO:0003824,GO:0009072	aromatic amino acid family metabolic process;	0	fumarylacetoacetase activity;
S05011	3.69444e-23	gb|AAG48158.1|	AF129495_1class I alpha-mannosidase	[Ophiostoma novo-ulmi]	[G]	KOG2204	Mannosyl-oligosaccharide alpha-1,2-mannosidase and related glycosyl hydrolases	GO:0005509,GO:0016020,GO:0004571	0	0	molecular_function;
S01033	7.28302e-97	ref|XP_001209015.1|	hypothetical protein ATEG_01650	[Aspergillus terreus NIH2624]	[G]	KOG4342	Alpha-mannosidase	0	0	0	0
S04736	7.28598e-27	gb|EAT80497.1|	hypothetical protein SNOG_12085	[Phaeosphaeria nodorum SN15]	[G]	KOG1604	Predicted mutarotase	GO:0005975,GO:0016853	0	0	0
S11474	5.01092e-79	ref|XP_748068.1|	alpha-1,2-mannosyltransferase (Ktr4), putative	[Aspergillus fumigatus Af293]	[G]	KOG4472	Glycolipid 2-alpha-mannosyltransferase (alpha-1,2-mannosyltransferase)	GO:0006486,GO:0016740,GO:0016020,GO:0004377,GO:0016757	0	0	transferase activity, transferring glycosyl groups;
S00809	4.37758e-97	ref|YP_274787.1|	D-mannonate oxidoreductase/xylulokinase	[Pseudomonas syringae pv. phaseolicola 1448A]	[G]	KOG2531	Sugar (pentulose and hexulose) kinases	GO:0016301,GO:0016740,GO:0005975,GO:0005997,GO:0004856GO:0016301,GO:0016740,GO:0005975,GO:0005997,GO:0004856GO:0016301,GO:0016740,GO:0005975,GO:0005997,GO:0004856GO:0016740,GO:0050662,GO:0004856,GO:0016301,GO:0005975,GO:0016491,GO:0003824,GO:0005997,GO:0008866,GO:0008152	xylulose metabolic process;	0	xylulokinase activity; fructuronate reductase activity; coenzyme binding;
S12014			[No sigificant hits found]		[H]	KOG1284	Bifunctional GTP cyclohydrolase II/3,4-dihydroxy-2butanone-4-phosphate synthase	0	0	0	0
S06170			[No sigificant hits found]		[H]	KOG3754	Gamma-glutamylcysteine synthetase	0	0	0	0
S01367	3.9479e-126	ref|XP_754006.1|	5-aminolevulinic acid synthase HemA	[Aspergillus fumigatus Af293]	[H]	KOG1360	5-aminolevulinate synthase	GO:0009058,GO:0006783,GO:0016740,GO:0008415,GO:0008152,GO:0003870,GO:0016769	heme biosynthetic process;	0	transferase activity, transferring nitrogenous groups; 5-aminolevulinate synthase activity;
S03339	1e-170	ref|XP_001392315.1|	hypothetical protein An08g01960	[Aspergillus niger]	[H]	KOG1370	S-adenosylhomocysteine hydrolase	GO:0004013,GO:0016787,GO:0006730	one-carbon compound metabolic process;	0	adenosylhomocysteinase activity;
S02656	3.52813e-103	ref|XP_001391204.1|	hypothetical protein An07g01150	[Aspergillus niger]	[H]	KOG4254	Phytoene desaturase	GO:0016705,GO:0016491,GO:0016117,GO:0016021,GO:0016020,GO:0006118,GO:0050660GO:0016705,GO:0016491,GO:0016117,GO:0006118,GO:0050660	cellular metabolic process;	membrane;	oxidoreductase activity;
S04868	6.07416e-20	ref|YP_001098888.1|	nicotinic acid mononucleotide adenylyltransferase, NAD(P)-requiring	[Herminiimonas arsenicoxydans]	[H]	KOG1518	Coproporphyrinogen III oxidase CPO/HEM13	GO:0009058,GO:0019363,GO:0016779,GO:0004515,GO:0016740,GO:0009435,GO:0003824GO:0009058,GO:0019363,GO:0016779,GO:0004515,GO:0016740,GO:0009435,GO:0003824	NAD biosynthetic process;	0	nicotinate-nucleotide adenylyltransferase activity;
S03044	3.69823e-94	ref|XP_001216239.1|	hypothetical protein ATEG_07618	[Aspergillus terreus NIH2624]	[H]	KOG2586	Pyridoxamine-phosphate oxidase	GO:0008615,GO:0010181,GO:0004733	0	0	0
S02421	3.68578e-40	ref|YP_793733.1|	porphobilinogen deaminase	[Pseudomonas aeruginosa UCBPP-PA14]	[H]	KOG2892	Porphobilinogen deaminase	GO:0004418,GO:0016740,GO:0006779GO:0004418,GO:0016740,GO:0006779	porphyrin biosynthetic process;	0	hydroxymethylbilane synthase activity; lyase activity;
S10160	3.05464e-62	ref|XP_001394639.1|	hypothetical protein An11g06610	[Aspergillus niger]	[H]	KOG3199	Nicotinamide mononucleotide adenylyl transferase	GO:0009058,GO:0016779,GO:0016740,GO:0009435	NAD biosynthetic process;	0	nucleotidyltransferase activity;
S09722	6.27967e-92	ref|XP_750774.1|	ubiquinone biosynthesis methlytransferase Coq5, putative	[Aspergillus fumigatus Af293]	[H]	KOG1540	Ubiquinone biosynthesis methyltransferase COQ5	GO:0008168,GO:0016740	0	0	methyltransferase activity;
S03057	3.23077e-84	ref|XP_001275746.1|	NADH-cytochrome B5 reductase	[Aspergillus clavatus NRRL 1]	[HC]	KOG0534	NADH-cytochrome b-5 reductase	GO:0016491,GO:0004128,GO:0006118,GO:0051287,GO:0050660	electron transport;	0	NAD binding; FAD binding; cytochrome-b5 reductase activity;
S00432	1.27441e-42	gb|EAT90781.1|	hypothetical protein SNOG_01132	[Phaeosphaeria nodorum SN15]	[HE]	KOG2790	Phosphoserine aminotransferase	GO:0016740,GO:0008152,GO:0006564,GO:0008483	L-serine biosynthetic process;	0	transaminase activity;
S03307	1.36017e-50	ref|XP_001266166.1|	CRAL/TRIO domain protein	[Neosartorya fischeri NRRL 181]	[I]	KOG1471	Phosphatidylinositol transfer protein SEC14 and related proteins	0	0	0	0
S04962	1.00778e-67	ref|XP_001212206.1|	conserved hypothetical protein	[Aspergillus terreus NIH2624]	[I]	KOG1176	Acyl-CoA synthetase	GO:0008152,GO:0003824GO:0008152,GO:0003824	metabolic process;	0	catalytic activity;
S03607	1e-170	dbj|BAE57773.1|	unnamed protein product	[Aspergillus oryzae]	[I]	KOG1393	Hydroxymethylglutaryl-CoA synthase	GO:0004421,GO:0006084	acetyl-CoA metabolic process;	0	hydroxymethylglutaryl-CoA synthase activity;
S02153	5.47908e-99	dbj|BAE57269.1|	unnamed protein product	[Aspergillus oryzae]	[I]	KOG3189	Phosphomannomutase	0	0	0	0
S01990	1.5779e-76	ref|XP_001400672.1|	hypothetical protein An14g00430	[Aspergillus niger]	[I]	KOG2304	3-hydroxyacyl-CoA dehydrogenase	0	0	0	0
S10146	7.95844e-40	ref|ZP_01463931.1|	proline iminopeptidase	[Stigmatella aurantiaca DW4/3-1]	[I]	KOG4178	Soluble epoxide hydrolase	GO:0006725,GO:0006508,GO:0005737,GO:0016787,GO:0004177,GO:0008233,GO:0016804GO:0006725,GO:0006508,GO:0005737,GO:0016787,GO:0004177,GO:0008233,GO:0016804	cellular metabolic process;	0	aminopeptidase activity;
S11393	7.1427e-59	ref|XP_001401497.1|	hypothetical protein An04g01320	[Aspergillus niger]	[I]	KOG2987	Fatty acid desaturase	0	0	0	oxidoreductase activity;
S01744	3.87861e-55	ref|XP_753053.1|	sphinganine hydroxylase Sur2, putative	[Aspergillus fumigatus Af293]	[I]	KOG0874	Sphingolipid hydroxylase	GO:0008152,GO:0003824	metabolic process;	0	catalytic activity;
S04136	2.48035e-40	ref|XP_001273445.1|	acyl-CoA oxidase	[Aspergillus clavatus NRRL 1]	[I]	KOG0136	Acyl-CoA oxidase	GO:0005777,GO:0003997,GO:0003995,GO:0006635,GO:0006118,GO:0050660,GO:0006631	electron transport; fatty acid beta-oxidation;	peroxisome;	acyl-CoA dehydrogenase activity; FAD binding; acyl-CoA oxidase activity;
S00202			[No sigificant hits found]		[I]	KOG1177	Long chain fatty acid acyl-CoA ligase	GO:0008152,GO:0003824GO:0008152,GO:0003824	metabolic process;	0	catalytic activity;
S06294	1.51207e-92	dbj|BAE60845.1|	unnamed protein product	[Aspergillus oryzae]	[I]	KOG1389	3-oxoacyl CoA thiolase	GO:0016740,GO:0008415,GO:0003988	0	0	acetyl-CoA C-acyltransferase activity;
S02551	1.5017e-114	ref|XP_001268675.1|	fatty acid hydroxylase, putative	[Aspergillus clavatus NRRL 1]	[I]	KOG0539	Sphingolipid fatty acid hydroxylase	GO:0046872,GO:0020037,GO:0046914,GO:0005506	0	0	heme binding; iron ion binding;
S04770	4.21938e-27	ref|XP_753257.1|	oxidoreductase, short chain dehydrogenase/reductase family	[Aspergillus fumigatus Af293]	[I]	KOG1014	17 beta-hydroxysteroid dehydrogenase type 3, HSD17B3	GO:0016491,GO:0008152GO:0016491,GO:0008152	0	0	0
S01791	2.10285e-50	ref|XP_001400728.1|	hypothetical protein An14g00990	[Aspergillus niger]	[I]	KOG1206	Peroxisomal multifunctional beta-oxidation protein and related enzymes	GO:0016491,GO:0008152,GO:0016829,GO:0016853	0	0	catalytic activity;
S01699	3.11227e-37	ref|XP_001267126.1|	PAP2 domain protein	[Neosartorya fischeri NRRL 181]	[I]	KOG3030	Lipid phosphate phosphatase and related enzymes of the PAP2 family	0	0	0	0
S10142	1.39542e-67	ref|XP_747207.1|	acetyl-CoA acetyltransferase, putative	[Aspergillus fumigatus Af293]	[I]	KOG1390	Acetyl-CoA acetyltransferase	GO:0016740	0	0	transferase activity;
S03423	4.77223e-62	ref|YP_001235437.1|	short-chain dehydrogenase/reductase SDR	[Acidiphilium cryptum JF-5]	[I]	KOG1200	Mitochondrial/plastidial beta-ketoacyl-ACP reductase	GO:0016491,GO:0008152GO:0016491,GO:0008152GO:0016491,GO:0008152	0	0	0
S10829	1.50802e-87	ref|XP_001389811.1|	hypothetical protein An01g14110	[Aspergillus niger]	[I]	KOG2420	Phosphatidylserine decarboxylase	GO:0004609,GO:0008654	phospholipid biosynthetic process;	0	phosphatidylserine decarboxylase activity;
S09058	1.37518e-40	ref|XP_753705.1|	Phospholipase/Carboxylesterase superfamily	[Aspergillus fumigatus Af293]	[I]	KOG2112	Lysophospholipase	0	0	0	0
S06451	5.96768e-09	ref|XP_001209364.1|	conserved hypothetical protein	[Aspergillus terreus NIH2624]	[IT]	KOG1435	Sterol reductase/lamin B receptor	GO:0016020	0	0	0
S07405	8.60652e-93	ref|XP_001398810.1|	hypothetical protein An18g03480	[Aspergillus niger]	[IT]	KOG1435	Sterol reductase/lamin B receptor	0	0	membrane;	0
S00149	1.24481e-24	ref|XP_001246393.1|	hypothetical protein CIMG_00164	[Coccidioides immitis RS]	[J]	KOG1069	Exosomal 3'-5' exoribonuclease complex, subunit	0	0	0	0
S10123			[No sigificant hits found]		[J]	KOG1069	Exosomal 3'-5' exoribonuclease complex, subunit Rrp45	GO:0003723,GO:0006396,GO:0004519,GO:0000175	0	0	0
S04473	1.73417e-119	ref|XP_001264623.1|	cell wall biogenesis protein phosphatase Ssd1, putative	[Neosartorya fischeri NRRL 181]	[J]	KOG2102	Exosomal 3'-5' exoribonuclease complex, subunit Rrp44/Dis3	GO:0005737,GO:0003723,GO:0007047,GO:0001302,GO:0042493	cell wall organization and biogenesis; replicative cell aging; response to drug	cytoplasm	RNA binding
S12094	2.89534e-92	ref|XP_001242842.1|	hypothetical protein CIMG_06738	[Coccidioides immitis RS]	[J]	KOG3271	Translation initiation factor 5A (eIF-5A)	0	0	0	0
S03515	1.0634e-65	ref|XP_001388724.1|	hypothetical protein An01g02900	[Aspergillus niger]	[J]	KOG3271	Translation initiation factor 5A (eIF-5A)	0	0	0	0
S02952	6.50669e-21	ref|XP_001270835.1|	eukaryotic translation initiation factor 4, putative	[Aspergillus clavatus NRRL 1]	[J]	KOG0327	Translation initiation factor 4F, helicase subunit (eIF-4A) and related helicases	GO:0004386,GO:0003676,GO:0005524,GO:0003743,GO:0008026GO:0003743GO:0003743	0	0	ATP binding; ATP-dependent helicase activity; translation initiation factor activity;
S03402	1.20996e-127	ref|XP_754798.1|	eukaryotic translation initiation factor 4, putative	[Aspergillus fumigatus Af293]	[J]	KOG0327	Translation initiation factor 4F, helicase subunit (eIF-4A) and related helicases	GO:0004386,GO:0016787,GO:0003676,GO:0000166,GO:0006412,GO:0005524,GO:0003723,GO:0008026,GO:0003743GO:0003743GO:0004386,GO:0016787,GO:0003676,GO:0000166,GO:0006412,GO:0005524,GO:0003723,GO:0008026,GO:0003743	translation;	0	RNA binding; ATP binding; ATP-dependent helicase activity; translation initiation factor activity;
S10001	1.32706e-84	ref|XP_001270835.1|	eukaryotic translation initiation factor 4, putative	[Aspergillus clavatus NRRL 1]	[J]	KOG0327	Translation initiation factor 4F, helicase subunit (eIF-4A) and related helicases	GO:0004386,GO:0016787,GO:0003676,GO:0000166,GO:0006412,GO:0005524,GO:0003723,GO:0008026,GO:0003743GO:0003743GO:0003743	translation;	0	RNA binding; ATP binding; ATP-dependent helicase activity; translation initiation factor activity;
S01961	2.73358e-95	dbj|BAE61548.1|	unnamed protein product	[Aspergillus oryzae]	[J]	KOG1669	Predicted mRNA cap-binding protein related to eIF-4E	0	translational initiation;	cytoplasm;	RNA binding; translation initiation factor activity;
S10286	1.22614e-49	ref|XP_001262419.1|	eukaryotic translation initiation factor 3 subunit EifCc, putative	[Neosartorya fischeri NRRL 181]	[J]	KOG1076	Translation initiation factor 3, subunit c (eIF-3c)	GO:0006413,GO:0003743,GO:0005852	translational initiation;	eukaryotic translation initiation factor 3 complex;	translation initiation factor activity;
S06739	1.21006e-74	dbj|BAE64856.1|	unnamed protein product	[Aspergillus oryzae]	[J]	KOG1076	Translation initiation factor 3, subunit c (eIF-3c)	GO:0006413,GO:0003743,GO:0005852	translational initiation;	eukaryotic translation initiation factor 3 complex;	translation initiation factor activity;
S00778	2.3243e-68	ref|XP_001398923.1|	hypothetical protein An18g04650	[Aspergillus niger]	[J]	KOG1466	Translation initiation factor 2B, alpha subunit (eIF-2Balpha/GCN3)	0	0	0	0
S06442	1.80504e-47	ref|XP_001274431.1|	translation initiation factor eIF-2B alpha subunit, putative	[Aspergillus clavatus NRRL 1]	[J]	KOG1466	Translation initiation factor 2B, alpha subunit (eIF-2Balpha/GCN3)	0	0	0	0
S02302	6.4503e-114	ref|XP_682093.1|	hypothetical protein AN8824.2	[Aspergillus nidulans FGSC A4]	[J]	KOG3185	Translation initiation factor 6 (eIF-6)	GO:0003743,GO:0042256,GO:0043022GO:0042256,GO:0043022	mature ribosome assembly;	0	ribosome binding; translation initiation factor activity;
S02518	1.58725e-10	ref|XP_001215551.1|	elongation factor 3	[Aspergillus terreus NIH2624]	[J]	KOG1242	Protein containing adaptin N-terminal region	0	0	0	0
S01340	1.11447e-61	ref|XP_001215551.1|	elongation factor 3	[Aspergillus terreus NIH2624]	[J]	KOG1242	Protein containing adaptin N-terminal region	GO:0016887,GO:0005524,GO:0003746,GO:0005488,GO:0000166,GO:0016020,GO:0017111	0	membrane;	ATPase activity; ATP binding; translation elongation factor activity;
S03521	1e-170	ref|XP_663934.1|	elongation factor 2	[Aspergillus nidulans FGSC A4]	[J]	KOG0469	Elongation factor 2	GO:0005525,GO:0003746,GO:0003924GO:0005525,GO:0003746,GO:0003924	0	0	translation elongation factor activity; GTPase activity; GTP binding;
S03791	1.99432e-85	sp|Q9Y713|	EF1A_ASPORElongation factor 1-alpha (EF-1-alpha)	0	[J]	KOG0052	Translation elongation factor EF-1 alpha/Tu	GO:0006414,GO:0005525,GO:0003746,GO:0006412,GO:0003924,GO:0005737,GO:0000166	translational elongation;	cytoplasm;	translation elongation factor activity; GTP binding; GTPase activity;
S09969	2.45353e-69	ref|XP_001222639.1|	elongation factor 1-alpha	[Chaetomium globosum CBS 148.51]	[J]	KOG0052	Translation elongation factor EF-1 alpha/Tu	GO:0006414,GO:0005525,GO:0003746,GO:0006412,GO:0003924,GO:0005737,GO:0000166	translational elongation;	cytoplasm;	translation elongation factor activity; GTP binding; GTPase activity;
S11583	3.1279e-107	ref|XP_001395223.1|	hypothetical protein An12g01350	[Aspergillus niger]	[J]	KOG0877	40S ribosomal protein S2/30S ribosomal protein S5	0	0	0	0
S03650	7.36707e-134	ref|XP_001270703.1|	40S ribosomal protein S4, putative	[Aspergillus clavatus NRRL 1]	[J]	KOG0378	40S ribosomal protein S4	GO:0003735,GO:0003723,GO:0006412,GO:0005840,GO:0005622	translation;	ribosome;	RNA binding; structural constituent of ribosome;
S03676	2.36017e-115	ref|XP_682139.1|	hypothetical protein AN8870.2	[Aspergillus nidulans FGSC A4]	[J]	KOG1628	40S ribosomal protein S3A	GO:0003735,GO:0006412,GO:0030529,GO:0005840,GO:0005622	translation;	ribosome;	structural constituent of ribosome;
S03564	1.52965e-109	ref|XP_001401950.1|	hypothetical protein An04g05850	[Aspergillus niger]	[J]	KOG1646	40S ribosomal protein S6	GO:0003735,GO:0006412,GO:0005840,GO:0005622	translation;	ribosome;	structural constituent of ribosome;
S03520	1.40131e-76	ref|XP_001271077.1|	40S ribosomal protein S7e	[Aspergillus clavatus NRRL 1]	[J]	KOG3320	40S ribosomal protein S7	GO:0003735,GO:0006412,GO:0005840,GO:0005622	translation;	ribosome;	structural constituent of ribosome;
S10928	6.81295e-102	ref|XP_001210932.1|	40S ribosomal protein S5	[Aspergillus terreus NIH2624]	[J]	KOG3291	Ribosomal protein S7	0	0	0	0
S03512	5.41837e-19	ref|XP_001269730.1|	40S ribosomal protein S8e	[Aspergillus clavatus NRRL 1]	[J]	KOG3283	40S ribosomal protein S8	GO:0030529,GO:0005622	0	ribonucleoprotein complex;	0
S03586	7.92835e-72	ref|XP_662826.1|	hypothetical protein AN5222.2	[Aspergillus nidulans FGSC A4]	[J]	KOG1728	40S ribosomal protein S11	GO:0003735,GO:0006412,GO:0030529,GO:0005840,GO:0005622	translation;	ribosome;	structural constituent of ribosome;
S10723	7.96701e-74	ref|XP_748980.1|	40S ribosomal protein S13	[Aspergillus fumigatus Af293]	[J]	KOG0400	40S ribosomal protein S13	GO:0003735,GO:0006412,GO:0030529,GO:0005840,GO:0005622	translation;	ribosome;	structural constituent of ribosome;
S03143	1.41338e-57	ref|XP_663564.1|	40S ribosomal protein S14	[Aspergillus nidulans FGSC A4]	[J]	KOG0407	40S ribosomal protein S14	GO:0003735,GO:0006412,GO:0030529,GO:0005840,GO:0005622GO:0003735,GO:0006412,GO:0030529,GO:0005840,GO:0005622	translation;	ribosome;	structural constituent of ribosome;
S00026	2.25937e-69	ref|XP_366150.2|	hypothetical protein MGG_10370	[Magnaporthe grisea 70-15]	[J]	KOG0898	40S ribosomal protein S15	0	0	0	0
S03681	6.44191e-58	ref|XP_755342.2|	40S ribosomal protein S15, putative	[Aspergillus fumigatus Af293]	[J]	KOG0898	40S ribosomal protein S15	0	0	0	0
S03343	4.49435e-61	ref|XP_663583.1|	40S ribosomal protein S17	[Aspergillus nidulans FGSC A4]	[J]	KOG0187	40S ribosomal protein S17	GO:0003735,GO:0006412,GO:0005840,GO:0005622	translation;	ribosome;	structural constituent of ribosome;
S03639	2.2258e-36	ref|XP_001212580.1|	40S ribosomal protein S18	[Aspergillus terreus NIH2624]	[J]	KOG3311	Ribosomal protein S18	0	0	0	0
S10754	1.59397e-65	ref|XP_661664.1|	40S ribosomal protein S19	[Aspergillus nidulans FGSC A4]	[J]	KOG3411	40S ribosomal protein S19	GO:0003735,GO:0006412,GO:0030529,GO:0005840,GO:0005622	translation;	ribosome;	structural constituent of ribosome;
S00241	1.24919e-22	dbj|BAE54875.1|	unnamed protein product	[Aspergillus oryzae]	[J]	KOG3411	40S ribosomal protein S19	0	0	0	0
S03257	9.98998e-53	ref|XP_001272995.1|	predicted protein	[Aspergillus clavatus NRRL 1]	[J]	KOG0900	40S ribosomal protein S20	GO:0003735,GO:0006412,GO:0015935,GO:0005840,GO:0005622	translation;	small ribosomal subunit;	structural constituent of ribosome;
S03746	1.86564e-73	ref|XP_368178.1|	hypothetical protein MGG_01066	[Magnaporthe grisea 70-15]	[J]	KOG1749	40S ribosomal protein S23	GO:0003735,GO:0006412,GO:0015935,GO:0030529,GO:0005840,GO:0005622GO:0003735,GO:0006412,GO:0015935,GO:0030529,GO:0005840,GO:0005622	translation;	small ribosomal subunit;	structural constituent of ribosome;
S03592	1.63267e-47	ref|XP_001395139.1|	hypothetical protein An12g00510	[Aspergillus niger]	[J]	KOG3424	40S ribosomal protein S24	0	translation;	ribosome;	structural constituent of ribosome; nucleotide binding;
S03688	5.44164e-29	ref|XP_001264111.1|	40S ribosomal protein S25, putative	[Neosartorya fischeri NRRL 181]	[J]	KOG1767	40S ribosomal protein S25	0	0	0	0
S03600	2.79433e-61	dbj|BAE57827.1|	unnamed protein product	[Aspergillus oryzae]	[J]	KOG0004	Ubiquitin/40S ribosomal protein S27a fusion	GO:0003735,GO:0006412,GO:0005840,GO:0006464,GO:0005622	translation; protein modification process;	ribosome;	structural constituent of ribosome;
S03218	9.00189e-19	ref|XP_001261370.1|	Ribosomal protein S28e	[Neosartorya fischeri NRRL 181]	[J]	KOG3502	40S ribosomal protein S28	GO:0003735,GO:0006412,GO:0005840,GO:0005622	translation;	ribosome;	structural constituent of ribosome;
S03189	3.11978e-19	ref|XP_385091.1|	hypothetical protein FG04915.1	[Gibberella zeae PH-1]	[JO]	KOG0009	Ubiquitin-like/40S ribosomal S30 protein fusion	GO:0003735,GO:0006412,GO:0005840,GO:0005622	translation;	ribosome;	structural constituent of ribosome;
S02799	1.21231e-109	ref|XP_001271313.1|	40S ribosomal protein S0	[Aspergillus clavatus NRRL 1]	[J]	KOG0830	40S ribosomal protein SA (P40)/Laminin receptor 1	GO:0003735,GO:0006412,GO:0015935,GO:0030529,GO:0005840,GO:0005622	translation;	small ribosomal subunit;	structural constituent of ribosome;
S03858	1e-72	gb|EDN07392.1|	60S ribosomal protein L3	[Ajellomyces capsulatus NAm1]	[J]	KOG0746	60S ribosomal protein L3 and related proteins	GO:0003735,GO:0006412,GO:0030529,GO:0005840,GO:0005622	translation;	ribosome;	structural constituent of ribosome;
S10496	6.02619e-119	ref|XP_755517.1|	60S ribosomal protein L3	[Aspergillus fumigatus Af293]	[J]	KOG0746	60S ribosomal protein L3 and related proteins	GO:0003735,GO:0006412,GO:0030529,GO:0005840,GO:0005622	translation;	ribosome;	structural constituent of ribosome;
S02747	6.61997e-139	ref|XP_001392690.1|	hypothetical protein An08g05730	[Aspergillus niger]	[J]	KOG0875	60S ribosomal protein L5	GO:0003735,GO:0008097,GO:0006412,GO:0005840,GO:0005622GO:0003735,GO:0008097,GO:0006412,GO:0005840,GO:0005622	translation;	ribosome;	5S rRNA binding; structural constituent of ribosome;
S03691	5.41352e-38	gb|AAY86760.1|	60S ribosomal protein L7	[Chaetomium globosum]	[J]	KOG3184	60S ribosomal protein L7	GO:0003735,GO:0006412,GO:0015934,GO:0030528,GO:0005840,GO:0005622	translation;	large ribosomal subunit;	structural constituent of ribosome; transcription regulator activity;
S03532	2.12381e-118	ref|XP_001212508.1|	60S ribosomal protein L8	[Aspergillus terreus NIH2624]	[J]	KOG3166	60S ribosomal protein L7A	0	0	0	0
S11434	9.01886e-89	ref|XP_001218018.1|	60S ribosomal protein L2	[Aspergillus terreus NIH2624]	[J]	KOG2309	60s ribosomal protein L2/L8	GO:0003735,GO:0006412,GO:0030529,GO:0005840,GO:0005622	translation;	ribosome;	structural constituent of ribosome;
S03382	2.41138e-89	ref|XP_001267248.1|	60S ribosomal protein L11	[Neosartorya fischeri NRRL 181]	[J]	KOG0397	60S ribosomal protein L11	GO:0003735,GO:0006412,GO:0030529,GO:0005840,GO:0005622	translation;	ribosome;	structural constituent of ribosome;
S03570	3.31903e-64	ref|XP_001274770.1|	60S ribosomal protein L13	[Aspergillus clavatus NRRL 1]	[J]	KOG3295	60S Ribosomal protein L13	GO:0003735,GO:0006412,GO:0030529,GO:0005840,GO:0005622	translation;	ribosome;	structural constituent of ribosome;
S03267	1.2296e-47	ref|XP_664233.1|	hypothetical protein AN6629.2	[Aspergillus nidulans FGSC A4]	[J]	KOG3421	60S ribosomal protein L14	GO:0003735,GO:0006412,GO:0005840,GO:0005622	translation;	ribosome;	structural constituent of ribosome;
S03545	1.1783e-70	ref|XP_750215.1|	60S ribosomal protein L15	[Aspergillus fumigatus Af293]	[J]	KOG1678	60s ribosomal protein L15	GO:0003735,GO:0006412,GO:0030529,GO:0005840,GO:0005622GO:0003735,GO:0006412,GO:0030529,GO:0005840,GO:0005622	translation;	ribosome;	structural constituent of ribosome;
S03608	1.74558e-74	ref|XP_001395060.1|	hypothetical protein An11g11030	[Aspergillus niger]	[J]	KOG1742	60s ribosomal protein L15/L27	GO:0003735,GO:0030529,GO:0003677,GO:0005634,GO:0004003,GO:0003676,GO:0006412,GO:0005524,GO:0008026,GO:0005840,GO:0006139,GO:0005622,GO:0016818	nucleobase, nucleoside, nucleotide and nucleic acid metabolic process; translation;	ribosome; nucleus;	DNA binding; structural constituent of ribosome; ATP-dependent DNA helicase activity; ATP binding;
S03633	1.34049e-72	ref|XP_001260260.1|	60S ribosomal protein L18	[Neosartorya fischeri NRRL 181]	[J]	KOG1714	60s ribosomal protein L18	GO:0003735,GO:0006412,GO:0030529,GO:0005840,GO:0005622	translation;	ribosome;	structural constituent of ribosome;
S02564	1.91879e-73	ref|XP_001269707.1|	Ribosomal L18ae protein family	[Aspergillus clavatus NRRL 1]	[J]	KOG0829	60S ribosomal protein L18A	0	translation;	ribosome;	structural constituent of ribosome;
S03414	1.8503e-64	ref|XP_001217312.1|	60S ribosomal protein L21-A	[Aspergillus terreus NIH2624]	[J]	KOG1732	60S ribosomal protein L21	GO:0003735,GO:0006412,GO:0030529,GO:0005840,GO:0005622GO:0003735,GO:0006412,GO:0005840,GO:0005622	translation;	ribosome;	structural constituent of ribosome;
S11344	7.88451e-70	sp|Q9HE25|	RL17_NEUCR60S ribosomal protein L17	0	[J]	KOG3353	60S ribosomal protein L22	GO:0003735,GO:0006412,GO:0015934,GO:0030529,GO:0005840,GO:0005622GO:0003735,GO:0006412,GO:0015934,GO:0030529,GO:0005840,GO:0005622	translation;	large ribosomal subunit;	structural constituent of ribosome;
S11665	9.77048e-58	ref|XP_754069.1|	60S ribosomal protein L23	[Aspergillus fumigatus Af293]	[J]	KOG1751	60s ribosomal protein L23	GO:0000166	0	0	nucleotide binding;
S11445	5.26022e-51	ref|XP_001258244.1|	ribosomal protein L26	[Neosartorya fischeri NRRL 181]	[J]	KOG3401	60S ribosomal protein L26	GO:0003735,GO:0006412,GO:0015934,GO:0030529,GO:0005840,GO:0005622GO:0003735,GO:0006412,GO:0015934,GO:0005840,GO:0005622	translation;	large ribosomal subunit;	structural constituent of ribosome;
S11455	1.71049e-40	dbj|BAE56933.1|	unnamed protein product	[Aspergillus oryzae]	[J]	KOG3418	60S ribosomal protein L27	0	translation;	ribosome;	structural constituent of ribosome;
S11568	8.92066e-41	ref|XP_747557.1|	60S ribosomal protein L28	[Aspergillus fumigatus Af293]	[J]	KOG3412	60S ribosomal protein L28	GO:0003735,GO:0006412,GO:0005840,GO:0005622	0	intracellular;	0
S03467	2.03258e-27	ref|XP_385554.1|	conserved hypothetical protein	[Gibberella zeae PH-1]	[J]	KOG3504	60S ribosomal protein L29	GO:0003735,GO:0006412,GO:0005840,GO:0005622	translation;	ribosome;	structural constituent of ribosome;
S03549	1.22202e-51	ref|XP_751201.1|	60S ribosomal protein L31e	[Aspergillus fumigatus Af293]	[J]	KOG0893	60S ribosomal protein L31	GO:0003735,GO:0006807,GO:0006412,GO:0016810,GO:0005840,GO:0005622GO:0003735,GO:0006412,GO:0005840,GO:0005622	nitrogen compound metabolic process; translation;	ribosome;	structural constituent of ribosome; hydrolase activity, acting on carbon-nitrogen (but not peptide) bonds;
S03705	1.62758e-46	gb|EAT76653.1|	hypothetical protein SNOG_16074	[Phaeosphaeria nodorum SN15]	[J]	KOG0878	60S ribosomal protein L32	0	0	0	0
S11187	3.37715e-54	ref|XP_001272908.1|	ribosomal protein L34 protein, putative	[Aspergillus clavatus NRRL 1]	[J]	KOG1790	60s ribosomal protein L34	0	translation;	ribosome;	structural constituent of ribosome;
S03641	1.53037e-52	ref|XP_662126.1|	hypothetical protein AN4522.2	[Aspergillus nidulans FGSC A4]	[J]	KOG1790	60s ribosomal protein L34	GO:0003735,GO:0006412,GO:0005840,GO:0005622	translation;	ribosome;	structural constituent of ribosome;
S03644	6.50135e-48	ref|XP_001208989.1|	60S ribosomal protein L33-A	[Aspergillus terreus NIH2624]	[J]	KOG0887	60S ribosomal protein L35A/L37	GO:0003735,GO:0006412,GO:0005840,GO:0005622	translation;	ribosome;	structural constituent of ribosome;
S03340	1.15648e-26	ref|XP_001267282.1|	60S ribosomal protein L36	[Neosartorya fischeri NRRL 181]	[J]	KOG3452	60S ribosomal protein L36	GO:0003735,GO:0006412,GO:0030529,GO:0005840,GO:0005622	translation;	ribosome;	structural constituent of ribosome;
S11214	7.43954e-20	ref|XP_756025.1|	60S ribosomal protein L37a	[Aspergillus fumigatus Af293]	[J]	KOG0402	60S ribosomal protein L37	GO:0003735,GO:0006412,GO:0005840,GO:0005622	translation;	ribosome;	structural constituent of ribosome;
S03508	1.29367e-19	ref|XP_001270696.1|	60S ribosomal protein L37	[Aspergillus clavatus NRRL 1]	[J]	KOG3475	60S ribosomal protein L37	GO:0003735,GO:0030529,GO:0019843,GO:0006412,GO:0008270,GO:0003723,GO:0005840,GO:0005622,GO:0046872	0	0	binding;
S06269	4.78546e-21	ref|XP_387097.1|	hypothetical protein FG06921.1	[Gibberella zeae PH-1]	[J]	KOG0002	60s ribosomal protein L39	GO:0003735,GO:0006412,GO:0005840,GO:0005622	translation;	ribosome;	structural constituent of ribosome;
S03711	4.24417e-47	gb|AAC13689.1|	ubiquitin fusion protein	[Magnaporthe grisea]	[J]	KOG0003	Ubiquitin/60s ribosomal protein L40 fusion	GO:0003735,GO:0006412,GO:0005840,GO:0006464,GO:0005622GO:0003735,GO:0006412,GO:0005840,GO:0006464,GO:0005622	translation; protein modification process;	ribosome;	structural constituent of ribosome;
S03615	5.43714e-22	sp|P50344|	RLA1_CLAHE60S acidic ribosomal protein P1 (Allergen Cla h 12) (Cla h XII)	0	[J]	KOG1762	60s acidic ribosomal protein P1	GO:0006414,GO:0003735,GO:0005840,GO:0005622GO:0006414,GO:0003735,GO:0006412,GO:0030529,GO:0005840,GO:0005622	translational elongation;	ribosome;	structural constituent of ribosome;
S03664	4.2056e-116	ref|XP_001269653.1|	60S acidic ribosomal protein P0	[Aspergillus clavatus NRRL 1]	[J]	KOG0815	60S acidic ribosomal protein P0	GO:0006414,GO:0003735,GO:0030529,GO:0042254,GO:0005840,GO:0005622	ribosome biogenesis and assembly; translational elongation;	ribosome;	structural constituent of ribosome;
S00477	1.16058e-59	ref|XP_001244545.1|	hypothetical protein CIMG_03986	[Coccidioides immitis RS]	[J]	KOG0832	Mitochondrial/chloroplast ribosomal protein S2	0	0	ribosome;	0
S02472	1.82114e-23	ref|XP_446708.1|	unnamed protein product	[Candida glabrata]	[J]	KOG0899	Mitochondrial/chloroplast ribosomal protein S19	GO:0003735,GO:0006412,GO:0030529,GO:0005840,GO:0005622	0	ribonucleoprotein complex;	0
S03418	1.42646e-32	ref|XP_753922.1|	RNP domain protein	[Aspergillus fumigatus Af293]	[J]	KOG0899	Mitochondrial/chloroplast ribosomal protein S19	GO:0003676,GO:0000166GO:0003676,GO:0000166	0	0	binding;
S09730	6.39727e-28	ref|XP_753305.1|	mitochondrial ribosomal protein L43, putative	[Aspergillus fumigatus Af293]	[J]	KOG3445	Mitochondrial/chloroplast ribosomal protein 36a	0	0	0	0
S09472	1.22892e-73	ref|YP_367682.1|	50S ribosomal protein L1	[Burkholderia sp. 383]	[J]	KOG1569	50S ribosomal protein L1	GO:0003735,GO:0003723,GO:0006412,GO:0015934,GO:0030529,GO:0005840,GO:0019843,GO:0005622GO:0003735,GO:0003723,GO:0006412,GO:0015934,GO:0030529,GO:0005840,GO:0019843,GO:0005622GO:0003735,GO:0003723,GO:0006412,GO:0015934,GO:0030529,GO:0005840,GO:0019843,GO:0005622	translation;	large ribosomal subunit;	structural constituent of ribosome; rRNA binding;
S00794	1.5367e-73	ref|XP_001211165.1|	conserved hypothetical protein	[Aspergillus terreus NIH2624]	[J]	KOG1624	Mitochondrial/chloroplast ribosomal protein L4	0	0	0	0
S00119	4.01726e-69	ref|XP_001273979.1|	50S ribosomal subunit L7, putative	[Aspergillus clavatus NRRL 1]	[J]	KOG0398	Mitochondrial/chloroplast ribosomal protein L5/L7	GO:0003735,GO:0006412,GO:0005840,GO:0005622	0	intracellular;	0
S01897	4.82484e-45	ref|XP_001248674.1|	hypothetical protein CIMG_02445	[Coccidioides immitis RS]	[J]	KOG1715	Mitochondrial/chloroplast ribosomal protein L12	GO:0003735,GO:0006412,GO:0005840,GO:0005622	translation;	ribosome;	structural constituent of ribosome;
S01974	1.04424e-23	ref|XP_001217092.1|	hypothetical protein ATEG_08506	[Aspergillus terreus NIH2624]	[J]	KOG4080	Mitochondrial ribosomal protein L32	GO:0003735,GO:0006412,GO:0006626,GO:0015934,GO:0005743	protein targeting to mitochondrion; translation;	mitochondrial inner membrane; large ribosomal subunit;	structural constituent of ribosome;
S01712	1.51223e-47	ref|XP_001272948.1|	aspartyl-tRNA synthetase Dps1, putative	[Aspergillus clavatus NRRL 1]	[J]	KOG0556	Aspartyl-tRNA synthetase	GO:0004815,GO:0003676,GO:0005524,GO:0005737,GO:0004812,GO:0006422,GO:0006418	aspartyl-tRNA aminoacylation;	cytoplasm;	nucleic acid binding; ATP binding; aspartate-tRNA ligase activity;
S02665	1.79977e-156	ref|XP_001389271.1|	hypothetical protein An01g08490	[Aspergillus niger]	[J]	KOG1936	Histidyl-tRNA synthetase	0	0	0	0
S09234	1.92785e-70	ref|YP_640721.1|	valyl-tRNA synthetase	[Mycobacterium sp. MCS]	[J]	KOG0432	Valyl-tRNA synthetase	0	0	0	0
S02252	2.19384e-50	ref|XP_001273885.1|	seryl-tRNA synthetase	[Aspergillus clavatus NRRL 1]	[J]	KOG2509	Seryl-tRNA synthetase	GO:0005524,GO:0004812,GO:0006434,GO:0006418,GO:0004828	seryl-tRNA aminoacylation;	0	ATP binding; serine-tRNA ligase activity;
S07027	1.74794e-108	ref|XP_001275886.1|	prolyl-tRNA synthetase	[Aspergillus clavatus NRRL 1]	[J]	KOG4163	Prolyl-tRNA synthetase	GO:0004827,GO:0005524,GO:0006412,GO:0005737,GO:0004812,GO:0006433,GO:0006418	prolyl-tRNA aminoacylation;	cytoplasm;	proline-tRNA ligase activity; ATP binding;
S01843	3.55738e-94	ref|XP_661428.1|	hypothetical protein AN3824.2	[Aspergillus nidulans FGSC A4]	[J]	KOG2784	Phenylalanyl-tRNA synthetase, beta subunit	GO:0016874,GO:0006418,GO:0004826,GO:0000166,GO:0005737,GO:0006412,GO:0005524,GO:0006432,GO:0004812	phenylalanyl-tRNA aminoacylation;	cytoplasm;	phenylalanine-tRNA ligase activity; ATP binding;
S02134	2.92397e-68	ref|XP_001218220.1|	conserved hypothetical protein	[Aspergillus terreus NIH2624]	[J]	KOG2869	Meiotic cell division protein Pelota/DOM34	GO:0006412,GO:0005634	translation;	nucleus;	0
S10977	5.62485e-69	dbj|BAE64238.1|	unnamed protein product	[Aspergillus oryzae]	[J]	KOG2523	Predicted RNA-binding protein with PUA domain	GO:0005525,GO:0003723,GO:0005622	0	intracellular;	GTP binding; RNA binding;
S04537	3.45051e-48	ref|XP_754508.1|	rRNA processing protein Nop9, putative	[Aspergillus fumigatus Af293]	[J]	KOG2188	Predicted RNA-binding protein, contains Pumilio domains	GO:0003723,GO:0019752,GO:0016831GO:0003723	0	0	molecular_function;
S00760	3.54195e-51	ref|XP_001392565.1|	hypothetical protein An08g04470	[Aspergillus niger]	[J]	KOG0460	Mitochondrial translation elongation factor Tu	GO:0006414,GO:0005525,GO:0003746,GO:0006412,GO:0003924,GO:0000166,GO:0005622	translational elongation;	intracellular;	translation elongation factor activity; GTP binding; GTPase activity;
S00634	7.74649e-66	ref|YP_295294.1|	Peptide chain release factor 2	[Ralstonia eutropha JMP134]	[J]	KOG2726	Mitochondrial polypeptide chain release factor	GO:0003747,GO:0005737,GO:0016149,GO:0006415GO:0003747,GO:0005737,GO:0016149,GO:0006415GO:0003747,GO:0005737,GO:0016149,GO:0006415	translational termination;	cytoplasm;	translation release factor activity, codon specific;
S09592	2.07952e-53	ref|NP_790943.1|	peptide chain release factor 1	[Pseudomonas syringae pv. tomato str. DC3000]	[J]	KOG2726	Mitochondrial polypeptide chain release factor	GO:0003747,GO:0006412,GO:0005737,GO:0016149,GO:0006415GO:0003747,GO:0006412,GO:0005737,GO:0016149,GO:0006415GO:0016491,GO:0005737,GO:0008883,GO:0004764,GO:0006779,GO:0016089GO:0003747,GO:0006412,GO:0005737,GO:0016149,GO:0006415	translational termination; porphyrin biosynthetic process; aromatic amino acid family biosynthetic process, shikimate pathway;	cytoplasm;	shikimate 5-dehydrogenase activity; translation release factor activity, codon specific; glutamyl-tRNA reductase activity;
S09383	4.93446e-43	ref|YP_994136.1|	tRNA modification GTPase TrmE	[Burkholderia mallei SAVP1]	[J]	KOG1191	Mitochondrial GTPase	GO:0005525,GO:0006400,GO:0003924,GO:0008033,GO:0000166,GO:0005622GO:0005525,GO:0006400,GO:0003924,GO:0008033,GO:0000166,GO:0005622GO:0005525,GO:0006400,GO:0003924,GO:0008033,GO:0000166,GO:0005622	tRNA modification; tRNA processing;	intracellular;	GTPase activity; GTP binding;
S03073	3.32228e-59	ref|YP_001267475.1|	major facilitator superfamily MFS_1	[Pseudomonas putida F1]	[J]	KOG1211	Amidases	GO:0016021,GO:0016020,GO:0006810,GO:0005215	transport;	integral to membrane;	transporter activity;
S01444	4.19086e-48	ref|XP_001265708.1|	conserved hypothetical protein	[Neosartorya fischeri NRRL 181]	[J]	KOG4771	Nucleolar protein (NOP16) involved in 60S ribosomal subunit biogenesis	GO:0005634,GO:0003677	0	0	0
S05104	1.12989e-34	dbj|BAE55700.1|	unnamed protein product	[Aspergillus oryzae]	[J]	KOG2363	Protein subunit of nuclear ribonuclease P (RNase P)	0	0	0	0
S00515	6.91476e-49	ref|XP_001217130.1|	eukaryotic ribosome biogenesis protein 1	[Aspergillus terreus NIH2624]	[J]	KOG0650	WD40 repeat nucleolar protein Bop1, involved in ribosome biogenesis	GO:0006364	rRNA processing;	0	0
S11497			[No sigificant hits found]		[K]	KOG3598	Thyroid hormone receptor-associated protein complex, subunit TRAP230	0	0	0	0
S12124	5.03098e-66	ref|XP_001392465.1|	hypothetical protein An08g03490	[Aspergillus niger]	[K]	KOG1668	Elongation factor 1 beta/delta chain	0	0	0	0
S02450	1.09587e-37	ref|XP_001267247.1|	small nuclear ribonucleoprotein SmB, putative	[Neosartorya fischeri NRRL 181]	[K]	KOG3168	U1 snRNP component	GO:0016071,GO:0030529	mRNA metabolic process;	ribonucleoprotein complex;	0
S03038	3.36057e-35	ref|XP_747695.1|	nascent polypeptide-associated complex (NAC) subunit, putative	[Aspergillus fumigatus Af293]	[K]	KOG2239	Transcription factor containing NAC and TS-N domains	GO:0006355,GO:0006350,GO:0015031,GO:0006810,GO:0005634GO:0006355,GO:0006350,GO:0015031,GO:0006810,GO:0005634GO:0006355,GO:0006350,GO:0015031,GO:0006810,GO:0005634	regulation of transcription, DNA-dependent; protein transport;	nucleus;	0
S02207	1.1777e-30	ref|XP_367480.2|	hypothetical protein MGG_07391	[Magnaporthe grisea 70-15]	[K]	KOG2691	RNA polymerase II subunit 9	GO:0005665,GO:0003899,GO:0006974,GO:0042493,GO:0000723,GO:0006366,GO:0006283	response to DNA damage stimulus; response to drug; telomere maintenance; transcription from RNA polymerase II promoter; transcription-coupled nucleotide-excision repair	DNA-directed RNA polymerase II, core complex	DNA-directed RNA polymerase activity
S00524	2.4438e-53	ref|XP_001391458.1|	hypothetical protein An07g03760	[Aspergillus niger]	[K]	KOG2039	Transcriptional coactivator p100	0	0	0	nuclease activity; nucleic acid binding;
S04832	1.68112e-41	ref|XP_001269646.1|	DNA-directed RNA polymerase I, II, and III subunit Rpb6	[Aspergillus clavatus NRRL 1]	[K]	KOG3405	RNA polymerase subunit K	GO:0006351,GO:0003899,GO:0030880,GO:0045449,GO:0003677	0	0	0
S09474	1.28612e-30	ref|XP_001215720.1|	conserved hypothetical protein	[Aspergillus terreus NIH2624]	[K]	KOG2039	Transcriptional coactivator p100	0	0	0	0
S11422	2.34084e-27	ref|XP_001212309.1|	cross-pathway control protein A	[Aspergillus terreus NIH2624]	[K]	KOG0837	Transcriptional activator of the JUN family	GO:0006355,GO:0043565,GO:0046983,GO:0005634,GO:0003700,GO:0003677	0	0	0
S00812	2.68602e-56	ref|XP_001399976.1|	hypothetical protein An02g08440	[Aspergillus niger]	[K]	KOG1015	Transcription regulator XNP/ATRX, DEAD-box superfamily	0	0	0	0
S05461	1.02148e-21	ref|XP_001260675.1|	conserved hypothetical protein	[Neosartorya fischeri NRRL 181]	[K]	KOG1474	Transcription initiation factor TFIID, subunit BDF1 and related bromodomain proteins	0	0	0	0
S06795	3.61614e-53	ref|XP_001211232.1|	conserved hypothetical protein	[Aspergillus terreus NIH2624]	[K]	KOG3149	Transcription initiation factor IIF, auxiliary subunit	0	regulation of transcription, DNA-dependent;	nucleus;	0
S11038	2.36536e-85	ref|XP_001212214.1|	hypothetical protein ATEG_03036	[Aspergillus terreus NIH2624]	[K]	KOG0392	SNF2 family DNA-dependent ATPase domain-containing protein	GO:0004386,GO:0003676,GO:0005524,GO:0005488,GO:0003677	0	0	ATP binding; DNA binding; helicase activity;
S01652	1.97225e-11	ref|XP_001223506.1|	hypothetical protein CHGG_04292	[Chaetomium globosum CBS 148.51]	[K]	KOG3507	DNA-directed RNA polymerase, subunit RPB7.0	GO:0003899,GO:0006350,GO:0003677	0	0	molecular_function;
S06343	1.00939e-22	gb|AAK08066.1|	AF320305_1AreA	[Aspergillus oryzae]	[K]	KOG1601	GATA-4/5/6 transcription factors	GO:0006355,GO:0042128,GO:0016563,GO:0043565,GO:0008270,GO:0005634,GO:0003700,GO:0003677	0	0	binding;
S11942	8.67898e-60	ref|XP_001239018.1|	hypothetical protein CIMG_10040	[Coccidioides immitis RS]	[K]	KOG2240	RNA polymerase II general transcription factor BTF3 and related proteins	GO:0006355,GO:0006350,GO:0015031,GO:0006810,GO:0005634GO:0006355,GO:0006350,GO:0015031,GO:0006810,GO:0005634GO:0006355,GO:0006350,GO:0015031,GO:0006810,GO:0005634	regulation of transcription, DNA-dependent; protein transport;	nucleus;	0
S04623	4.38246e-10	ref|XP_001274601.1|	inositol hexaphosphate kinase KCS1, putative	[Aspergillus clavatus NRRL 1]	[KIT]	KOG1620	Inositol polyphosphate multikinase, component of the ARGR transcription regulatory complex	GO:0008440	0	0	0
S10708	6.83809e-45	ref|XP_001274442.1|	arginine metabolism regulation protein iii	[Aspergillus clavatus NRRL 1]	[KIT]	KOG1620	Inositol polyphosphate multikinase, component of the ARGR transcription regulatory complex	GO:0008440	0	0	0
S08240	5.81192e-21	ref|XP_001211291.1|	conserved hypothetical protein	[Aspergillus terreus NIH2624]	[KL]	KOG2487	RNA polymerase II transcription initiation/nucleotide excision repair factor TFIIH, subunit TFB4	GO:0006355,GO:0006281,GO:0005634,GO:0003700	0	0	0
S07658	1.36527e-72	ref|XP_664291.1|	hypothetical protein AN6687.2	[Aspergillus nidulans FGSC A4]	[KLB]	KOG0526	Nucleosome-binding factor SPN, POB3 subunit	GO:0006355,GO:0006260,GO:0005694,GO:0006974,GO:0006281,GO:0006350,GO:0005634,GO:0003677GO:0006355,GO:0006260,GO:0005694,GO:0006974,GO:0006281,GO:0006350,GO:0005634,GO:0003677	DNA replication; regulation of transcription, DNA-dependent; DNA repair;	chromosome; nucleus;	DNA binding;
S00269	4.89813e-67	ref|XP_001389282.1|	hypothetical protein An01g08600	[Aspergillus niger]	[L]	KOG2401	Predicted MutS-related protein involved in mismatch repair	GO:0003676,GO:0008270GO:0003676,GO:0008270	0	0	zinc ion binding; nucleic acid binding;
S00942	1.41653e-57	ref|YP_263089.1|	ATP-dependent DNA helicase Rep	[Pseudomonas fluorescens Pf-5]	[L]	KOG2108	3'-5' DNA helicase	GO:0004386,GO:0005524,GO:0006281,GO:0006268,GO:0005737,GO:0016787,GO:0004003,GO:0003677GO:0004386,GO:0005524,GO:0006281,GO:0006268,GO:0005737,GO:0004003,GO:0003677GO:0004386,GO:0005524,GO:0006281,GO:0006268,GO:0005737,GO:0004003,GO:0003677GO:0004386,GO:0005524,GO:0006281,GO:0006268,GO:0005737,GO:0016787,GO:0004003,GO:0003677	DNA unwinding during replication; DNA repair;	cytoplasm;	DNA binding; ATP-dependent DNA helicase activity; ATP binding;
S07156	2.0334e-65	ref|ZP_00946741.1|	ATP-dependent DNA helicase pcrA	[Ralstonia solanacearum UW551]	[L]	KOG2108	3'-5' DNA helicase	GO:0004386,GO:0005524,GO:0006281,GO:0004003,GO:0003677	DNA repair;	0	DNA binding; ATP-dependent DNA helicase activity; ATP binding;
S07399	1.97866e-10	ref|XP_664500.1|	hypothetical protein AN6896.2	[Aspergillus nidulans FGSC A4]	[L]	KOG1929	Nucleotide excision repair factor NEF2, RAD4/CUT5 component	GO:0005622	0	0	0
S06882	7.86144e-52	ref|XP_754988.2|	DNA lyase Apn2	[Aspergillus fumigatus Af293]	[L]	KOG1294	Apurinic/apyrimidinic endonuclease and related enzymes	GO:0005634,GO:0008311,GO:0004528,GO:0006284,GO:0000302	base-excision repair; response to reactive oxygen species	nucleus	double-stranded DNA specific 3'-5' exodeoxyribonuclease activity; phosphodiesterase I activity
S02733	5.71094e-85	ref|ZP_01040382.1|	hypothetical protein NAP1_10568	[Erythrobacter sp. NAP1]	[L]	KOG1803	DNA helicase	0	0	0	0
S02040	2.17684e-54	ref|XP_001211278.1|	conserved hypothetical protein	[Aspergillus terreus NIH2624]	[L]	KOG1979	DNA mismatch repair protein - MLH1 family	GO:0005524,GO:0006974,GO:0006281,GO:0006298,GO:0005634	DNA repair;	0	0
S04845	2.68192e-12	ref|XP_001262854.1|	UDP-N-acetylglucosamine pyrophosphorylase	[Neosartorya fischeri NRRL 181]	[M]	KOG2388	UDP-N-acetylglucosamine pyrophosphorylase	GO:0016779,GO:0016740,GO:0008152,GO:0003977	metabolic process;	0	UDP-N-acetylglucosamine diphosphorylase activity;
S11395			[No sigificant hits found]		[M]	KOG3364	Membrane protein involved in organellar division	0	0	0	0
S09741	9.14639e-115	ref|XP_001272548.1|	glucosamine-fructose-6-phosphate aminotransferase	[Aspergillus clavatus NRRL 1]	[M]	KOG1268	Glucosamine 6-phosphate synthetases, contain amidotransferase and phosphosugar isomerase domains	GO:0016051,GO:0004360,GO:0005737,GO:0016740,GO:0008152,GO:0005975,GO:0005529,GO:0008483GO:0009349,GO:0004360,GO:0016051,GO:0005529,GO:0004746,GO:0005737,GO:0009231,GO:0005975,GO:0008152GO:0016051,GO:0004360,GO:0005737,GO:0016740,GO:0008152,GO:0005975,GO:0005529,GO:0008483	riboflavin biosynthetic process; carbohydrate biosynthetic process;	cytoplasm; riboflavin synthase complex;	sugar binding; riboflavin synthase activity; glutamine-fructose-6-phosphate transaminase (isomerizing) activity;
S13955	1.98999e-39	ref|XP_001202051.1|	PREDICTED: similar to ankyrin 2,3/unc44, partial	[Strongylocentrotus purpuratus]	[M]	KOG4177	Ankyrin	0	0	0	0
S04712	7.89572e-57	ref|XP_001271206.1|	trehalose synthase (ccg-9)	[Neurospora crassa OR74A]	[M]	KOG0853	Glycosyltransferase	0	0	0	0
S03249	1e-170	ref|XP_001216025.1|	glucosamine--fructose-6-phosphate aminotransferase	[Aspergillus terreus NIH2624]	[M]	KOG1268	Glucosamine 6-phosphate synthetases, contain amidotransferase and phosphosugar isomerase domains	GO:0016051,GO:0004360,GO:0005737,GO:0016740,GO:0008152,GO:0005975,GO:0005529,GO:0008483GO:0016051,GO:0004360,GO:0005737,GO:0016740,GO:0008152,GO:0005975,GO:0005529	carbohydrate biosynthetic process;	cytoplasm;	glutamine-fructose-6-phosphate transaminase (isomerizing) activity; sugar binding;
S00918	7.09513e-99	dbj|BAE63034.1|	unnamed protein product	[Aspergillus oryzae]	[M]	KOG0853	Glycosyltransferase	GO:0009058,GO:0016740,GO:0016757	0	0	transferase activity;
S02982	1.07931e-64	ref|XP_001395136.1|	hypothetical protein An12g00480	[Aspergillus niger]	[M]	KOG2388	UDP-N-acetylglucosamine pyrophosphorylase	GO:0016779,GO:0008152GO:0016779,GO:0016740,GO:0008152,GO:0003977	0	0	nucleotidyltransferase activity;
S03325	1e-170	ref|XP_001258383.1|	1,3-beta-glucan synthase catalytic subunit FksP	[Neosartorya fischeri NRRL 181]	[M]	KOG0916	1,3-beta-glucan synthase/callose synthase catalytic subunit	GO:0003843,GO:0006075,GO:0016020,GO:0000148GO:0003843,GO:0006075,GO:0016020,GO:0000148	1,3-beta-glucan biosynthetic process;	1,3-beta-glucan synthase complex;	1,3-beta-glucan synthase activity;
S03870	1.23343e-59	ref|XP_001245045.1|	hypothetical protein CIMG_04486	[Coccidioides immitis RS]	[O]	KOG0865	Cyclophilin type peptidyl-prolyl cis-trans isomerase	GO:0003755,GO:0006457,GO:0016853GO:0003755,GO:0006457,GO:0016853GO:0003755,GO:0006457,GO:0016853	protein folding;	mitochondrion;	peptide binding; peptidyl-prolyl cis-trans isomerase activity;
S02887	3.08975e-67	ref|XP_001401570.1|	hypothetical protein An04g02020	[Aspergillus niger]	[O]	KOG0880	Peptidyl-prolyl cis-trans isomerase	GO:0003755,GO:0006457,GO:0005783,GO:0042277,GO:0016853GO:0003755,GO:0006457,GO:0005783,GO:0042277,GO:0016853	protein folding;	endoplasmic reticulum;	peptide binding; peptidyl-prolyl cis-trans isomerase activity;
S03088	5.33225e-153	ref|XP_001399855.1|	aspartic protease pepE-Aspergillus niger	0	[O]	KOG1339	Aspartyl protease	GO:0006508,GO:0004194,GO:0004190GO:0006508,GO:0004194,GO:0004190,GO:0008233GO:0006508,GO:0004194,GO:0004190	proteolysis;	0	pepsin A activity;
S02661	1e-170	ref|XP_001264336.1|	mitochondrial processing peptidase beta subunit, putative	[Neosartorya fischeri NRRL 181]	[O]	KOG0960	Mitochondrial processing peptidase, beta subunit, and related enzymes (insulinase superfamily)	GO:0006508,GO:0004222	proteolysis;	0	metalloendopeptidase activity;
S03798	1.74403e-115	ref|XP_749464.1|	14-3-3 family protein ArtA, putative	[Aspergillus fumigatus Af293]	[O]	KOG0841	Multifunctional chaperone (14-3-3 family)	GO:0019904GO:0019904	0	0	protein domain specific binding;
S10605	3.54277e-73	ref|XP_001242886.1|	hypothetical protein CIMG_06782	[Coccidioides immitis RS]	[O]	KOG2100	Dipeptidyl aminopeptidase	GO:0006508,GO:0004252,GO:0008236,GO:0016787,GO:0008233GO:0006508,GO:0004252,GO:0008236,GO:0016787,GO:0008233	proteolysis;	0	serine-type endopeptidase activity;
S01416	2.11842e-58	dbj|BAE54653.1|	unnamed protein product	[Aspergillus oryzae]	[O]	KOG0541	Alkyl hydroperoxide reductase/peroxiredoxin	GO:0016491	0	0	oxidoreductase activity;
S11652	1.48428e-107	gb|AAB62884.1|	70 kDa heat shock protein	[Paracoccidioides brasiliensis]	[O]	KOG0101	Molecular chaperones HSP70/HSC70, HSP70 superfamily	GO:0005737,GO:0005634,GO:0016887,GO:0051082	protein folding; response to stress; SRP-dependent cotranslational protein targeting to membrane, translocation	cytoplasm; nucleus	ATPase activity; unfolded protein binding
S04591	1.14236e-58	ref|XP_001264411.1|	prohibitin complex subunit Phb1, putative	[Neosartorya fischeri NRRL 181]	[O]	KOG3083	Prohibitin	0	0	0	0
S12095	1.51914e-91	ref|XP_001266116.1|	molecular chaperone Mod-E/Hsp90	[Neosartorya fischeri NRRL 181]	[O]	KOG0019	Molecular chaperone (HSP90 family)	GO:0005737,GO:0005829,GO:0005739,GO:0042623,GO:0006457,GO:0006950	protein folding; response to stress	cytoplasm; cytosol; mitochondrion	ATPase activity, coupled
S02922	8.51457e-127	ref|XP_001273006.1|	peptidyl-prolyl cis-trans isomerase Cpr7, putative	[Aspergillus clavatus NRRL 1]	[O]	KOG0546	HSP90 co-chaperone CPR7/Cyclophilin	GO:0005488,GO:0003755,GO:0006457,GO:0016853GO:0005488,GO:0003755,GO:0006457,GO:0016853	protein folding;	0	peptidyl-prolyl cis-trans isomerase activity; binding;
S03695	7.559e-92	dbj|BAE59215.1|	unnamed protein product	[Aspergillus oryzae]	[O]	KOG0854	Alkyl hydroperoxide reductase, thiol specific antioxidant and related enzymes	GO:0005739,GO:0008379,GO:0030503,GO:0006979	regulation of cell redox homeostasis; response to oxidative stress	mitochondrion	thioredoxin peroxidase activity
S00022	1.17309e-91	ref|XP_001244326.1|	hypothetical protein CIMG_03767	[Coccidioides immitis RS]	[O]	KOG0867	Glutathione S-transferase	GO:0005737,GO:0005829,GO:0005634,GO:0004364,GO:0046982,GO:0042803,GO:0042493,GO:0042493,GO:0006979	response to drug; response to oxidative stress	cytoplasm; cytosol; nucleus	glutathione transferase activity; protein heterodimerization activity; protein homodimerization activity
S03154	6.19943e-142	ref|XP_001399448.1|	hypothetical protein An02g03120	[Aspergillus niger]	[O]	KOG1439	RAB proteins geranylgeranyltransferase component A (RAB escort protein)	GO:0005093,GO:0043087,GO:0015031	protein transport; regulation of GTPase activity;	0	Rab GDP-dissociation inhibitor activity;
S03730	1e-170	ref|XP_001392647.1|	hypothetical protein An08g05300	[Aspergillus niger]	[O]	KOG0103	Molecular chaperones HSP105/HSP110/SSE1, HSP70 superfamily	GO:0005524,GO:0006986,GO:0006457,GO:0000166	protein folding; response to unfolded protein;	0	ATP binding;
S11370	1.31722e-38	ref|XP_001224239.1|	conserved hypothetical protein	[Chaetomium globosum CBS 148.51]	[O]	KOG1641	Mitochondrial chaperonin	0	0	0	0
S11653	2.25937e-69	ref|XP_001264927.1|	molecular chaperone Hsp70	[Neosartorya fischeri NRRL 181]	[O]	KOG0101	Molecular chaperones HSP70/HSC70, HSP70 superfamily	GO:0005832,GO:0009277,GO:0005737,GO:0000329,GO:0005634,GO:0016887,GO:0051082,GO:0051082,GO:0006457,GO:0000060,GO:0042026,GO:0006626,GO:0006950,GO:0006616,GO:0006412	protein folding; protein import into nucleus, translocation; protein refolding; protein targeting to mitochondrion; response to stress; SRP-dependent cotranslational protein targeting to membrane, translocation; translation	chaperonin-containing T-complex; chitin- and beta-glucan-containing cell wall; cytoplasm; membrane of vacuole with cell cycle-correlated morphology; nucleus	ATPase activity; unfolded protein binding
S10078	2.64095e-53	ref|XP_001389264.1|	hypothetical protein An01g08420	[Aspergillus niger]	[O]	KOG0675	Calnexin	GO:0005783,GO:0005789,GO:0005509,GO:0005515,GO:0009408,GO:0006457,	protein folding; response to heat	endoplasmic reticulum membrane; endoplasmic reticulum	calcium ion binding; protein binding
S03797	6.16969e-114	ref|XP_001243424.1|	14-3-3 protein homolog	[Coccidioides immitis RS]	[O]	KOG0841	Multifunctional chaperone (14-3-3 family)	0	0	0	protein domain specific binding;
S11608	2.57697e-74	ref|XP_001272734.1|	ER Hsp70 chaperone BiP, putative	[Aspergillus clavatus NRRL 1]	[O]	KOG0100	Molecular chaperones GRP78/BiP/KAR2, HSP70 superfamily	GO:0005788,GO:0005524,GO:0006986,GO:0045045	response to unfolded protein; secretory pathway	endoplasmic reticulum lumen	ATP binding
S03803	1e-170	ref|XP_001243782.1|	hypothetical protein CIMG_03223	[Coccidioides immitis RS]	[O]	KOG1051	Chaperone HSP104 and related ATP-dependent Clp proteases	GO:0005737,GO:0005829,GO:0005635,GO:0005634,GO:0042623,GO:0051087,GO:0031072,GO:0051085,GO:0006950	chaperone cofactor-dependent protein folding; response to stress	cytoplasm; cytosol; nuclear envelope	ATPase activity, coupled; chaperone binding; heat shock protein binding
S03304	1e-170	ref|XP_001215724.1|	cerevisin precursor	[Aspergillus terreus NIH2624]	[O]	KOG1153	Subtilisin-related protease/Vacuolar protease B	GO:0000328,GO:0000324,GO:0004252,GO:0009267,GO:0030435,GO:0007039	cellular response to starvation; sporulation; vacuolar protein catabolic process	lumen of vacuole with cell cycle-correlated morphology; vacuole, cell cycle-correlated morphology	serine-type endopeptidase activity
S09130	1.09254e-52	ref|XP_001223742.1|	hypothetical protein CHGG_04528	[Chaetomium globosum CBS 148.51]	[O]	KOG0419	Ubiquitin-protein ligase	GO:0016874,GO:0005634,GO:0006974,GO:0016568,GO:0006464,GO:0006281,GO:0006512,GO:0006355,GO:0004842,GO:0030435,GO:0006350GO:0016874,GO:0005634,GO:0006974,GO:0016568,GO:0006464,GO:0006281,GO:0006512,GO:0006355,GO:0004842,GO:0030435,GO:0006350	chromatin modification; sporulation; ubiquitin cycle; regulation of transcription, DNA-dependent; DNA repair;	nucleus;	ubiquitin-protein ligase activity;
S03137	2.01766e-90	ref|XP_001257662.1|	elongation factor 1 gamma	[Neosartorya fischeri NRRL 181]	[O]	KOG0867	Glutathione S-transferase	GO:0006414,GO:0003746,GO:0006412,GO:0005853	translation;	0	0
S08941	1.58038e-74	ref|XP_001211520.1|	T-complex protein 1 subunit alpha	[Aspergillus terreus NIH2624]	[O]	KOG0360	Chaperonin complex component, TCP-1 alpha subunit (CCT1)	0	0	0	0
S09895	2.55667e-53	ref|XP_001214642.1|	conserved hypothetical protein	[Aspergillus terreus NIH2624]	[O]	KOG2699	Predicted ubiquitin regulatory protein	0	0	0	0
S10665	9.80655e-52	ref|XP_001274369.1|	proteasome maturation factor Ump1, putative	[Aspergillus clavatus NRRL 1]	[O]	KOG3061	Proteasome maturation factor	GO:0005737,GO:0005634,GO:0003674,GO:0043248,GO:0006974,GO:0006511	proteasome assembly; response to DNA damage stimulus; ubiquitin-dependent protein catabolic process	cytoplasm; nucleus	0
S02833	1.56573e-33	ref|XP_001226106.1|	hypothetical protein CHGG_10839	[Chaetomium globosum CBS 148.51]	[O]	KOG0549	FKBP-type peptidyl-prolyl cis-trans isomerase	GO:0003755,GO:0006457,GO:0005783,GO:0016853	0	0	0
S03839	1.62163e-41	ref|XP_663385.1|	hypothetical protein AN5781.2	[Aspergillus nidulans FGSC A4]	[O]	KOG0710	Molecular chaperone (small heat-shock protein Hsp26/Hsp42)	0	0	0	0
S04877	6.26628e-43	ref|YP_487372.1|	Glutathione S-transferase-like	[Rhodopseudomonas palustris HaA2]	[O]	KOG1695	Glutathione S-transferase	GO:0016740GO:0016740,GO:0004364	0	0	transferase activity;
S00518	4.66369e-170	ref|XP_001263324.1|	proteasome regulatory particle subunit Rpt3, putative	[Neosartorya fischeri NRRL 181]	[O]	KOG0727	26S proteasome regulatory complex, ATPase RPT3	GO:0030163,GO:0005634,GO:0016787,GO:0000166,GO:0005737,GO:0017111,GO:0005524,GO:0043234,GO:0008233,GO:0005829	protein catabolic process;	protein complex; nucleus; cytosol;	peptidase activity; ATP binding; nucleoside-triphosphatase activity;
S07314	1.70152e-76	ref|XP_751893.1|	extracellular dipeptidyl-peptidase Dpp4	[Aspergillus fumigatus Af293]	[O]	KOG2100	Dipeptidyl aminopeptidase	GO:0006508,GO:0008236,GO:0004274,GO:0016020GO:0006508,GO:0008236,GO:0004274,GO:0016020	proteolysis;	membrane;	dipeptidyl-peptidase IV activity; prolyl oligopeptidase activity;
S02832	4.77083e-142	dbj|BAE64097.1|	unnamed protein product	[Aspergillus oryzae]	[O]	KOG1051	Chaperone HSP104 and related ATP-dependent Clp proteases	GO:0005759,GO:0005524,GO:0016887,GO:0051082,GO:0000002,GO:0006457,GO:0030150,GO:0006950	mitochondrial genome maintenance; protein folding; protein import into mitochondrial matrix; response to stress	mitochondrial matrix	ATP binding; ATPase activity; unfolded protein binding
S02811	1.07595e-92	ref|XP_755263.1|	antigenic mitochondrial protein HSP60, putative	[Aspergillus fumigatus Af293]	[O]	KOG0356	Mitochondrial chaperonin, Cpn60/Hsp60p	GO:0051082,GO:0044267,GO:0005739,GO:0005524,GO:0006986,GO:0006457,GO:0000166,GO:0005515GO:0051082,GO:0044267,GO:0005739,GO:0005524,GO:0006986,GO:0006457,GO:0000166,GO:0005515GO:0051082,GO:0044267,GO:0005524,GO:0006457,GO:0000166,GO:0005515	protein folding; response to unfolded protein;	mitochondrion;	ATP binding; unfolded protein binding;
S03542	1e-170	ref|XP_001213610.1|	heat shock protein SSC1, mitochondrial precursor	[Aspergillus terreus NIH2624]	[O]	KOG0102	Molecular chaperones mortalin/PBP74/GRP75, HSP70 superfamily	GO:0051082,GO:0005524,GO:0006986,GO:0006457,GO:0000166	protein folding; response to unfolded protein;	0	unfolded protein binding; ATP binding;
S03765	6.14201e-60	ref|XP_385309.1|	hypothetical protein FG05133.1	[Gibberella zeae PH-1]	[O]	KOG0714	Molecular chaperone (DnaJ superfamily)	GO:0051082,GO:0006457,GO:0031072GO:0051082,GO:0006457,GO:0031072	protein folding;	0	heat shock protein binding; unfolded protein binding;
S01683	3.40804e-65	ref|XP_657985.1|	hypothetical protein AN0381.2	[Aspergillus nidulans FGSC A4]	[O]	KOG0363	Chaperonin complex component, TCP-1 beta subunit (CCT2)	GO:0051082,GO:0044267,GO:0005524,GO:0006457,GO:0005515	protein folding;	0	unfolded protein binding; ATP binding;
S03067	1.18723e-68	ref|XP_680705.1|	hypothetical protein AN7436.2	[Aspergillus nidulans FGSC A4]	[O]	KOG0190	Protein disulfide isomerase (prolyl 4-hydroxylase beta subunit)	GO:0045454,GO:0009055,GO:0005509,GO:0015035,GO:0005783,GO:0016853GO:0045454,GO:0009055,GO:0005509,GO:0003756,GO:0015035,GO:0005783,GO:0016853GO:0045454,GO:0009055,GO:0005509,GO:0015035,GO:0005783,GO:0016853	0	0	catalytic activity;
S09746	2.69116e-60	ref|XP_001271853.1|	t-complex protein 1, theta subunit, putative	[Aspergillus clavatus NRRL 1]	[O]	KOG0362	Chaperonin complex component, TCP-1 theta subunit (CCT8)	GO:0051082,GO:0044267,GO:0005524,GO:0006457,GO:0005515	protein folding;	0	unfolded protein binding; ATP binding;
S03739	4.80263e-48	gb|AAQ84041.1|	peroxisomal-like protein	[Paracoccidioides brasiliensis]	[O]	KOG0541	Alkyl hydroperoxide reductase/peroxiredoxin	GO:0008379,GO:0030503,GO:0010038,GO:0006979,GO:0005737	regulation of cell redox homeostasis; response to metal ion; response to oxidative stress	cytoplasm	thioredoxin peroxidase activity
S02569	9.07067e-165	dbj|BAE65495.1|	unnamed protein product	[Aspergillus oryzae]	[O]	KOG0101	Molecular chaperones HSP70/HSC70, HSP70 superfamily	GO:0005524,GO:0006986,GO:0006457,GO:0000166	protein folding; response to unfolded protein;	0	ATP binding;
S02291	7.55634e-49	ref|XP_001257885.1|	cytochrome C oxidase assembly protein cox15	[Neosartorya fischeri NRRL 181]	[O]	KOG2725	Cytochrome oxidase assembly factor COX15	GO:0006461,GO:0016020GO:0006461,GO:0016020	0	0	0
S03195	1.17137e-07	ref|XP_001215021.1|	conserved hypothetical protein	[Aspergillus terreus NIH2624]	[O]	KOG4755	Predicted pyroglutamyl peptidase	GO:0006508,GO:0004219	proteolysis;	0	pyroglutamyl-peptidase I activity;
S12076	1.23332e-155	ref|XP_001265162.1|	protein mitochondrial targeting protein (Mas1), putative	[Neosartorya fischeri NRRL 181]	[O]	KOG0712	Molecular chaperone (DnaJ superfamily)	0	0	0	0
S02702	1.63046e-08	ref|XP_774128.1|	hypothetical protein CNBG4280	[Cryptococcus neoformans var. neoformans B-3501A]	[O]	KOG4159	Predicted E3 ubiquitin ligase	GO:0046872,GO:0008270,GO:0005515GO:0046872,GO:0008270,GO:0005515	0	0	0
S11441	3.98114e-22	dbj|BAE60118.1|	unnamed protein product	[Aspergillus oryzae]	[O]	KOG0907	Thioredoxin	GO:0005737,GO:0005829,GO:0005634,GO:0030508,GO:0000302	response to reactive oxygen species	cytoplasm; cytosol; nucleus	thiol-disulfide exchange intermediate activity
S02091	1.53528e-85	ref|XP_659350.1|	hypothetical protein AN1746.2	[Aspergillus nidulans FGSC A4]	[O]	KOG0170	E3 ubiquitin protein ligase	GO:0016874,GO:0005488,GO:0006512,GO:0004842,GO:0006464,GO:0005622	ubiquitin cycle;	intracellular;	ubiquitin-protein ligase activity; binding;
S03346	2.12469e-31	ref|XP_001267747.1|	tubulin-specific chaperone Rbl2, putative	[Aspergillus clavatus NRRL 1]	[O]	KOG3470	Beta-tubulin folding cofactor A	GO:0051082,GO:0007022	chaperonin-mediated tubulin folding;	0	unfolded protein binding;
S07127	1.09254e-52	ref|XP_001215777.1|	FK506-binding protein 1A	[Aspergillus terreus NIH2624]	[O]	KOG0552	FKBP-type peptidyl-prolyl cis-trans isomerase	GO:0003755,GO:0006457,GO:0016853,GO:0005634GO:0003755,GO:0006457,GO:0016853,GO:0005634GO:0003755,GO:0006457,GO:0016853,GO:0005634	protein folding;	nucleus;	peptidyl-prolyl cis-trans isomerase activity;
S07779	1.81963e-40	gb|EAT81312.1|	hypothetical protein SNOG_11604	[Phaeosphaeria nodorum SN15]	[O]	KOG4400	E3 ubiquitin ligase interacting with arginine methyltransferase	0	0	0	0
S11801	2.27537e-35	ref|XP_001216003.1|	monothiol glutaredoxin-5, mitochondrial precursor	[Aspergillus terreus NIH2624]	[O]	KOG0911	Glutaredoxin-related protein	GO:0005759,GO:0005739,GO:0030508,GO:0016226,GO:0006970,GO:0006979	iron-sulfur cluster assembly; response to osmotic stress; response to oxidative stress	mitochondrial matrix; mitochondrion	thiol-disulfide exchange intermediate activity
S01490	1.59759e-89	ref|XP_001267274.1|	proteasome component Pre1, putative	[Neosartorya fischeri NRRL 181]	[O]	KOG0177	20S proteasome, regulatory subunit beta type PSMB2/PRE1	GO:0005634,GO:0019774,GO:0004175,GO:0006950,GO:0030437,GO:0006511	response to stress; sporulation (sensu Fungi); ubiquitin-dependent protein catabolic process	nucleus; proteasome core complex, beta-subunit complex (sensu Eukaryota)	endopeptidase activity
S02496	2.01514e-170	ref|XP_751978.1|	26S proteasome regulatory subunit Rpn2, putative	[Aspergillus fumigatus Af293]	[O]	KOG2062	26S proteasome regulatory complex, subunit RPN2/PSMD1	GO:0005488,GO:0000074GO:0043234,GO:0005488,GO:0000074,GO:0005829	regulation of progression through cell cycle;	cytosol; protein complex;	binding;
S04882	7.97078e-26	ref|XP_754995.1|	proteasome regulatory particle subunit (RpnC), putative	[Aspergillus fumigatus Af293]	[O]	KOG2581	26S proteasome regulatory complex, subunit RPN3/PSMD3	GO:0008299GO:0043234,GO:0005829	isoprenoid biosynthetic process;	cytosol; protein complex;	0
S04413	1.83799e-32	ref|XP_001393175.1|	hypothetical protein An08g10710	[Aspergillus niger]	[O]	KOG2908	26S proteasome regulatory complex, subunit RPN9/PSMD13	GO:0043234,GO:0005829	0	cytosol; protein complex;	0
S09545	1.66761e-112	ref|XP_001212162.1|	26S protease regulatory subunit 6A-B	[Aspergillus terreus NIH2624]	[O]	KOG0652	26S proteasome regulatory complex, ATPase RPT5	0	0	0	0
S00422	2.29974e-75	gb|AAL50638.1|	AF436858_1protein disulfide isomerase	[Coccidioides immitis]	[O]	KOG0191	Thioredoxin/protein disulfide isomerase	GO:0005783,GO:0003756,GO:0015035,GO:0006457,GO:0006979	protein folding; response to oxidative stress	endoplasmic reticulum	protein disulfide isomerase activity; protein disulfide oxidoreductase activity
S01486	6.44826e-69	ref|XP_001275925.1|	ubiquitin conjugating enzyme (UbcF), putative	[Aspergillus clavatus NRRL 1]	[O]	KOG0428	Non-canonical ubiquitin conjugating enzyme 1	GO:0006512,GO:0004842,GO:0006464	0	0	0
S02433	5.43593e-108	ref|XP_001218490.1|	prohibitin-2	[Aspergillus terreus NIH2624]	[O]	KOG3090	Prohibitin-like protein	0	0	0	0
S00298	7.40669e-26	ref|XP_001268248.1|	dipeptidase	[Aspergillus clavatus NRRL 1]	[O]	KOG4127	Renal dipeptidase	GO:0008239,GO:0006508,GO:0004237GO:0008239,GO:0006508,GO:0004237	0	0	0
S12098	2.27469e-73	ref|XP_755003.1|	ubiquitin conjugating enzyme (UbcD), putative	[Aspergillus fumigatus Af293]	[O]	KOG0417	Ubiquitin-protein ligase	GO:0016874,GO:0006512,GO:0004842,GO:0006464	ubiquitin cycle;	0	ubiquitin-protein ligase activity;
S02009	1.50225e-71	dbj|BAE63686.1|	unnamed protein product	[Aspergillus oryzae]	[O]	KOG0425	Ubiquitin-protein ligase	0	0	0	0
S08265	4.63357e-34	gb|EAY68108.1|	ATP-dependent Clp protease ATP-binding subunit clpA	[Burkholderia dolosa AUO158]	[O]	KOG1051	Chaperone HSP104 and related ATP-dependent Clp proteases	GO:0005524,GO:0019538,GO:0000166,GO:0017111,GO:0008233,GO:0005515GO:0005524,GO:0019538,GO:0000166,GO:0017111,GO:0008233,GO:0005515	protein metabolic process;	0	nucleoside-triphosphatase activity; ATP binding; protein binding; peptidase activity;
S02196	1.98054e-44	gb|AAR11460.1|	subtilisin-like protease SUB1	[Trichophyton rubrum]	[O]	KOG1153	Subtilisin-related protease/Vacuolar protease B	GO:0006508,GO:0004289,GO:0004252,GO:0016787,GO:0043086,GO:0008233,GO:0042802GO:0006508,GO:0004289,GO:0004252,GO:0016787,GO:0043086,GO:0008233,GO:0042802GO:0006508,GO:0004289,GO:0043086,GO:0008233,GO:0042802GO:0006508,GO:0004289,GO:0043086,GO:0008233,GO:0042802	proteolysis; negative regulation of enzyme activity;	0	identical protein binding; subtilase activity;
S03360	3.56521e-104	ref|XP_001260483.1|	heat shock protein 70 (hsp70)	[Neosartorya fischeri NRRL 181]	[O]	KOG0102	Molecular chaperones mortalin/PBP74/GRP75, HSP70 superfamily	0	protein folding; response to unfolded protein;	0	unfolded protein binding; ATP binding;
S04172	1.94064e-64	ref|XP_750340.1|	DnaJ and TPR domain protein	[Aspergillus fumigatus Af293]	[O]	KOG0550	Molecular chaperone (DnaJ superfamily)	GO:0051082,GO:0005488,GO:0006457,GO:0031072	0	0	protein binding;
S11573	6.23954e-25	ref|XP_661068.1|	hypothetical protein AN3464.2	[Aspergillus nidulans FGSC A4]	[O]	KOG1661	Protein-L-isoaspartate(D-aspartate) O-methyltransferase	GO:0004719,GO:0006464	protein modification process;	0	protein-L-isoaspartate (D-aspartate) O-methyltransferase activity;
S07662			[No sigificant hits found]		[O]	KOG0895	Ubiquitin-conjugating enzyme	0	0	0	0
S02028	1.1252e-120	ref|XP_001266745.1|	thioredoxin reductase Trr1/Trr2, putative	[Neosartorya fischeri NRRL 181]	[O]	KOG0404	Thioredoxin reductase	GO:0005737,GO:0004791,GO:0030503,GO:0006979	regulation of cell redox homeostasis; response to oxidative stress	cytoplasm	thioredoxin-disulfide reductase activity
S11878	7.42249e-60	ref|XP_382380.1|	hypothetical protein FG02204.1	[Gibberella zeae PH-1]	[OR]	KOG2182	Hydrolytic enzymes of the alpha/beta hydrolase fold	GO:0006508,GO:0008236	0	0	0
S12066	3.29828e-108	ref|XP_751791.1|	polyubiquitin UbiD/Ubi4, putative	[Aspergillus fumigatus Af293]	[OR]	KOG0001	Ubiquitin and ubiquitin-like proteins	GO:0005737,GO:0043008,GO:0031386,GO:0016579,GO:0006513,GO:0000209,GO:0016567,GO:0006950,	protein deubiquitination; protein monoubiquitination; protein polyubiquitination; protein ubiquitination; response to stress; sporulation (sensu Fungi)	cytoplasm	ATP-dependent protein binding; protein tag
S00446			[No sigificant hits found]		[P]	KOG1483	Zn2+ transporter ZNT1 and related Cd2+/Zn2+ transporters (cation diffusion facilitator superfamily)	GO:0008324,GO:0016020,GO:0006812	0	0	0
S11476	7.01829e-114	ref|XP_001224701.1|	outer mitochondrial membrane protein porin	[Chaetomium globosum CBS 148.51]	[P]	KOG3126	Porin/voltage-dependent anion-selective channel protein	GO:0005741,GO:0006820,GO:0008308	anion transport;	mitochondrial outer membrane;	voltage-gated ion-selective channel activity;
S03450	8.47043e-32	ref|YP_726495.1|	sulfate permease family (SulP) transporter	[Ralstonia eutropha H16]	[P]	KOG0236	Sulfate/bicarbonate/oxalate exchanger SAT-1 and related transporters (SLC26 family)	GO:0016021,GO:0006810,GO:0005215	transport;	integral to membrane;	transporter activity;
S05516	5.85615e-23	ref|XP_001276749.1|	K+/H+ antiporter, putative	[Aspergillus clavatus NRRL 1]	[P]	KOG1650	Predicted K+/H+-antiporter	GO:0016021,GO:0015299,GO:0006885,GO:0006810	0	0	0
S00299	6.30656e-104	dbj|BAE55251.1|	unnamed protein product	[Aspergillus oryzae]	[P]	KOG0203	Na+/K+ ATPase, alpha subunit	GO:0016021,GO:0016020,GO:0015662,GO:0006812,GO:0016787,GO:0006811,GO:0006810,GO:0000166,GO:0005524,GO:0003824,GO:0008152,GO:0000287,GO:0016820	cation transport; metabolic process;	integral to membrane;	ATP binding; magnesium ion binding; ATPase activity, coupled to transmembrane movement of ions, phosphorylative mechanism;
S13896	2.54711e-141	ref|XP_001395541.1|	hypothetical protein An12g04710	[Aspergillus niger]	[P]	KOG1161	Protein involved in vacuolar polyphosphate accumulation, contains SPX domain	GO:0006412,GO:0004045	translation;	0	aminoacyl-tRNA hydrolase activity;
S03208	4.79118e-64	ref|XP_001257323.1|	plasma membrane zinc ion transporter, putative	[Neosartorya fischeri NRRL 181]	[P]	KOG1558	Fe2+/Zn2+ regulated transporter	GO:0016020,GO:0030001,GO:0046873	0	0	0
S10586	1.55486e-69	ref|XP_750020.1|	zinc metallopeptidase, putative	[Aspergillus fumigatus Af293]	[P]	KOG1558	Fe2+/Zn2+ regulated transporter	GO:0008270,GO:0005622	0	0	0
S03667	5.16143e-72	sp|Q8J0N2|	SODC_CORMISuperoxide dismutase	[Cu-Zn]	[P]	KOG0441	Cu2+/Zn2+ superoxide dismutase SOD1	GO:0004785,GO:0001320,GO:0006878,GO:0006882,GO:0009409,GO:0006801,GO:0005829,GO:0005758	age-dependent response to reactive oxygen species during chronological cell aging; copper ion homeostasis; response to cold; response to drug; superoxide metabolic process; zinc ion homeostasis	cytosol; mitochondrial intermembrane space; mitochondrion	copper, zinc superoxide dismutase activity
S03666	6.85275e-42	sp|Q8J0N2|	SODC_CORMISuperoxide dismutase	[Cu-Zn]	[P]	KOG0441	Cu2+/Zn2+ superoxide dismutase SOD1	GO:0004785,GO:0001320,GO:0006878,GO:0006882,GO:0009409,GO:0006801,GO:0005829,GO:0005758	age-dependent response to reactive oxygen species during chronological cell aging; copper ion homeostasis; response to cold; response to drug; superoxide metabolic process; zinc ion homeostasis	cytosol; mitochondrial intermembrane space; mitochondrion	copper, zinc superoxide dismutase activity
S02464	9.7937e-128	ref|XP_001213848.1|	arsenical pump-driving ATPase	[Aspergillus terreus NIH2624]	[P]	KOG2825	Putative arsenite-translocating ATPase	GO:0005829,GO:0005783,GO:0043529,GO:0005634,GO:0016887,GO:0006875,GO:0010038,GO:0006890	metal ion homeostasis; response to metal ion; retrograde vesicle-mediated transport, Golgi to ER	cytosol; endoplasmic reticulum; GET complex; nucleus	ATPase activity
S01547	9.54947e-34	ref|XP_001263189.1|	copper resistance-associated P-type ATPase, putative	[Neosartorya fischeri NRRL 181]	[P]	KOG0207	Cation transport ATPase	0	0	0	0
S03576	1e-170	ref|XP_956886.1|	PLASMA MEMBRANE ATPASE (PROTON PUMP)	[MIPS]	[P]	KOG0205	Plasma membrane H+-transporting ATPase	GO:0016787,GO:0005524,GO:0046872,GO:0016021,GO:0016020,GO:0015992,GO:0008152,GO:0003824,GO:0000166,GO:0016887,GO:0015078,GO:0008553,GO:0016820,GO:0006812,GO:0006811,GO:0006810,GO:0000287,GO:0015662GO:0016021,GO:0016020,GO:0015662,GO:0006812,GO:0016787,GO:0006811,GO:0006810,GO:0000166,GO:0005524,GO:0016887,GO:0003824,GO:0046872,GO:0008152,GO:0015992,GO:0000287,GO:0016820GO:0016787,GO:0005524,GO:00…	proton transport; metabolic process;	integral to membrane;	ATP binding; magnesium ion binding; hydrogen-exporting ATPase activity, phosphorylative mechanism;
S13929	2.9e-75	ref|XP_956234.1|	hypothetical protein ( (AY027545) Catalase-1 [Neurospora crassa OR74A] )	[Neurospora crassa OR74A]	[P]	KOG0047	Catalase	GO:0005619,GO:0004096,GO:0020037,GO:0048315,GO:0006979	conidium formation; response to oxidative stress	spore wall (sensu Fungi)	catalase activity; heme binding
S09712	1.68376e-46	ref|XP_001273189.1|	potassium/sodium P-type ATPase, putative	[Aspergillus clavatus NRRL 1]	[P]	KOG0202	Ca2+ transporting ATPase	GO:0016021,GO:0016020,GO:0015662,GO:0006812,GO:0016787,GO:0006811,GO:0006810,GO:0000166,GO:0005524,GO:0003824,GO:0008152,GO:0015992,GO:0000287,GO:0016820	proton transport; metabolic process;	integral to membrane;	ATP binding; magnesium ion binding; ATPase activity, coupled to transmembrane movement of ions, phosphorylative mechanism;
S09457	1.41837e-34	ref|XP_001213155.1|	transporter protein SMF2	[Aspergillus terreus NIH2624]	[P]	KOG1291	Mn2+ and Fe2+ transporters of the NRAMP family	GO:0016020,GO:0006810,GO:0005215GO:0016020,GO:0006810,GO:0005215	transport;	membrane;	transporter activity;
S07088	7.6871e-41	ref|XP_001212307.1|	conserved hypothetical protein	[Aspergillus terreus NIH2624]	[P]	KOG0236	Sulfate/bicarbonate/oxalate exchanger SAT-1 and related transporters (SLC26 family)	GO:0016021,GO:0006810,GO:0005215	0	0	0
S04317	1.34875e-36	ref|XP_001268825.1|	metalloreductase, putative	[Aspergillus clavatus NRRL 1]	[PQ]	KOG0039	Ferric reductase, NADH/NADPH oxidase and related proteins	GO:0016491,GO:0016021,GO:0005506,GO:0006118,GO:0050660	0	0	binding;
S02463	1.11321e-100	ref|NP_790897.1|	methyl-accepting chemotaxis protein	[Pseudomonas syringae pv. tomato str. DC3000]	[PT]	KOG2353	L-type voltage-dependent Ca2+ channel, alpha2/delta subunit	GO:0004888,GO:0006935,GO:0004871,GO:0016020,GO:0007165GO:0016301,GO:0006935,GO:0004871,GO:0016020,GO:0007165GO:0006935,GO:0004871,GO:0016020,GO:0007165	signal transduction; chemotaxis;	membrane;	kinase activity; transmembrane receptor activity;
S11236	1.7445e-65	ref|XP_001264658.1|	calcium channel subunit Cch1	[Neosartorya fischeri NRRL 181]	[PT]	KOG2301	Voltage-gated Ca2+ channels, alpha1 subunits	GO:0005216,GO:0005245,GO:0006816,GO:0005244,GO:0016021,GO:0016020,GO:0006811,GO:0006810,GO:0005262,GO:0005891,GO:0005509	calcium ion transport;	voltage-gated calcium channel complex; integral to membrane;	voltage-gated calcium channel activity; calcium ion binding;
S10962	4.04804e-76	ref|XP_752476.1|	calcium channel subunit Cch1	[Aspergillus fumigatus Af293]	[PT]	KOG2301	Voltage-gated Ca2+ channels, alpha1 subunits	GO:0005216,GO:0005245,GO:0006816,GO:0005244,GO:0016021,GO:0016020,GO:0006811,GO:0006810,GO:0005262,GO:0005891,GO:0005509	calcium ion transport;	voltage-gated calcium channel complex; integral to membrane;	voltage-gated calcium channel activity; calcium ion binding;
S03990	4.68519e-29	gb|AAS90077.1|	VerA	[Aspergillus flavus]	[Q]	KOG0156	Cytochrome P450 CYP2 subfamily	GO:0046872,GO:0020037,GO:0016491,GO:0005506,GO:0006118,GO:0004497GO:0046872,GO:0020037,GO:0016491,GO:0005506,GO:0006118,GO:0004497	0	0	molecular_function;
S01045	1.1605e-59	ref|XP_752962.1|	glutathione oxidoreductase Glr1, putative	[Aspergillus fumigatus Af293]	[Q]	KOG0405	Pyridine nucleotide-disulphide oxidoreductase	GO:0005737,GO:0005739,GO:0005634,GO:0004362,GO:0006118,GO:0006749,GO:0006979	electron transport; glutathione metabolic process; response to oxidative stress	cytoplasm; mitochondrion; nucleus	glutathione-disulfide reductase activity
S08598	5.15307e-17	ref|XP_001397976.1|	hypothetical protein An16g06740	[Aspergillus niger]	[Q]	KOG0054	Multidrug resistance-associated protein/mitoxantrone resistance protein, ABC superfamily	0	0	0	0
S06365	4.75747e-82	ref|XP_001390287.1|	hypothetical protein An03g04060	[Aspergillus niger]	[Q]	KOG0054	Multidrug resistance-associated protein/mitoxantrone resistance protein, ABC superfamily	GO:0005774,GO:0015127,GO:0015431,GO:0015723,GO:0042493,GO:0010038	bilirubin transport; response to drug; response to metal ion	vacuolar membrane	bilirubin transporter activity; glutathione S-conjugate-exporting ATPase activity
S07310	1.78687e-71	ref|XP_001246427.1|	glutathione-dependent formaldehyde dehydrogenase	[Coccidioides immitis RS]	[Q]	KOG0022	Alcohol dehydrogenase, class III	GO:0046872,GO:0016491,GO:0008270	0	0	zinc ion binding; oxidoreductase activity;
S01152	3.95326e-117	ref|ZP_00945844.1|	DppF	[Ralstonia solanacearum UW551]	[Q]	KOG0055	Multidrug/pheromone exporter, ABC superfamily	GO:0016887,GO:0015197,GO:0005524,GO:0000166,GO:0017111,GO:0015833GO:0016887,GO:0015197,GO:0005524,GO:0000166,GO:0017111,GO:0015833	0	0	nucleoside-triphosphatase activity; nucleotide binding;
S04956	4.12671e-32	ref|ZP_00631329.1|	ABC transporter	[Paracoccus denitrificans PD1222]	[Q]	KOG0055	Multidrug/pheromone exporter, ABC superfamily	GO:0016887,GO:0005524,GO:0000166,GO:0017111	0	0	ATP binding; ATPase activity;
S04319	5.84065e-15	ref|XP_001242301.1|	hypothetical protein CIMG_06197	[Coccidioides immitis RS]	[Q]	KOG0055	Multidrug/pheromone exporter, ABC superfamily	GO:0042626,GO:0005506,GO:0016021,GO:0016020,GO:0006811,GO:0006810,GO:0000166,GO:0017111,GO:0005524,GO:0016887,GO:0006826GO:0042626,GO:0005506,GO:0016021,GO:0016020,GO:0006811,GO:0006810,GO:0000166,GO:0017111,GO:0005524,GO:0016887,GO:0006826	iron ion transport;	integral to membrane;	ATPase activity, coupled to transmembrane movement of substances; iron ion binding; ATP binding;
S02186	1.75173e-85	ref|XP_659904.1|	hypothetical protein AN2300.2	[Aspergillus nidulans FGSC A4]	[Q]	KOG0055	Multidrug/pheromone exporter, ABC superfamily	GO:0042626,GO:0005506,GO:0016021,GO:0016020,GO:0006811,GO:0006810,GO:0000166,GO:0017111,GO:0005524,GO:0016887,GO:0006826GO:0042626,GO:0005506,GO:0016021,GO:0016020,GO:0006811,GO:0006810,GO:0000166,GO:0017111,GO:0005524,GO:0016887,GO:0006826GO:0042626,GO:0005506,GO:0016021,GO:0016020,GO:0006811,GO:0006810,GO:0000166,GO:0017111,GO:0005524,GO:0016887,GO:0006826GO:0042626,GO:0005506,GO:0016021,GO:001…	0	0	molecular_function;
S03016	3.20788e-157	ref|XP_001216653.1|	iron transport multicopper oxidase FET3 precursor	[Aspergillus terreus NIH2624]	[Q]	KOG1263	Multicopper oxidases	GO:0033573,GO:0005886,GO:0004322,GO:0005381,GO:0006827,GO:0033215,GO:0046688	high affinity iron ion transport; response to copper ion	plasma membrane	ferroxidase activity; contributes to iron ion transporter activity
S11185	3.73345e-58	ref|XP_001266925.1|	alpha-aminoadipate reductase large subunit, putative	[Neosartorya fischeri NRRL 181]	[Q]	KOG1178	Non-ribosomal peptide synthetase/alpha-aminoadipate reductase and related enzymes	GO:0048037,GO:0016874,GO:0016491,GO:0008152,GO:0003824,GO:0008652,GO:0004043,GO:0009085GO:0048037,GO:0016874,GO:0008152,GO:0003824,GO:0004043	lysine biosynthetic process;	0	L-aminoadipate-semialdehyde dehydrogenase activity; cofactor binding; ligase activity;
S00874	3.66949e-33	ref|XP_391267.1|	hypothetical protein FG11091.1	[Gibberella zeae PH-1]	[Q]	KOG1208	Dehydrogenases with different specificities (related to short-chain alcohol dehydrogenases)	GO:0016491,GO:0008152GO:0008610,GO:0016491,GO:0008152,GO:0006694	metabolic process;	0	oxidoreductase activity;
S05523	2.20014e-76	ref|XP_001215095.1|	cytochrome P450 51	[Aspergillus terreus NIH2624]	[Q]	KOG0684	Cytochrome P450	GO:0046872,GO:0008168,GO:0020037,GO:0016491,GO:0005506,GO:0006118,GO:0004497GO:0046872,GO:0008168,GO:0020037,GO:0016491,GO:0005506,GO:0006118,GO:0004497	electron transport;	0	heme binding; iron ion binding; monooxygenase activity; methyltransferase activity;
S11768	1.12792e-41	ref|XP_001395646.1|	hypothetical protein An12g05810	[Aspergillus niger]	[Q]	KOG1263	Multicopper oxidases	GO:0016491,GO:0005507	0	0	0
S01242	3.94948e-51	ref|ZP_01713544.1|	histidine ammonia-lyase	[Pseudomonas putida GB-1]	[Q]	KOG0222	Phenylalanine and histidine ammonia-lyase	GO:0009058,GO:0004397,GO:0005737,GO:0016211,GO:0016829,GO:0006548,GO:0006547GO:0009058,GO:0004397,GO:0005737,GO:0016211,GO:0016829,GO:0006548,GO:0006547	histidine catabolic process; biosynthetic process;	cytoplasm;	ammonia ligase activity; histidine ammonia-lyase activity;
S12048			[No sigificant hits found]		[R]	KOG0393	Ras-related small GTPase, Rho type	0	0	0	0
S12073	1.50084e-99	ref|XP_001399049.1|	hypothetical protein An18g05980	[Aspergillus niger]	[R]	KOG0393	Ras-related small GTPase, Rho type	0	0	0	0
S06760	1.11018e-62	gb|EAT81732.1|	hypothetical protein SNOG_11233	[Phaeosphaeria nodorum SN15]	[R]	KOG0375	Serine-threonine phosphatase 2B, catalytic subunit	GO:0016787,GO:0005506GO:0016787,GO:0005506	0	0	hydrolase activity; iron ion binding;
S09055	5.13069e-49	ref|XP_001271532.1|	pH signal transduction protein PalA, putative	[Aspergillus clavatus NRRL 1]	[R]	KOG2220	Predicted signal transduction protein	0	0	0	0
S03329	1.10899e-32	ref|XP_001399874.1|	hypothetical protein An02g07400	[Aspergillus niger]	[R]	KOG0381	HMG box-containing protein	GO:0006355,GO:0006260,GO:0005694,GO:0006974,GO:0006281,GO:0006350,GO:0005634,GO:0003677	DNA replication; regulation of transcription, DNA-dependent; DNA repair;	chromosome; nucleus;	DNA binding;
S03693	8.9314e-92	ref|XP_001213615.1|	conserved hypothetical protein	[Aspergillus terreus NIH2624]	[R]	KOG0118	FOG: RRM domain	GO:0003676,GO:0016491,GO:0000166	0	0	nucleic acid binding; nucleotide binding; oxidoreductase activity;
S03671	1.71513e-122	dbj|BAE60489.1|	unnamed protein product	[Aspergillus oryzae]	[R]	KOG0725	Reductases with broad range of substrate specificities	GO:0016491,GO:0008152	metabolic process;	0	oxidoreductase activity;
S12108	5.90442e-61	ref|XP_001214507.1|	conserved hypothetical protein	[Aspergillus terreus NIH2624]	[R]	KOG0725	Reductases with broad range of substrate specificities	GO:0016491,GO:0008152	0	0	0
S03295	1.19809e-180	ref|XP_001213360.1|	hypothetical protein ATEG_04182	[Aspergillus terreus NIH2624]	[R]	KOG1491	Predicted GTP-binding protein (ODN superfamily)	GO:0005525,GO:0005622	0	intracellular;	GTP binding;
S03486	2.11855e-43	ref|XP_755077.1|	pre-mRNA splicing factor (Srp1), putative	[Aspergillus fumigatus Af293]	[R]	KOG0118	FOG: RRM domain	GO:0003676,GO:0000166GO:0003676,GO:0000166	0	0	nucleic acid binding; nucleotide binding;
S03612	1.74365e-27	ref|XP_001270878.1|	glycine-rich RNA-binding protein, putative	[Aspergillus clavatus NRRL 1]	[R]	KOG0118	FOG: RRM domain	GO:0003690,GO:0003723,GO:0003697,GO:0006970,GO:0009651	response to osmotic stress; response to salt stress	0	double-stranded DNA binding; RNA binding; single-stranded DNA binding
S10838	7.02458e-45	ref|XP_001274038.1|	RNP domain protein	[Aspergillus clavatus NRRL 1]	[R]	KOG0118	FOG: RRM domain	GO:0003676,GO:0000166GO:0003676,GO:0000166	0	0	nucleic acid binding; nucleotide binding;
S10512	5.90839e-30	ref|XP_001270878.1|	glycine-rich RNA-binding protein, putative	[Aspergillus clavatus NRRL 1]	[R]	KOG0118	FOG: RRM domain	GO:0003690,GO:0003723,GO:0003697,GO:0006970,GO:0009651	response to osmotic stress; response to salt stress	0	double-stranded DNA binding; RNA binding; single-stranded DNA binding
S02129	5.05032e-39	dbj|BAE56761.1|	unnamed protein product	[Aspergillus oryzae]	[R]	KOG0118	FOG: RRM domain	GO:0003723,GO:0003676,GO:0000166,GO:0030529,GO:0006396,GO:0005634GO:0003723,GO:0003676,GO:0000166,GO:0030529,GO:0006396,GO:0005634	0	intracellular part;	nucleic acid binding;
S03240	3.26782e-168	ref|XP_752314.1|	aminotransferase, class V, putative	[Aspergillus fumigatus Af293]	[R]	KOG2862	Alanine-glyoxylate aminotransferase AGT1	GO:0016740,GO:0008152,GO:0008483	metabolic process;	0	transaminase activity;
S04710	6.26866e-42	ref|XP_382179.1|	hypothetical protein FG02003.1	[Gibberella zeae PH-1]	[R]	KOG3947	Phosphoesterases	GO:0016787	0	0	0
S03857	2.33068e-21	ref|XP_960705.1|	hypothetical protein	[Neurospora crassa OR74A]	[R]	KOG1773	Stress responsive protein	GO:0005737,GO:0005886,GO:0003674,GO:0006812,GO:0030003,GO:0042391,GO:0043157	cation homeostasis; cation transport; regulation of membrane potential; response to cation stress	cytoplasm; plasma membrane	0
S01826	5.38136e-18	ref|XP_001275967.1|	PHD and RING finger domain protein, putative	[Aspergillus clavatus NRRL 1]	[R]	KOG0825	PHD Zn-finger protein	GO:0006355,GO:0008270,GO:0005515GO:0006355,GO:0003735,GO:0006412,GO:0008270,GO:0005840,GO:0005515,GO:0005622	cellular metabolic process; macromolecule metabolic process; primary metabolic process;	intracellular;	binding;
S03759	2.51334e-168	emb|CAL81505.1|	MFS transporter	[Penicillium digitatum]	[R]	KOG0254	Predicted transporter (major facilitator superfamily)	GO:0015520,GO:0016021,GO:0016020,GO:0015904,GO:0006810,GO:0005215	transport;	membrane;	transporter activity;
S08886	1.66999e-85	ref|XP_381193.1|	hypothetical protein FG01017.1	[Gibberella zeae PH-1]	[R]	KOG3675	Dipeptidyl peptidase III	GO:0006508,GO:0005737,GO:0017039	proteolysis;	cytoplasm;	dipeptidyl-peptidase III activity;
S01890	1.22171e-59	ref|XP_001275385.1|	MFS alpha-glucoside transporter, putative	[Aspergillus clavatus NRRL 1]	[R]	KOG0254	Predicted transporter (major facilitator superfamily)	GO:0008643,GO:0016021,GO:0016020,GO:0005351,GO:0006810,GO:0005215	carbohydrate transport;	integral to membrane;	sugar porter activity;
S06249	8.63273e-22	ref|XP_001263353.1|	THUMP domain protein	[Neosartorya fischeri NRRL 181]	[R]	KOG3943	THUMP domain-containing proteins	0	0	0	0
S12125	6.2102e-39	ref|XP_001224729.1|	hypothetical protein CHGG_07073	[Chaetomium globosum CBS 148.51]	[R]	KOG4582	Uncharacterized conserved protein, contains ZZ-type Zn-finger	GO:0008270	0	0	0
S06330	2.30617e-19	ref|XP_389638.1|	hypothetical protein FG09462.1	[Gibberella zeae PH-1]	[R]	KOG1940	Zn-finger protein	GO:0008270	0	0	0
S11437	3.26389e-99	ref|XP_660868.1|	hypothetical protein AN3264.2	[Aspergillus nidulans FGSC A4]	[R]	KOG0254	Predicted transporter (major facilitator superfamily)	GO:0015520,GO:0016021,GO:0016020,GO:0015904,GO:0006810,GO:0005215GO:0015520,GO:0016021,GO:0016020,GO:0015904,GO:0006810,GO:0005215	tetracycline transport;	integral to membrane;	tetracycline:hydrogen antiporter activity;
S11105	2.70269e-15	ref|XP_001210664.1|	conserved hypothetical protein	[Aspergillus terreus NIH2624]	[R]	KOG4331	Polytopic membrane protein Prominin	0	0	0	0
S09655	2.32093e-31	ref|YP_484554.1|	Binding-protein-dependent transport systems inner membrane component	[Rhodopseudomonas palustris HaA2]	[R]	KOG0927	Predicted transporter (ABC superfamily)	GO:0016021,GO:0016020,GO:0006810,GO:0005215	transport;	integral to membrane;	transporter activity;
S00137	7.1219e-82	ref|XP_001274233.1|	cyclin domain protein	[Aspergillus clavatus NRRL 1]	[R]	KOG0835	Cyclin L	GO:0045449,GO:0009651	regulation of transcription; response to salt stress	0	0
S10076	3.02456e-27	ref|XP_001211166.1|	conserved hypothetical protein	[Aspergillus terreus NIH2624]	[R]	KOG3346	Phosphatidylethanolamine binding protein	0	0	0	0
S00853	5.10336e-97	ref|XP_001267129.1|	nucleolar GTPase, putative	[Neosartorya fischeri NRRL 181]	[R]	KOG2423	Nucleolar GTPase	GO:0005525,GO:0005622	0	intracellular;	GTP binding;
S11518	4.90075e-80	ref|XP_001265369.1|	NADH-quinone oxidoreductase, putative	[Neosartorya fischeri NRRL 181]	[R]	KOG3135	1,4-benzoquinone reductase-like; Trp repressor binding protein-like/protoplast-secreted protein	0	0	0	FMN binding; oxidoreductase activity;
S07179	3.16185e-35	ref|XP_662147.1|	hypothetical protein AN4543.2	[Aspergillus nidulans FGSC A4]	[R]	KOG1271	Methyltransferases	0	0	0	0
S03538	2.87708e-107	dbj|BAE64240.1|	unnamed protein product	[Aspergillus oryzae]	[R]	KOG0553	TPR repeat-containing protein	GO:0005737,GO:0003674,GO:0009408	response to heat	cytoplasm	0
S02501	6.86137e-100	ref|NP_746624.1|	hypothetical protein PP_4514	[Pseudomonas putida KT2440]	[R]	KOG2968	Predicted esterase of the alpha-beta hydrolase superfamily (Neuropathy target esterase), contains cAMP-binding domains	GO:0006629,GO:0019867GO:0006629,GO:0019867	lipid metabolic process;	outer membrane;	0
S02050	1.18777e-49	ref|XP_001262450.1|	MFS transporter, putative	[Neosartorya fischeri NRRL 181]	[R]	KOG0254	Predicted transporter (major facilitator superfamily)	GO:0016021,GO:0016020,GO:0006810,GO:0005215	0	membrane;	0
S08267	4.75674e-42	ref|XP_001399090.1|	hypothetical protein An18g06370	[Aspergillus niger]	[R]	KOG0255	Synaptic vesicle transporter SVOP and related transporters (major facilitator superfamily)	0	0	0	0
S01463	2.18613e-77	ref|XP_001388804.1|	D-xylose reductase xyrA-Aspergillus niger	0	[R]	KOG1577	Aldo/keto reductase family proteins	GO:0005737,GO:0005634,GO:0004032,GO:0004033,GO:0019568,GO:0042843,GO:0006950	arabinose catabolic process; D-xylose catabolic process; response to stress	cytoplasm; nucleus	aldehyde reductase activity; aldo-keto reductase activity
S08580	5.63843e-21	ref|XP_367077.2|	hypothetical protein MGG_10707	[Magnaporthe grisea 70-15]	[R]	KOG0254	Predicted transporter (major facilitator superfamily)	0	0	0	0
S00007	1.26017e-50	ref|XP_001268285.1|	RNP domain protein	[Aspergillus clavatus NRRL 1]	[R]	KOG0118	FOG: RRM domain	GO:0003676,GO:0000166	0	0	binding;
S03358	1.40951e-66	ref|XP_752249.1|	DUF814 domain protein, putative	[Aspergillus fumigatus Af293]	[R]	KOG3272	Predicted coiled-coil protein	0	0	0	0
S00491	1.24637e-20	ref|YP_001261325.1|	5-carboxymethyl-2-hydroxymuconate Delta-isomerase	[Sphingomonas wittichii RW1]	[R]	KOG1535	Predicted fumarylacetoacetate hydralase	GO:0008152,GO:0003824	metabolic process;	0	catalytic activity;
S02517	4.61702e-63	dbj|BAE61302.1|	unnamed protein product	[Aspergillus oryzae]	[R]	KOG1315	Predicted DHHC-type Zn-finger protein	GO:0046872,GO:0016740,GO:0008415,GO:0005773,GO:0016021,GO:0016020,GO:0008270	0	cell part;	molecular_function;
S07491	1.74221e-22	ref|XP_752066.2|	CaaX prenyl protease Ste24	[Aspergillus fumigatus Af293]	[R]	KOG2719	Metalloprotease	GO:0006508,GO:0016020,GO:0008233,GO:0004222	proteolysis;	membrane;	metalloendopeptidase activity;
S01142	1.30568e-07	ref|XP_367975.2|	hypothetical protein MGG_07879	[Magnaporthe grisea 70-15]	[R]	KOG0504	FOG: Ankyrin repeat	0	0	0	0
S01737	5.49929e-58	ref|XP_001259981.1|	NAD binding Rossmann fold oxidoreductase, putative	[Neosartorya fischeri NRRL 181]	[R]	KOG2742	Predicted oxidoreductase	0	0	0	0
S02619	7.83738e-65	ref|XP_001261537.1|	MOSC domain protein	[Neosartorya fischeri NRRL 181]	[R]	KOG2362	Uncharacterized Fe-S protein	0	0	0	0
S12061	5.05851e-68	ref|NP_248966.1|	probable transcriptional regulator	[Pseudomonas aeruginosa PAO1]	[R]	KOG2968	Predicted esterase of the alpha-beta hydrolase superfamily (Neuropathy target esterase), contains cAMP-binding domains	GO:0006355,GO:0045449,GO:0005622,GO:0003700,GO:0003677GO:0006355,GO:0006350,GO:0045449,GO:0005622,GO:0003700,GO:0003677	regulation of transcription, DNA-dependent;	intracellular;	transcription factor activity;
S01718	6.57717e-116	dbj|BAE54995.1|	unnamed protein product	[Aspergillus oryzae]	[R]	KOG0725	Reductases with broad range of substrate specificities	GO:0016491,GO:0008152	metabolic process;	0	oxidoreductase activity;
S09523	7.70788e-47	ref|YP_443431.1|	ABC transporter, ATP-binding protein	[Burkholderia thailandensis E264]	[R]	KOG0927	Predicted transporter (ABC superfamily)	GO:0016887,GO:0005524,GO:0000166,GO:0017111GO:0016887,GO:0005524,GO:0000166,GO:0017111	0	0	ATP binding; ATPase activity;
S02997	4.78606e-57	ref|ZP_01421319.1|	HAD-superfamily hydrolase subfamily IA, variant 3:HAD-superfamily hydrolase, subfamily IA, variant 1	[Caulobacter sp. K31]	[R]	KOG2914	Predicted haloacid-halidohydrolase and related hydrolases	GO:0005737,GO:0005634,GO:0000121,GO:0005975,GO:0006114,GO:0006970	carbohydrate metabolic process; glycerol biosynthetic process; response to osmotic stress	cytoplasm; nucleus	glycerol-1-phosphatase activity
S01731	3.86312e-95	ref|XP_001269883.1|	MFS sugar transporter, putative	[Aspergillus clavatus NRRL 1]	[R]	KOG0254	Predicted transporter (major facilitator superfamily)	GO:0008643,GO:0016021,GO:0016020,GO:0005351,GO:0006810,GO:0005215	0	0	0
S03719	1.17611e-119	ref|XP_001401720.1|	hypothetical protein An04g03530	[Aspergillus niger]	[R]	KOG0725	Reductases with broad range of substrate specificities	GO:0016491,GO:0008152	metabolic process;	0	oxidoreductase activity;
S10686	5.22772e-57	ref|XP_001242385.1|	hypothetical protein CIMG_06281	[Coccidioides immitis RS]	[R]	KOG2343	Glucose-repressible protein and related proteins	GO:0016740	0	0	0
S02762	1.89149e-13	ref|ZP_01182858.1|	HAD-superfamily hydrolase subfamily IA, variant 3:HAD-superfamily hydrolase, subfamily IA, variant 1	[Bacillus weihenstephanensis KBAB4]	[R]	KOG3085	Predicted hydrolase (HAD superfamily)	0	metabolic process;	0	hydrolase activity;
S10033	1.69673e-50	ref|XP_001275252.1|	IdgA domain protein	[Aspergillus clavatus NRRL 1]	[R]	KOG3009	Predicted carbohydrate kinase, contains PfkB domain	0	0	0	0
S00182	5.42719e-27	ref|XP_501825.1|	hypothetical protein	[Yarrowia lipolytica]	[R]	KOG1541	Predicted protein carboxyl methylase	GO:0008168,GO:0016740	0	0	0
S11754	2.46548e-78	gb|EAT86355.1|	hypothetical protein SNOG_06524	[Phaeosphaeria nodorum SN15]	[R]	KOG2785	C2H2-type Zn-finger protein	GO:0046872,GO:0003676,GO:0008270,GO:0005634,GO:0005622GO:0046872,GO:0003676,GO:0008270,GO:0005634,GO:0005622	0	0	0
S09690	2.05348e-52	ref|XP_001268706.1|	GTP-binding protein Obg	[Aspergillus clavatus NRRL 1]	[R]	KOG1489	Predicted GTP-binding protein (ODN superfamily)	GO:0005525,GO:0005622	0	0	0
S02280	9.43654e-48	ref|XP_001270992.1|	hypothetical protein ACLA_037760	[Aspergillus clavatus NRRL 1]	[R]	KOG3669	Uncharacterized conserved protein, contains dysferlin, TECPR and PH domains	0	0	0	0
S06874	2.2263e-34	ref|XP_658185.1|	hypothetical protein AN0581.2	[Aspergillus nidulans FGSC A4]	[R]	KOG1347	Uncharacterized membrane protein, predicted efflux pump	GO:0006855,GO:0016020,GO:0015238,GO:0015297	0	0	0
S01570	5.70094e-40	ref|XP_748497.1|	alpha/beta superfamily hydrolase, putative	[Aspergillus fumigatus Af293]	[R]	KOG4391	Predicted alpha/beta hydrolase BEM46	GO:0016787	0	0	0
S10628	1.09718e-65	ref|XP_001263229.1|	phosphatidyl synthase	[Neosartorya fischeri NRRL 181]	[R]	KOG1618	Predicted phosphatase	GO:0016787,GO:0008152	metabolic process;	0	hydrolase activity;
S00963	5.66881e-65	dbj|BAE66119.1|	unnamed protein product	[Aspergillus oryzae]	[R]	KOG0254	Predicted transporter (major facilitator superfamily)	GO:0016021,GO:0016020,GO:0006810,GO:0005215	0	0	0
S03015	4.35904e-34	ref|YP_558020.1|	Transcriptional regulator, LysR family	[Burkholderia xenovorans LB400]	[R]	KOG0725	Reductases with broad range of substrate specificities	GO:0016491,GO:0008152,GO:0004316GO:0006355,GO:0003700	regulation of transcription, DNA-dependent;	0	3-oxoacyl-[acyl-carrier-protein] reductase activity; transcription factor activity;
S11124	1.37273e-96	ref|XP_001262821.1|	membrane bound C2 domain protein (vp115), putative	[Neosartorya fischeri NRRL 181]	[R]	KOG1012	Ca2+-dependent lipid-binding protein CLB1/vesicle protein vp115/Granuphilin A, contains C2 domain	0	0	0	0
S06013	2.97941e-43	ref|XP_001211552.1|	hypothetical protein ATEG_02374	[Aspergillus terreus NIH2624]	[R]	KOG1533	Predicted GTPase	GO:0000166	0	0	nucleotide binding;
S09124	5.49187e-79	ref|YP_543627.1|	putative regulator, phn operon	[Escherichia coli UTI89]	[R]	KOG3234	Acetyltransferase, (GNAT) family	GO:0008080GO:0008080	phosphonate transport;	0	N-acetyltransferase activity;
S12081	7.8472e-32	ref|XP_754757.1|	glycine-rich RNA-binding protein, putative	[Aspergillus fumigatus Af293]	[R]	KOG0118	FOG: RRM domain	GO:0003676,GO:0000166GO:0003676,GO:0000166	0	0	nucleic acid binding; nucleotide binding;
S05928	9.32504e-09	ref|XP_750454.1|	cyclin-dependent protein kinase regulator Pho80	[Aspergillus fumigatus Af293]	[R]	KOG1721	FOG: Zn-finger	0	0	0	0
S06144	6.45856e-12	ref|XP_663289.1|	hypothetical protein AN5685.2	[Aspergillus nidulans FGSC A4]	[S]	KOG4709	Uncharacterized conserved protein	0	0	0	0
S00653			[No sigificant hits found]		[S]	KOG4764	Uncharacterized conserved protein	0	0	0	0
S01903	5.38839e-20	ref|XP_001209016.1|	conserved hypothetical protein	[Aspergillus terreus NIH2624]	[S]	KOG3856	Uncharacterized conserved protein	0	0	0	0
S00238	6.06653e-38	ref|XP_001261957.1|	conserved hypothetical protein	[Neosartorya fischeri NRRL 181]	[S]	KOG3098	Uncharacterized conserved protein	0	0	0	0
S05920	2.49037e-20	ref|XP_001259814.1|	predicted protein	[Neosartorya fischeri NRRL 181]	[S]	KOG4839	Uncharacterized conserved protein	0	0	0	0
S06973	1.47268e-78	ref|XP_753419.1|	WD repeat protein	[Aspergillus fumigatus Af293]	[S]	KOG0283	WD40 repeat-containing protein	GO:0007049,GO:0007059,GO:0051301,GO:0006397,GO:0007067,GO:0005634	cell cycle;	0	0
S11599	1.03952e-130	ref|XP_663206.1|	hypothetical protein AN5602.2	[Aspergillus nidulans FGSC A4]	[S]	KOG2936	Uncharacterized conserved protein	GO:0005737,GO:0005829,GO:0030189,GO:0031072,GO:0006457,GO:0006950	protein folding; response to stress	cytoplasm; cytosol	chaperone activator activity; heat shock protein binding
S10654	7.33518e-33	dbj|BAE60940.1|	unnamed protein product	[Aspergillus oryzae]	[S]	KOG4055	Uncharacterized conserved protein	0	0	0	0
S04300	6.47217e-61	ref|XP_001270940.1|	eukaryotic translation initiation factor 3 subunit EifCk, putative	[Aspergillus clavatus NRRL 1]	[S]	KOG3252	Uncharacterized conserved protein	0	0	0	0
S11253	4.8288e-46	ref|XP_001243800.1|	hypothetical protein CIMG_03241	[Coccidioides immitis RS]	[S]	KOG2721	Uncharacterized conserved protein	0	0	0	0
S11604	4.94111e-86	dbj|BAE66302.1|	unnamed protein product	[Aspergillus oryzae]	[S]	KOG2342	Uncharacterized conserved protein	0	0	0	0
S06868			[No sigificant hits found]		[S]	KOG2660	Locus-specific chromosome binding proteins	0	0	0	0
S10647	1.18822e-45	ref|XP_001248935.1|	hypothetical protein CIMG_02706	[Coccidioides immitis RS]	[S]	KOG1338	Uncharacterized conserved protein	GO:0005634GO:0005634	0	0	0
S12059	3.24556e-128	ref|XP_001268982.1|	conserved hypothetical protein	[Aspergillus clavatus NRRL 1]	[S]	KOG2306	Uncharacterized conserved protein	0	0	0	0
S02868	5.41393e-30	ref|XP_001213850.1|	conserved hypothetical protein	[Aspergillus terreus NIH2624]	[S]	KOG4034	Uncharacterized conserved protein NOF (Neighbor of FAU)	0	0	0	0
S08296	3.14371e-06	ref|XP_001259902.1|	conserved hypothetical protein	[Neosartorya fischeri NRRL 181]	[S]	KOG2766	Predicted membrane protein	0	0	0	0
S04641	4.47995e-31	ref|XP_754060.1|	negative regulation of gluconeogenesis, putative	[Aspergillus fumigatus Af293]	[S]	KOG0396	Uncharacterized conserved protein	0	0	0	0
S10355	1.16207e-26	dbj|BAE62877.1|	unnamed protein product	[Aspergillus oryzae]	[S]	KOG3363	Uncharacterized conserved nuclear protein	0	0	0	0
S06155	4.05659e-40	ref|XP_663870.1|	hypothetical protein AN6266.2	[Aspergillus nidulans FGSC A4]	[S]	KOG1980	Uncharacterized conserved protein	0	0	0	0
S02508			[No sigificant hits found]		[T]	KOG4293	Predicted membrane protein, contains DoH and Cytochrome b-561/ferric reductase transmembrane domains	0	0	0	0
S10021			[No sigificant hits found]		[T]	KOG4293	Predicted membrane protein, contains DoH and Cytochrome b-561/ferric reductase transmembrane domains	GO:0004500,GO:0006548	0	0	0
S02970	1.0217e-172	ref|XP_390046.1|	GBLP_NEUCR Guanine nucleotide-binding protein beta subunit-like protein (Cross-pathway control WD-repeat protein cpc-2)	[Gibberella zeae PH-1]	[T]	KOG0279	G protein beta subunit-like protein	0	0	0	0
S07444	7.14343e-37	ref|XP_001220841.1|	hypothetical protein CHGG_01620	[Chaetomium globosum CBS 148.51]	[T]	KOG0032	Ca2+/calmodulin-dependent protein kinase, EF-Hand protein superfamily	GO:0016301,GO:0005524,GO:0004672,GO:0016740,GO:0000166,GO:0006468,GO:0004674GO:0016301,GO:0005524,GO:0004672,GO:0016740,GO:0000166,GO:0006468,GO:0005516,GO:0004674	protein amino acid phosphorylation;	0	calmodulin binding; ATP binding; protein serine/threonine kinase activity;
S00372	1.36131e-70	ref|XP_001399047.1|	hypothetical protein An18g05960	[Aspergillus niger]	[T]	KOG0585	Ca2+/calmodulin-dependent protein kinase kinase beta and related serine/threonine protein kinases	GO:0016301,GO:0005524,GO:0004672,GO:0016740,GO:0000166,GO:0006468,GO:0004674	0	0	protein kinase activity; nucleotide binding;
S01548	9.66206e-147	ref|XP_682096.1|	hypothetical protein AN8827.2	[Aspergillus nidulans FGSC A4]	[T]	KOG0585	Ca2+/calmodulin-dependent protein kinase kinase beta and related serine/threonine protein kinases	GO:0016301,GO:0005524,GO:0004672,GO:0016740,GO:0000166,GO:0006468,GO:0006810,GO:0004674	protein amino acid phosphorylation; transport;	0	ATP binding; protein serine/threonine kinase activity;
S01676	1.616e-118	ref|XP_001248122.1|	calcium/calmodulin-dependent protein kinase	[Coccidioides immitis RS]	[T]	KOG0032	Ca2+/calmodulin-dependent protein kinase, EF-Hand protein superfamily	GO:0016301,GO:0005524,GO:0004672,GO:0016740,GO:0000166,GO:0006468,GO:0004674	protein amino acid phosphorylation;	0	ATP binding; protein serine/threonine kinase activity;
S02356	9.63194e-78	gb|AAG00262.1|	AF089808_1calmodulin	[Magnaporthe grisea]	[T]	KOG0027	Calmodulin and related proteins (EF-Hand superfamily)	GO:0005509	0	0	calcium ion binding;
S09133	3.84606e-128	ref|XP_754619.1|	cAMP-dependent protein kinase regulatory subunit PkaR	[Aspergillus fumigatus Af293]	[T]	KOG1113	cAMP-dependent protein kinase types I and II, regulatory subunit	GO:0005952,GO:0000166,GO:0006468,GO:0008603,GO:0030552GO:0005952,GO:0000166,GO:0006468,GO:0008603,GO:0030552	0	0	molecular_function;
S10025	1.03228e-67	ref|XP_755552.1|	cAMP-dependent protein kinase catalytic subunit PkaC1	[Aspergillus fumigatus Af293]	[T]	KOG0616	cAMP-dependent protein kinase catalytic subunit (PKA)	GO:0016301,GO:0005524,GO:0004672,GO:0016740,GO:0000166,GO:0006468,GO:0004674GO:0016301,GO:0005524,GO:0004672,GO:0016740,GO:0000166,GO:0006468,GO:0004674	protein amino acid phosphorylation;	0	ATP binding; protein serine/threonine kinase activity;
S03126	1.82231e-33	ref|XP_001391451.1|	hypothetical protein An07g03680	[Aspergillus niger]	[T]	KOG2322	N-methyl-D-aspartate receptor glutamate-binding subunit	0	0	0	0
S11239	8.31752e-40	ref|XP_001396202.1|	hypothetical protein An13g00620	[Aspergillus niger]	[T]	KOG2397	Protein kinase C substrate, 80 KD protein, heavy chain	0	0	0	0
S00737	2.96422e-41	ref|XP_959223.1|	hypothetical protein	[Neurospora crassa OR74A]	[T]	KOG3275	Zinc-binding protein of the histidine triad (HIT) family	0	0	0	0
S09824	2.29474e-79	dbj|BAE56967.1|	unnamed protein product	[Aspergillus oryzae]	[T]	KOG2232	Ceramidases	0	0	0	0
S01774			[No sigificant hits found]		[T]	KOG1217	Fibrillins and related proteins containing Ca2+-binding EGF-like domains	GO:0003674,GO:0007498,GO:0007413,GO:0001755,GO:0005575GO:0006032,GO:0008061,GO:0005529,GO:0004568,GO:0016998	0	0	0
S03654	5.24192e-33	ref|XP_001260497.1|	adhesin, putative	[Neosartorya fischeri NRRL 181]	[T]	KOG1217	Fibrillins and related proteins containing Ca2+-binding EGF-like domains	0	0	0	0
S12105	1e-170	ref|XP_750580.1|	casein kinase I homolog, putative	[Aspergillus fumigatus Af293]	[T]	KOG1165	Casein kinase (serine/threonine/tyrosine protein kinase)	GO:0016301,GO:0005524,GO:0004672,GO:0016740,GO:0000166,GO:0006468,GO:0004674	protein amino acid phosphorylation;	0	ATP binding; protein serine/threonine kinase activity;
S06661	7.47926e-71	ref|XP_659089.1|	casein kinase II subunit alpha	[Aspergillus nidulans FGSC A4]	[TDK]	KOG0668	Casein kinase II, alpha subunit	GO:0016740,GO:0004674,GO:0004672,GO:0006468,GO:0000166,GO:0004425,GO:0005524,GO:0016301,GO:0006568GO:0016301,GO:0005524,GO:0004672,GO:0016740,GO:0000166,GO:0006468,GO:0006810,GO:0004674	tryptophan metabolic process; protein amino acid phosphorylation; transport;	0	ATP binding; indole-3-glycerol-phosphate synthase activity; protein serine/threonine kinase activity;
S11814			[No sigificant hits found]		[T]	KOG0583	Serine/threonine protein kinase	0	0	0	0
S10810	7.99307e-45	ref|XP_001274468.1|	RIO1 family protein kinase, putative	[Aspergillus clavatus NRRL 1]	[TR]	KOG2268	Serine/threonine protein kinase	GO:0016301,GO:0005524,GO:0016740,GO:0004674GO:0016301,GO:0005524,GO:0016740,GO:0004674	0	0	protein serine/threonine kinase activity; ATP binding;
S02845	1.63728e-17	ref|XP_001388989.1|	hypothetical protein An01g05660	[Aspergillus niger]	[TU]	KOG0998	Synaptic vesicle protein EHS-1 and related EH domain proteins	GO:0005509	0	0	0
S11143	3.27787e-71	ref|XP_001264458.1|	cytoskeletal adaptor protein SagA	[Neosartorya fischeri NRRL 181]	[TU]	KOG0998	Synaptic vesicle protein EHS-1 and related EH domain proteins	GO:0005509GO:0005509	0	0	calcium ion binding;
S00484	2.26229e-74	gb|EAT82027.1|	hypothetical protein SNOG_10633	[Phaeosphaeria nodorum SN15]	[U]	KOG0934	Clathrin adaptor complex, small subunit	GO:0030662,GO:0006886,GO:0006810GO:0030662,GO:0006886,GO:0006810	intracellular protein transport;	coated vesicle membrane;	0
S09326	2.27319e-14	ref|YP_001244019.1|	oligopeptide/dipeptide ABC transporter, ATPase subunit	[Thermotoga petrophila RKU-1]	[U]	KOG0058	Peptide exporter, ABC superfamily	0	0	0	0
S09327	1.29218e-63	ref|XP_659744.1|	hypothetical protein AN2140.2	[Aspergillus nidulans FGSC A4]	[U]	KOG1631	Translocon-associated complex TRAP, alpha subunit	0	0	0	0
S09740	6.93493e-89	ref|XP_001209249.1|	hypothetical protein ATEG_01884	[Aspergillus terreus NIH2624]	[U]	KOG0166	Karyopherin (importin) alpha	0	0	0	0
S03595	3.80289e-104	ref|XP_460450.1|	hypothetical protein DEHA0F02244g	[Debaryomyces hansenii CBS767]	[U]	KOG0096	GTPase Ran/TC4/GSP1 (nuclear protein transport pathway), small G protein superfamily	GO:0005525,GO:0007264,GO:0000178,GO:0006886GO:0005525,GO:0007264,GO:0000178,GO:0006886	intracellular protein transport; small GTPase mediated signal transduction;	exosome (RNase complex);	GTP binding;
S13780	1e-170	ref|XP_001258424.1|	protein transport protein Sec24, putative	[Neosartorya fischeri NRRL 181]	[U]	KOG1985	Vesicle coat complex COPII, subunit SEC24/subunit SFB2	GO:0030127,GO:0006888,GO:0008270,GO:0006886,GO:0005515	intracellular protein transport; ER to Golgi vesicle-mediated transport;	COPII vesicle coat;	protein binding; zinc ion binding;
S00029	4.14894e-71	ref|XP_001393169.1|	hypothetical protein An08g10650	[Aspergillus niger]	[U]	KOG1985	Vesicle coat complex COPII, subunit SEC24/subunit SFB2	0	0	0	0
S03196	1.10425e-95	ref|XP_001388832.1|	secretion-associated GTP-binding protein sarA-Aspergillus niger	0	[U]	KOG0077	Vesicle coat complex COPII, GTPase subunit SAR1	GO:0015031,GO:0006810,GO:0000166,GO:0005525,GO:0006888,GO:0006886,GO:0005622,GO:0005783,GO:0007264GO:0015031,GO:0006810,GO:0000166,GO:0005525,GO:0006888,GO:0006886,GO:0005622,GO:0005783,GO:0007264	intracellular protein transport; ER to Golgi vesicle-mediated transport; small GTPase mediated signal transduction;	endoplasmic reticulum;	GTP binding;
S05714	3.76986e-76	ref|XP_001243039.1|	hypothetical protein CIMG_06935	[Coccidioides immitis RS]	[U]	KOG1058	Vesicle coat complex COPI, beta subunit	0	0	0	0
S06285	7.57918e-63	ref|XP_660633.1|	hypothetical protein AN3029.2	[Aspergillus nidulans FGSC A4]	[U]	KOG1061	Vesicle coat complex AP-1/AP-2/AP-4, beta subunit	GO:0005488,GO:0015031,GO:0006810GO:0005488,GO:0015031,GO:0006810	protein transport;	0	binding;
S06788	4.15966e-61	ref|XP_663245.1|	hypothetical protein AN5641.2	[Aspergillus nidulans FGSC A4]	[U]	KOG2740	Clathrin-associated protein medium chain	GO:0030125,GO:0006886,GO:0006810GO:0030125,GO:0006886,GO:0006810	intracellular protein transport;	clathrin vesicle coat;	0
S07048	5.40201e-52	ref|XP_001217839.1|	conserved hypothetical protein	[Aspergillus terreus NIH2624]	[U]	KOG2115	Vacuolar sorting protein VPS45	GO:0042147,GO:0005515	0	0	0
S08655	4.01937e-11	ref|XP_664106.1|	hypothetical protein AN6502.2	[Aspergillus nidulans FGSC A4]	[U]	KOG4449	Translocase of outer mitochondrial membrane complex, subunit TOM7	GO:0005215,GO:0016021,GO:0016020,GO:0005743,GO:0015450,GO:0005741,GO:0006810,GO:0006886,GO:0005488	intracellular protein transport;	mitochondrial inner membrane; integral to membrane; mitochondrial outer membrane;	binding; protein translocase activity;
S05064	1.60625e-10	ref|YP_433301.1|	ABC-type multidrug transport system, ATPase and permease components	[Hahella chejuensis KCTC 2396]	[U]	KOG0058	Peptide exporter, ABC superfamily	GO:0016887,GO:0005524,GO:0016021,GO:0000166,GO:0042626,GO:0016020,GO:0017111,GO:0006810GO:0042626,GO:0016021,GO:0006810,GO:0000166,GO:0017111,GO:0005524,GO:0016887,GO:0008233,GO:0006508	0	0	hydrolase activity;
S08891	1.23119e-70	ref|XP_001272318.1|	BET3 family protein	[Aspergillus clavatus NRRL 1]	[U]	KOG3330	Transport protein particle (TRAPP) complex subunit	0	0	0	0
S00988	1.01268e-19	gb|EAT76251.1|	hypothetical protein SNOG_16426	[Phaeosphaeria nodorum SN15]	[U]	KOG1733	Mitochondrial import inner membrane translocase, subunit TIM13	0	0	0	0
S04953	3.40784e-52	ref|XP_001396671.1|	hypothetical protein An15g01310	[Aspergillus niger]	[U]	KOG0999	Microtubule-associated protein Bicaudal-D	0	0	0	0
S03678	2.02992e-48	ref|XP_001213287.1|	signal sequence processing protein SEC11	[Aspergillus terreus NIH2624]	[U]	KOG3342	Signal peptidase I	GO:0006508,GO:0008236,GO:0016020,GO:0008233,GO:0006512,GO:0006465,GO:0004842,GO:0006464	protein modification process;	0	peptidase activity;
S01917	7.86117e-88	ref|XP_681463.1|	hypothetical protein AN8194.2	[Aspergillus nidulans FGSC A4]	[U]	KOG1693	emp24/gp25L/p24 family of membrane trafficking proteins	GO:0004872,GO:0016021,GO:0006810GO:0016021,GO:0006810	transport;	integral to membrane;	receptor activity;
S02066	4.64995e-25	ref|XP_001265666.1|	mitochondrial intermembrane space translocase subunit Tim9, putative	[Neosartorya fischeri NRRL 181]	[U]	KOG3479	Mitochondrial import inner membrane translocase, subunit TIM9	GO:0015031,GO:0006605,GO:0016020,GO:0006626,GO:0005739,GO:0006810,GO:0045039,GO:0042719,GO:0008270,GO:0006457,GO:0046872GO:0015031,GO:0006605,GO:0016020,GO:0006626,GO:0005739,GO:0006810,GO:0045039,GO:0042719,GO:0008270,GO:0006457,GO:0046872	protein targeting to mitochondrion;	mitochondrion;	metal ion binding;
S09008	8.70907e-27	ref|XP_001267865.1|	HVA22 domain membrane protein	[Aspergillus clavatus NRRL 1]	[V]	KOG1726	HVA22/DP1 gene product-related proteins	0	0	0	0
S03079	4.54762e-48	ref|YP_984468.1|	transcriptional regulator, LysR family	[Acidovorax sp. JS42]	[W]	KOG3544	Collagens (type IV and type XIII), and related proteins	GO:0006355,GO:0006350,GO:0003700,GO:0003677	regulation of transcription, DNA-dependent;	0	transcription factor activity;
S00893	3.2478e-116	ref|ZP_00417371.1|	Protein of unknown function DUF181	[Azotobacter vinelandii AvOP]	[W]	KOG3544	Collagens (type IV and type XIII), and related proteins	GO:0006950GO:0006950	response to stress;	0	0
S01623	1.85001e-53	ref|YP_556350.1|	ABC polar amino acid family transporter, periplasmic ligand binding protein	[Burkholderia xenovorans LB400]	[W]	KOG3544	Collagens (type IV and type XIII), and related proteins	0	transport;	outer membrane-bounded periplasmic space;	transporter activity;
S02881	2.83785e-37	ref|XP_001397498.1|	hypothetical protein An16g01850	[Aspergillus niger]	[WV]	KOG1216	von Willebrand factor and related coagulation proteins	0	0	0	0
S11486	4.71828e-74	gb|AAL01593.1|	beta-tubulin	[Aspergillus fumigatus]	[Z]	KOG1375	Beta tubulin	GO:0007018,GO:0007017,GO:0051258,GO:0005874,GO:0000166,GO:0005525,GO:0043234,GO:0003924,GO:0005198GO:0007018,GO:0007017,GO:0051258,GO:0005874,GO:0000166,GO:0005737,GO:0005525,GO:0043234,GO:0003924,GO:0005198	microtubule-based movement; protein polymerization;	cytoplasm; protein complex; microtubule;	GTP binding; structural molecule activity; GTPase activity;
S03699	1e-170	ref|XP_001270073.1|	actin	[Aspergillus clavatus NRRL 1]	[Z]	KOG0676	Actin and related proteins	GO:0005524,GO:0005856,GO:0005198,GO:0000166,GO:0005515GO:0005524,GO:0005856,GO:0005198,GO:0000166,GO:0005515	0	cytoskeleton;	ATP binding; structural molecule activity; protein binding;
S09496	4.63133e-66	ref|XP_001268454.1|	kinesin heavy chain subunit	[Aspergillus clavatus NRRL 1]	[Z]	KOG0240	Kinesin (SMY1 subfamily)	GO:0005524,GO:0000166,GO:0003777,GO:0007018,GO:0005875,GO:0003774,GO:0005874GO:0005524,GO:0000166,GO:0003777,GO:0007018,GO:0005875,GO:0003774,GO:0005874	microtubule-based movement;	microtubule associated complex; microtubule;	ATP binding; microtubule motor activity;
S00803	3.47887e-132	ref|XP_001215977.1|	conserved hypothetical protein	[Aspergillus terreus NIH2624]	[Z]	KOG0318	WD40 repeat stress protein/actin interacting protein	GO:0030479,GO:0000935,GO:0051286,GO:0005737,GO:0005829,GO:0005634,GO:0003674,GO:0030042,GO:0006970	actin filament depolymerization; response to osmotic stress	actin cortical patch; barrier septum; cell tip; cytoplasm; cytosol; nucleus	0
S02752	4.45915e-116	ref|XP_680839.1|	tubulin subunit alpha-2	[Aspergillus nidulans FGSC A4]	[Z]	KOG1376	Alpha tubulin	GO:0007018,GO:0007017,GO:0051258,GO:0005874,GO:0000166,GO:0005525,GO:0043234,GO:0003924,GO:0005198GO:0007018,GO:0007017,GO:0051258,GO:0005874,GO:0000166,GO:0005525,GO:0043234,GO:0003924,GO:0005198	microtubule-based movement; protein polymerization;	protein complex; microtubule;	GTP binding; structural molecule activity; GTPase activity;
S02071	1.70156e-46	ref|XP_663290.1|	hypothetical protein AN5686.2	[Aspergillus nidulans FGSC A4]	[Z]	KOG1003	Actin filament-coating protein tropomyosin	0	0	0	0
S03182	1.46408e-28	pdb|1YPR|	AChain A, Saccharomyces Cerevisiae (Yeast) Profilin	0	[Z]	KOG1755	Profilin	GO:0030478,GO:0000142,GO:0003785,GO:0045010,GO:0008154,GO:0007120,GO:0007121,GO:0007121,GO:0046907,GO:0006970	actin nucleation; actin polymerization and/or depolymerization; axial cellular bud site selection; bipolar cellular bud site selection; intracellular transport; response to osmotic stress	actin cap; cellular bud neck contractile ring	actin monomer binding
S02559	1.6717e-72	ref|YP_258035.1|	hypothetical protein PFL_0904	[Pseudomonas fluorescens Pf-5]	[Z]	KOG0242	Kinesin-like protein	GO:0003674GO:0003674,GO:0008150,GO:0005575GO:0003674	0	0	molecular_function;
S01639	1.01199e-149	ref|XP_001399260.1|	hypothetical protein An02g01210	[Aspergillus niger]	[Z]	KOG0303	Actin-binding protein Coronin, contains WD40 repeats	0	0	0	0
S04117	5.32008e-28	ref|XP_001263507.1|	spindle-pole body protein (Pcp1), putative	[Neosartorya fischeri NRRL 181]	[Z]	KOG0161	Myosin class II heavy chain	0	0	0	0
S09751	1.35452e-56	ref|XP_001260962.1|	tubulin subunit	[Neosartorya fischeri NRRL 181]	[Z]	KOG1376	Alpha tubulin	GO:0007018,GO:0007017,GO:0051258,GO:0005874,GO:0000166,GO:0005525,GO:0043234,GO:0003924,GO:0005198	microtubule-based movement; protein polymerization;	protein complex; microtubule;	GTP binding; structural molecule activity; GTPase activity;
S01725	5.56533e-87	ref|XP_001257767.1|	actin-related protein 2/3 complex subunit 1A, putative	[Neosartorya fischeri NRRL 181]	[Z]	KOG1523	Actin-related protein Arp2/3 complex, subunit ARPC1/p41-ARC	GO:0007049,GO:0007059,GO:0051301,GO:0006397,GO:0007067,GO:0005634	mitosis; mRNA processing; chromosome segregation; cell division;	nucleus;	0
S02290	3.64403e-48	ref|XP_001259631.1|	cofilin	[Neosartorya fischeri NRRL 181]	[Z]	KOG1735	Actin depolymerizing factor	GO:0003779,GO:0005622	0	0	0
S03305			[No sigificant hits found]		[Z]	KOG0676	Actin and related proteins	0	0	0	0
S10751	3.47957e-103	ref|XP_001242465.1|	hypothetical protein CIMG_06361	[Coccidioides immitis RS]	[Z]	KOG0160	Myosin class V heavy chain	GO:0005524,GO:0016459,GO:0003774	0	myosin complex;	ATP binding; motor activity;
S10731	5.14612e-42	ref|XP_747259.1|	cytoskeleton assembly control protein Sla1, putative	[Aspergillus fumigatus Af293]	[Z]	KOG3655	Drebrins and related actin binding proteins	0	0	0	0
