# Supplementary material for: Proteomic profile of dormant Trichophyton Rubrum conidia
Source: BMC Genomics. 2008 Jun 25;9:303. doi: 10.1186/1471-2164-9-303 (PMC2443143; doi:10.1186/1471-2164-9-303)
Supplement: Additional file 4 — Cell wall proteins and wall biosynthesis related proteins in conidia. The NR, KOG, and GO annotation information for these proteins was included in this supplementary table. [file 1471-2164-9-303-S4.xls]

## Sheet: Sheet1
	Cell wall proteins and wall biosynthesis related proteins in T. rubrum conidia
	0 in blank of the table indicates no significant hits obtained by comparision to corresponding database.
	Annotation by NR				Annotation by KOG			Annotation by GO
Protein ID	E-value	Accession Number	Description	Origin	KOG	KOG Code	KOG Product	GO Number	GO biological process	GO cellular component	GO molecular function
S11619	6.97424e-19	ref|XP_001257870.1|	cell wall integrity signaling protein Lsp1, putative	[Neosartorya fischeri NRRL 181]	0	0	0	GO:0005737,GO:0032126,GO:0005741,GO:0005739,GO:0004860,GO:0006897,GO:0008104,GO:0009408	endocytosis; protein localization; response to heat	cytoplasm; eisosome; mitochondrial outer membrane; mitochondrion	protein kinase inhibitor activity
S11382	5.81546e-07	gb|AAR11449.1|	hydrophobin 2	[Paracoccidioides brasiliensis]	0	0	0	GO:0005618,GO:0005199GO:0005618,GO:0005199	0	0	0
S11555	2.0439e-71	ref|XP_001267345.1|	GPI-anchored cell wall organization protein Ecm33	[Neosartorya fischeri NRRL 181]	0	0	0	0	0	0	0
S07470	1.39062e-91	ref|XP_001258535.1|	glycosyl transferase, putative	[Neosartorya fischeri NRRL 181]	0	0	0	GO:0016740	0	0	transferase activity;
S03675	8.94441e-156	ref|XP_001246410.1|	1,3-b-glucanosyltransferase	[Coccidioides immitis RS]	0	0	0	GO:0016740,GO:0005975,GO:0043169,GO:0003824GO:0016740,GO:0005975,GO:0043169,GO:0003824	0	0	catalytic activity;
S04468	5.05439e-14	ref|XP_001246206.1|	chitin synthase G	[Coccidioides immitis RS]	0	0	0	GO:0006031,GO:0004100GO:0006031,GO:0016740,GO:0016021,GO:0004100,GO:0016757	chitin biosynthetic process;	integral to membrane;	chitin synthase activity;
S11339	1.31806e-35	ref|XP_001265295.1|	exo-beta-1,3-glucanase (Exg1), putative	[Neosartorya fischeri NRRL 181]	0	0	0	GO:0004553,GO:0005975,GO:0043169,GO:0003824	0	0	0
S03510	6.46122e-100	gb|AAL09828.1|	beta-glucosidase 4	[Coccidioides immitis]	0	0	0	0	0	0	0
S04567	3.48801e-60	gb|AAL09830.1|	beta-glucosidase 6	[Coccidioides immitis]	0	0	0	0	0	0	0
S11004	1.1219e-07	dbj|BAC82548.1|	cell wall synthesis protein	[Penicillium chrysogenum]	0	0	0	0	0	0	0
S06892	2.03746e-52	gb|AAF21242.1|	AF022893_1beta-glucosidase precursor	[Coccidioides immitis]	0	0	0	GO:0004553,GO:0005975GO:0004553,GO:0005975	carbohydrate metabolic process;	0	hydrolase activity, hydrolyzing O-glycosyl compounds;
S05822	6.53028e-46	dbj|BAE57828.1|	unnamed protein product	[Aspergillus oryzae]	[G]	KOG2806	Chitinase	GO:0006032,GO:0004553,GO:0005975,GO:0043169,GO:0003824,GO:0004568,GO:0016998GO:0043169,GO:0004568,GO:0016787,GO:0005975,GO:0003824,GO:0004553,GO:0008152,GO:0006032,GO:0016798GO:0043169,GO:0004568,GO:0016787,GO:0005975,GO:0003824,GO:0004553,GO:0008152,GO:0006032,GO:0016798	chitin catabolic process; cell wall catabolic process;	0	chitinase activity; cation binding;
S01543	5.43034e-74	gb|AAQ75798.3|	chitinase	[Paracoccidioides brasiliensis]	[G]	KOG2806	Chitinase	GO:0043169,GO:0004568,GO:0016787,GO:0005975,GO:0003824,GO:0004553,GO:0008152,GO:0006032,GO:0016798GO:0043169,GO:0004568,GO:0016787,GO:0005975,GO:0003824,GO:0004553,GO:0008152,GO:0006032,GO:0016798GO:0043169,GO:0004568,GO:0016787,GO:0005975,GO:0003824,GO:0004553,GO:0008152,GO:0006032,GO:0016798	chitin catabolic process;	0	chitinase activity; cation binding;
S11474	5.01092e-79	ref|XP_748068.1|	alpha-1,2-mannosyltransferase (Ktr4), putative	[Aspergillus fumigatus Af293]	[G]	KOG4472	Glycolipid 2-alpha-mannosyltransferase (alpha-1,2-mannosyltransferase)	GO:0006486,GO:0016740,GO:0016020,GO:0004377,GO:0016757	0	0	transferase activity, transferring glycosyl groups;
S04845	2.68192e-12	ref|XP_001262854.1|	UDP-N-acetylglucosamine pyrophosphorylase	[Neosartorya fischeri NRRL 181]	[M]	KOG2388	UDP-N-acetylglucosamine pyrophosphorylase	GO:0016779,GO:0016740,GO:0008152,GO:0003977	metabolic process;	0	UDP-N-acetylglucosamine diphosphorylase activity;
S09741	9.14639e-115	ref|XP_001272548.1|	glucosamine-fructose-6-phosphate aminotransferase	[Aspergillus clavatus NRRL 1]	[M]	KOG1268	Glucosamine 6-phosphate synthetases, contain amidotransferase and phosphosugar isomerase domains	GO:0016051,GO:0004360,GO:0005737,GO:0016740,GO:0008152,GO:0005975,GO:0005529,GO:0008483GO:0009349,GO:0004360,GO:0016051,GO:0005529,GO:0004746,GO:0005737,GO:0009231,GO:0005975,GO:0008152GO:0016051,GO:0004360,GO:0005737,GO:0016740,GO:0008152,GO:0005975,GO:0005529,GO:0008483	riboflavin biosynthetic process; carbohydrate biosynthetic process;	cytoplasm; riboflavin synthase complex;	sugar binding; riboflavin synthase activity; glutamine-fructose-6-phosphate transaminase (isomerizing) activity;
S13955	1.98999e-39	ref|XP_001202051.1|	PREDICTED: similar to ankyrin 2,3/unc44, partial	[Strongylocentrotus purpuratus]	[M]	KOG4177	Ankyrin	0	0	0	0
S04712	7.89572e-57	ref|XP_001271206.1|	trehalose synthase (ccg-9)	[Neurospora crassa OR74A]	[M]	KOG0853	Glycosyltransferase	0	0	0	0
S03249	1e-170	ref|XP_001216025.1|	glucosamine--fructose-6-phosphate aminotransferase	[Aspergillus terreus NIH2624]	[M]	KOG1268	Glucosamine 6-phosphate synthetases, contain amidotransferase and phosphosugar isomerase domains	GO:0016051,GO:0004360,GO:0005737,GO:0016740,GO:0008152,GO:0005975,GO:0005529,GO:0008483GO:0016051,GO:0004360,GO:0005737,GO:0016740,GO:0008152,GO:0005975,GO:0005529	carbohydrate biosynthetic process;	cytoplasm;	glutamine-fructose-6-phosphate transaminase (isomerizing) activity; sugar binding;
S00918	7.09513e-99	dbj|BAE63034.1|	unnamed protein product	[Aspergillus oryzae]	[M]	KOG0853	Glycosyltransferase	GO:0009058,GO:0016740,GO:0016757	0	0	transferase activity;
S02982	1.07931e-64	ref|XP_001395136.1|	hypothetical protein An12g00480	[Aspergillus niger]	[M]	KOG2388	UDP-N-acetylglucosamine pyrophosphorylase	GO:0016779,GO:0008152GO:0016779,GO:0016740,GO:0008152,GO:0003977	0	0	nucleotidyltransferase activity;
S03325	1e-170	ref|XP_001258383.1|	1,3-beta-glucan synthase catalytic subunit FksP	[Neosartorya fischeri NRRL 181]	[M]	KOG0916	1,3-beta-glucan synthase/callose synthase catalytic subunit	GO:0003843,GO:0006075,GO:0016020,GO:0000148GO:0003843,GO:0006075,GO:0016020,GO:0000148	1,3-beta-glucan biosynthetic process;	1,3-beta-glucan synthase complex;	1,3-beta-glucan synthase activity;
