# Supplementary material for: Proteomic profile of dormant Trichophyton Rubrum conidia
Source: BMC Genomics. 2008 Jun 25;9:303. doi: 10.1186/1471-2164-9-303 (PMC2443143; doi:10.1186/1471-2164-9-303)
Supplement: Additional file 5 — The identified proteins of conidia involved in translation. The NR, KOG, and GO annotation information for these proteins were included in this supplementary table. [file 1471-2164-9-303-S5.xls]

## Sheet: Sheet1
	Identified proteins involved in translation
	0 in blank of the table indicates no significant hits obtained by comparision to corresponding database.
	Annotation by NR				Annotation by KOG			Annotation by GO
Protein ID	E-value	Accession Number	Description	Origin	KOG	KOG Code	KOG Product	GO Number	GO biological process	GO cellular component	GO molecular function
S00149	1.24481e-24	ref|XP_001246393.1|	hypothetical protein CIMG_00164	[Coccidioides immitis RS]	[J]	KOG1069	Exosomal 3'-5' exoribonuclease complex, subunit	0	0	0	0
S10123			[No sigificant hits found]		[J]	KOG1069	Exosomal 3'-5' exoribonuclease complex, subunit Rrp45	GO:0003723,GO:0006396,GO:0004519,GO:0000175	0	0	0
S04473	1.73417e-119	ref|XP_001264623.1|	cell wall biogenesis protein phosphatase Ssd1, putative	[Neosartorya fischeri NRRL 181]	[J]	KOG2102	Exosomal 3'-5' exoribonuclease complex, subunit Rrp44/Dis3	GO:0005737,GO:0003723,GO:0007047,GO:0001302,GO:0042493	cell wall organization and biogenesis; replicative cell aging; response to drug	cytoplasm	RNA binding
S12094	2.89534e-92	ref|XP_001242842.1|	hypothetical protein CIMG_06738	[Coccidioides immitis RS]	[J]	KOG3271	Translation initiation factor 5A (eIF-5A)	0	0	0	0
S03515	1.0634e-65	ref|XP_001388724.1|	hypothetical protein An01g02900	[Aspergillus niger]	[J]	KOG3271	Translation initiation factor 5A (eIF-5A)	0	0	0	0
S02952	6.50669e-21	ref|XP_001270835.1|	eukaryotic translation initiation factor 4, putative	[Aspergillus clavatus NRRL 1]	[J]	KOG0327	Translation initiation factor 4F, helicase subunit (eIF-4A) and related helicases	GO:0004386,GO:0003676,GO:0005524,GO:0003743,GO:0008026GO:0003743GO:0003743	0	0	ATP binding; ATP-dependent helicase activity; translation initiation factor activity;
S03402	1.20996e-127	ref|XP_754798.1|	eukaryotic translation initiation factor 4, putative	[Aspergillus fumigatus Af293]	[J]	KOG0327	Translation initiation factor 4F, helicase subunit (eIF-4A) and related helicases	GO:0004386,GO:0016787,GO:0003676,GO:0000166,GO:0006412,GO:0005524,GO:0003723,GO:0008026,GO:0003743GO:0003743GO:0004386,GO:0016787,GO:0003676,GO:0000166,GO:0006412,GO:0005524,GO:0003723,GO:0008026,GO:0003743	translation;	0	RNA binding; ATP binding; ATP-dependent helicase activity; translation initiation factor activity;
S10001	1.32706e-84	ref|XP_001270835.1|	eukaryotic translation initiation factor 4, putative	[Aspergillus clavatus NRRL 1]	[J]	KOG0327	Translation initiation factor 4F, helicase subunit (eIF-4A) and related helicases	GO:0004386,GO:0016787,GO:0003676,GO:0000166,GO:0006412,GO:0005524,GO:0003723,GO:0008026,GO:0003743GO:0003743GO:0003743	translation;	0	RNA binding; ATP binding; ATP-dependent helicase activity; translation initiation factor activity;
S01961	2.73358e-95	dbj|BAE61548.1|	unnamed protein product	[Aspergillus oryzae]	[J]	KOG1669	Predicted mRNA cap-binding protein related to eIF-4E	0	translational initiation;	cytoplasm;	RNA binding; translation initiation factor activity;
S10286	1.22614e-49	ref|XP_001262419.1|	eukaryotic translation initiation factor 3 subunit EifCc, putative	[Neosartorya fischeri NRRL 181]	[J]	KOG1076	Translation initiation factor 3, subunit c (eIF-3c)	GO:0006413,GO:0003743,GO:0005852	translational initiation;	eukaryotic translation initiation factor 3 complex;	translation initiation factor activity;
S06739	1.21006e-74	dbj|BAE64856.1|	unnamed protein product	[Aspergillus oryzae]	[J]	KOG1076	Translation initiation factor 3, subunit c (eIF-3c)	GO:0006413,GO:0003743,GO:0005852	translational initiation;	eukaryotic translation initiation factor 3 complex;	translation initiation factor activity;
S00778	2.3243e-68	ref|XP_001398923.1|	hypothetical protein An18g04650	[Aspergillus niger]	[J]	KOG1466	Translation initiation factor 2B, alpha subunit (eIF-2Balpha/GCN3)	0	0	0	0
S06442	1.80504e-47	ref|XP_001274431.1|	translation initiation factor eIF-2B alpha subunit, putative	[Aspergillus clavatus NRRL 1]	[J]	KOG1466	Translation initiation factor 2B, alpha subunit (eIF-2Balpha/GCN3)	0	0	0	0
S02302	6.4503e-114	ref|XP_682093.1|	hypothetical protein AN8824.2	[Aspergillus nidulans FGSC A4]	[J]	KOG3185	Translation initiation factor 6 (eIF-6)	GO:0003743,GO:0042256,GO:0043022GO:0042256,GO:0043022	mature ribosome assembly;	0	ribosome binding; translation initiation factor activity;
S02518	1.58725e-10	ref|XP_001215551.1|	elongation factor 3	[Aspergillus terreus NIH2624]	[J]	KOG1242	Protein containing adaptin N-terminal region	0	0	0	0
S01340	1.11447e-61	ref|XP_001215551.1|	elongation factor 3	[Aspergillus terreus NIH2624]	[J]	KOG1242	Protein containing adaptin N-terminal region	GO:0016887,GO:0005524,GO:0003746,GO:0005488,GO:0000166,GO:0016020,GO:0017111	0	membrane;	ATPase activity; ATP binding; translation elongation factor activity;
S03521	1e-170	ref|XP_663934.1|	elongation factor 2	[Aspergillus nidulans FGSC A4]	[J]	KOG0469	Elongation factor 2	GO:0005525,GO:0003746,GO:0003924GO:0005525,GO:0003746,GO:0003924	0	0	translation elongation factor activity; GTPase activity; GTP binding;
S03791	1.99432e-85	sp|Q9Y713|	EF1A_ASPORElongation factor 1-alpha (EF-1-alpha)	0	[J]	KOG0052	Translation elongation factor EF-1 alpha/Tu	GO:0006414,GO:0005525,GO:0003746,GO:0006412,GO:0003924,GO:0005737,GO:0000166	translational elongation;	cytoplasm;	translation elongation factor activity; GTP binding; GTPase activity;
S09969	2.45353e-69	ref|XP_001222639.1|	elongation factor 1-alpha	[Chaetomium globosum CBS 148.51]	[J]	KOG0052	Translation elongation factor EF-1 alpha/Tu	GO:0006414,GO:0005525,GO:0003746,GO:0006412,GO:0003924,GO:0005737,GO:0000166	translational elongation;	cytoplasm;	translation elongation factor activity; GTP binding; GTPase activity;
S11583	3.1279e-107	ref|XP_001395223.1|	hypothetical protein An12g01350	[Aspergillus niger]	[J]	KOG0877	40S ribosomal protein S2/30S ribosomal protein S5	0	0	0	0
S03650	7.36707e-134	ref|XP_001270703.1|	40S ribosomal protein S4, putative	[Aspergillus clavatus NRRL 1]	[J]	KOG0378	40S ribosomal protein S4	GO:0003735,GO:0003723,GO:0006412,GO:0005840,GO:0005622	translation;	ribosome;	RNA binding; structural constituent of ribosome;
S03676	2.36017e-115	ref|XP_682139.1|	hypothetical protein AN8870.2	[Aspergillus nidulans FGSC A4]	[J]	KOG1628	40S ribosomal protein S3A	GO:0003735,GO:0006412,GO:0030529,GO:0005840,GO:0005622	translation;	ribosome;	structural constituent of ribosome;
S03564	1.52965e-109	ref|XP_001401950.1|	hypothetical protein An04g05850	[Aspergillus niger]	[J]	KOG1646	40S ribosomal protein S6	GO:0003735,GO:0006412,GO:0005840,GO:0005622	translation;	ribosome;	structural constituent of ribosome;
S03520	1.40131e-76	ref|XP_001271077.1|	40S ribosomal protein S7e	[Aspergillus clavatus NRRL 1]	[J]	KOG3320	40S ribosomal protein S7	GO:0003735,GO:0006412,GO:0005840,GO:0005622	translation;	ribosome;	structural constituent of ribosome;
S10928	6.81295e-102	ref|XP_001210932.1|	40S ribosomal protein S5	[Aspergillus terreus NIH2624]	[J]	KOG3291	Ribosomal protein S7	0	0	0	0
S03512	5.41837e-19	ref|XP_001269730.1|	40S ribosomal protein S8e	[Aspergillus clavatus NRRL 1]	[J]	KOG3283	40S ribosomal protein S8	GO:0030529,GO:0005622	0	ribonucleoprotein complex;	0
S03586	7.92835e-72	ref|XP_662826.1|	hypothetical protein AN5222.2	[Aspergillus nidulans FGSC A4]	[J]	KOG1728	40S ribosomal protein S11	GO:0003735,GO:0006412,GO:0030529,GO:0005840,GO:0005622	translation;	ribosome;	structural constituent of ribosome;
S10723	7.96701e-74	ref|XP_748980.1|	40S ribosomal protein S13	[Aspergillus fumigatus Af293]	[J]	KOG0400	40S ribosomal protein S13	GO:0003735,GO:0006412,GO:0030529,GO:0005840,GO:0005622	translation;	ribosome;	structural constituent of ribosome;
S03143	1.41338e-57	ref|XP_663564.1|	40S ribosomal protein S14	[Aspergillus nidulans FGSC A4]	[J]	KOG0407	40S ribosomal protein S14	GO:0003735,GO:0006412,GO:0030529,GO:0005840,GO:0005622GO:0003735,GO:0006412,GO:0030529,GO:0005840,GO:0005622	translation;	ribosome;	structural constituent of ribosome;
S00026	2.25937e-69	ref|XP_366150.2|	hypothetical protein MGG_10370	[Magnaporthe grisea 70-15]	[J]	KOG0898	40S ribosomal protein S15	0	0	0	0
S03681	6.44191e-58	ref|XP_755342.2|	40S ribosomal protein S15, putative	[Aspergillus fumigatus Af293]	[J]	KOG0898	40S ribosomal protein S15	0	0	0	0
S03343	4.49435e-61	ref|XP_663583.1|	40S ribosomal protein S17	[Aspergillus nidulans FGSC A4]	[J]	KOG0187	40S ribosomal protein S17	GO:0003735,GO:0006412,GO:0005840,GO:0005622	translation;	ribosome;	structural constituent of ribosome;
S03639	2.2258e-36	ref|XP_001212580.1|	40S ribosomal protein S18	[Aspergillus terreus NIH2624]	[J]	KOG3311	Ribosomal protein S18	0	0	0	0
S10754	1.59397e-65	ref|XP_661664.1|	40S ribosomal protein S19	[Aspergillus nidulans FGSC A4]	[J]	KOG3411	40S ribosomal protein S19	GO:0003735,GO:0006412,GO:0030529,GO:0005840,GO:0005622	translation;	ribosome;	structural constituent of ribosome;
S00241	1.24919e-22	dbj|BAE54875.1|	unnamed protein product	[Aspergillus oryzae]	[J]	KOG3411	40S ribosomal protein S19	0	0	0	0
S03257	9.98998e-53	ref|XP_001272995.1|	predicted protein	[Aspergillus clavatus NRRL 1]	[J]	KOG0900	40S ribosomal protein S20	GO:0003735,GO:0006412,GO:0015935,GO:0005840,GO:0005622	translation;	small ribosomal subunit;	structural constituent of ribosome;
S03746	1.86564e-73	ref|XP_368178.1|	hypothetical protein MGG_01066	[Magnaporthe grisea 70-15]	[J]	KOG1749	40S ribosomal protein S23	GO:0003735,GO:0006412,GO:0015935,GO:0030529,GO:0005840,GO:0005622GO:0003735,GO:0006412,GO:0015935,GO:0030529,GO:0005840,GO:0005622	translation;	small ribosomal subunit;	structural constituent of ribosome;
S03592	1.63267e-47	ref|XP_001395139.1|	hypothetical protein An12g00510	[Aspergillus niger]	[J]	KOG3424	40S ribosomal protein S24	0	translation;	ribosome;	structural constituent of ribosome; nucleotide binding;
S03688	5.44164e-29	ref|XP_001264111.1|	40S ribosomal protein S25, putative	[Neosartorya fischeri NRRL 181]	[J]	KOG1767	40S ribosomal protein S25	0	0	0	0
S03600	2.79433e-61	dbj|BAE57827.1|	unnamed protein product	[Aspergillus oryzae]	[J]	KOG0004	Ubiquitin/40S ribosomal protein S27a fusion	GO:0003735,GO:0006412,GO:0005840,GO:0006464,GO:0005622	translation; protein modification process;	ribosome;	structural constituent of ribosome;
S03218	9.00189e-19	ref|XP_001261370.1|	Ribosomal protein S28e	[Neosartorya fischeri NRRL 181]	[J]	KOG3502	40S ribosomal protein S28	GO:0003735,GO:0006412,GO:0005840,GO:0005622	translation;	ribosome;	structural constituent of ribosome;
S03189	3.11978e-19	ref|XP_385091.1|	hypothetical protein FG04915.1	[Gibberella zeae PH-1]	[JO]	KOG0009	Ubiquitin-like/40S ribosomal S30 protein fusion	GO:0003735,GO:0006412,GO:0005840,GO:0005622	translation;	ribosome;	structural constituent of ribosome;
S02799	1.21231e-109	ref|XP_001271313.1|	40S ribosomal protein S0	[Aspergillus clavatus NRRL 1]	[J]	KOG0830	40S ribosomal protein SA (P40)/Laminin receptor 1	GO:0003735,GO:0006412,GO:0015935,GO:0030529,GO:0005840,GO:0005622	translation;	small ribosomal subunit;	structural constituent of ribosome;
S03858	1e-72	gb|EDN07392.1|	60S ribosomal protein L3	[Ajellomyces capsulatus NAm1]	[J]	KOG0746	60S ribosomal protein L3 and related proteins	GO:0003735,GO:0006412,GO:0030529,GO:0005840,GO:0005622	translation;	ribosome;	structural constituent of ribosome;
S10496	6.02619e-119	ref|XP_755517.1|	60S ribosomal protein L3	[Aspergillus fumigatus Af293]	[J]	KOG0746	60S ribosomal protein L3 and related proteins	GO:0003735,GO:0006412,GO:0030529,GO:0005840,GO:0005622	translation;	ribosome;	structural constituent of ribosome;
S02747	6.61997e-139	ref|XP_001392690.1|	hypothetical protein An08g05730	[Aspergillus niger]	[J]	KOG0875	60S ribosomal protein L5	GO:0003735,GO:0008097,GO:0006412,GO:0005840,GO:0005622GO:0003735,GO:0008097,GO:0006412,GO:0005840,GO:0005622	translation;	ribosome;	5S rRNA binding; structural constituent of ribosome;
S03691	5.41352e-38	gb|AAY86760.1|	60S ribosomal protein L7	[Chaetomium globosum]	[J]	KOG3184	60S ribosomal protein L7	GO:0003735,GO:0006412,GO:0015934,GO:0030528,GO:0005840,GO:0005622	translation;	large ribosomal subunit;	structural constituent of ribosome; transcription regulator activity;
S03532	2.12381e-118	ref|XP_001212508.1|	60S ribosomal protein L8	[Aspergillus terreus NIH2624]	[J]	KOG3166	60S ribosomal protein L7A	0	0	0	0
S11434	9.01886e-89	ref|XP_001218018.1|	60S ribosomal protein L2	[Aspergillus terreus NIH2624]	[J]	KOG2309	60s ribosomal protein L2/L8	GO:0003735,GO:0006412,GO:0030529,GO:0005840,GO:0005622	translation;	ribosome;	structural constituent of ribosome;
S03382	2.41138e-89	ref|XP_001267248.1|	60S ribosomal protein L11	[Neosartorya fischeri NRRL 181]	[J]	KOG0397	60S ribosomal protein L11	GO:0003735,GO:0006412,GO:0030529,GO:0005840,GO:0005622	translation;	ribosome;	structural constituent of ribosome;
S03570	3.31903e-64	ref|XP_001274770.1|	60S ribosomal protein L13	[Aspergillus clavatus NRRL 1]	[J]	KOG3295	60S Ribosomal protein L13	GO:0003735,GO:0006412,GO:0030529,GO:0005840,GO:0005622	translation;	ribosome;	structural constituent of ribosome;
S03267	1.2296e-47	ref|XP_664233.1|	hypothetical protein AN6629.2	[Aspergillus nidulans FGSC A4]	[J]	KOG3421	60S ribosomal protein L14	GO:0003735,GO:0006412,GO:0005840,GO:0005622	translation;	ribosome;	structural constituent of ribosome;
S03545	1.1783e-70	ref|XP_750215.1|	60S ribosomal protein L15	[Aspergillus fumigatus Af293]	[J]	KOG1678	60s ribosomal protein L15	GO:0003735,GO:0006412,GO:0030529,GO:0005840,GO:0005622GO:0003735,GO:0006412,GO:0030529,GO:0005840,GO:0005622	translation;	ribosome;	structural constituent of ribosome;
S03608	1.74558e-74	ref|XP_001395060.1|	hypothetical protein An11g11030	[Aspergillus niger]	[J]	KOG1742	60s ribosomal protein L15/L27	GO:0003735,GO:0030529,GO:0003677,GO:0005634,GO:0004003,GO:0003676,GO:0006412,GO:0005524,GO:0008026,GO:0005840,GO:0006139,GO:0005622,GO:0016818	nucleobase, nucleoside, nucleotide and nucleic acid metabolic process; translation;	ribosome; nucleus;	DNA binding; structural constituent of ribosome; ATP-dependent DNA helicase activity; ATP binding;
S03633	1.34049e-72	ref|XP_001260260.1|	60S ribosomal protein L18	[Neosartorya fischeri NRRL 181]	[J]	KOG1714	60s ribosomal protein L18	GO:0003735,GO:0006412,GO:0030529,GO:0005840,GO:0005622	translation;	ribosome;	structural constituent of ribosome;
S02564	1.91879e-73	ref|XP_001269707.1|	Ribosomal L18ae protein family	[Aspergillus clavatus NRRL 1]	[J]	KOG0829	60S ribosomal protein L18A	0	translation;	ribosome;	structural constituent of ribosome;
S03414	1.8503e-64	ref|XP_001217312.1|	60S ribosomal protein L21-A	[Aspergillus terreus NIH2624]	[J]	KOG1732	60S ribosomal protein L21	GO:0003735,GO:0006412,GO:0030529,GO:0005840,GO:0005622GO:0003735,GO:0006412,GO:0005840,GO:0005622	translation;	ribosome;	structural constituent of ribosome;
S11344	7.88451e-70	sp|Q9HE25|	RL17_NEUCR60S ribosomal protein L17	0	[J]	KOG3353	60S ribosomal protein L22	GO:0003735,GO:0006412,GO:0015934,GO:0030529,GO:0005840,GO:0005622GO:0003735,GO:0006412,GO:0015934,GO:0030529,GO:0005840,GO:0005622	translation;	large ribosomal subunit;	structural constituent of ribosome;
S11665	9.77048e-58	ref|XP_754069.1|	60S ribosomal protein L23	[Aspergillus fumigatus Af293]	[J]	KOG1751	60s ribosomal protein L23	GO:0000166	0	0	nucleotide binding;
S11445	5.26022e-51	ref|XP_001258244.1|	ribosomal protein L26	[Neosartorya fischeri NRRL 181]	[J]	KOG3401	60S ribosomal protein L26	GO:0003735,GO:0006412,GO:0015934,GO:0030529,GO:0005840,GO:0005622GO:0003735,GO:0006412,GO:0015934,GO:0005840,GO:0005622	translation;	large ribosomal subunit;	structural constituent of ribosome;
S11455	1.71049e-40	dbj|BAE56933.1|	unnamed protein product	[Aspergillus oryzae]	[J]	KOG3418	60S ribosomal protein L27	0	translation;	ribosome;	structural constituent of ribosome;
S11568	8.92066e-41	ref|XP_747557.1|	60S ribosomal protein L28	[Aspergillus fumigatus Af293]	[J]	KOG3412	60S ribosomal protein L28	GO:0003735,GO:0006412,GO:0005840,GO:0005622	0	intracellular;	0
S03467	2.03258e-27	ref|XP_385554.1|	conserved hypothetical protein	[Gibberella zeae PH-1]	[J]	KOG3504	60S ribosomal protein L29	GO:0003735,GO:0006412,GO:0005840,GO:0005622	translation;	ribosome;	structural constituent of ribosome;
S03549	1.22202e-51	ref|XP_751201.1|	60S ribosomal protein L31e	[Aspergillus fumigatus Af293]	[J]	KOG0893	60S ribosomal protein L31	GO:0003735,GO:0006807,GO:0006412,GO:0016810,GO:0005840,GO:0005622GO:0003735,GO:0006412,GO:0005840,GO:0005622	nitrogen compound metabolic process; translation;	ribosome;	structural constituent of ribosome; hydrolase activity, acting on carbon-nitrogen (but not peptide) bonds;
S03705	1.62758e-46	gb|EAT76653.1|	hypothetical protein SNOG_16074	[Phaeosphaeria nodorum SN15]	[J]	KOG0878	60S ribosomal protein L32	0	0	0	0
S11187	3.37715e-54	ref|XP_001272908.1|	ribosomal protein L34 protein, putative	[Aspergillus clavatus NRRL 1]	[J]	KOG1790	60s ribosomal protein L34	0	translation;	ribosome;	structural constituent of ribosome;
S03641	1.53037e-52	ref|XP_662126.1|	hypothetical protein AN4522.2	[Aspergillus nidulans FGSC A4]	[J]	KOG1790	60s ribosomal protein L34	GO:0003735,GO:0006412,GO:0005840,GO:0005622	translation;	ribosome;	structural constituent of ribosome;
S03644	6.50135e-48	ref|XP_001208989.1|	60S ribosomal protein L33-A	[Aspergillus terreus NIH2624]	[J]	KOG0887	60S ribosomal protein L35A/L37	GO:0003735,GO:0006412,GO:0005840,GO:0005622	translation;	ribosome;	structural constituent of ribosome;
S03340	1.15648e-26	ref|XP_001267282.1|	60S ribosomal protein L36	[Neosartorya fischeri NRRL 181]	[J]	KOG3452	60S ribosomal protein L36	GO:0003735,GO:0006412,GO:0030529,GO:0005840,GO:0005622	translation;	ribosome;	structural constituent of ribosome;
S11214	7.43954e-20	ref|XP_756025.1|	60S ribosomal protein L37a	[Aspergillus fumigatus Af293]	[J]	KOG0402	60S ribosomal protein L37	GO:0003735,GO:0006412,GO:0005840,GO:0005622	translation;	ribosome;	structural constituent of ribosome;
S03508	1.29367e-19	ref|XP_001270696.1|	60S ribosomal protein L37	[Aspergillus clavatus NRRL 1]	[J]	KOG3475	60S ribosomal protein L37	GO:0003735,GO:0030529,GO:0019843,GO:0006412,GO:0008270,GO:0003723,GO:0005840,GO:0005622,GO:0046872	0	0	binding;
S06269	4.78546e-21	ref|XP_387097.1|	hypothetical protein FG06921.1	[Gibberella zeae PH-1]	[J]	KOG0002	60s ribosomal protein L39	GO:0003735,GO:0006412,GO:0005840,GO:0005622	translation;	ribosome;	structural constituent of ribosome;
S03711	4.24417e-47	gb|AAC13689.1|	ubiquitin fusion protein	[Magnaporthe grisea]	[J]	KOG0003	Ubiquitin/60s ribosomal protein L40 fusion	GO:0003735,GO:0006412,GO:0005840,GO:0006464,GO:0005622GO:0003735,GO:0006412,GO:0005840,GO:0006464,GO:0005622	translation; protein modification process;	ribosome;	structural constituent of ribosome;
S03615	5.43714e-22	sp|P50344|	RLA1_CLAHE60S acidic ribosomal protein P1 (Allergen Cla h 12) (Cla h XII)	0	[J]	KOG1762	60s acidic ribosomal protein P1	GO:0006414,GO:0003735,GO:0005840,GO:0005622GO:0006414,GO:0003735,GO:0006412,GO:0030529,GO:0005840,GO:0005622	translational elongation;	ribosome;	structural constituent of ribosome;
S03664	4.2056e-116	ref|XP_001269653.1|	60S acidic ribosomal protein P0	[Aspergillus clavatus NRRL 1]	[J]	KOG0815	60S acidic ribosomal protein P0	GO:0006414,GO:0003735,GO:0030529,GO:0042254,GO:0005840,GO:0005622	ribosome biogenesis and assembly; translational elongation;	ribosome;	structural constituent of ribosome;
S00477	1.16058e-59	ref|XP_001244545.1|	hypothetical protein CIMG_03986	[Coccidioides immitis RS]	[J]	KOG0832	Mitochondrial/chloroplast ribosomal protein S2	0	0	ribosome;	0
S02472	1.82114e-23	ref|XP_446708.1|	unnamed protein product	[Candida glabrata]	[J]	KOG0899	Mitochondrial/chloroplast ribosomal protein S19	GO:0003735,GO:0006412,GO:0030529,GO:0005840,GO:0005622	0	ribonucleoprotein complex;	0
S03418	1.42646e-32	ref|XP_753922.1|	RNP domain protein	[Aspergillus fumigatus Af293]	[J]	KOG0899	Mitochondrial/chloroplast ribosomal protein S19	GO:0003676,GO:0000166GO:0003676,GO:0000166	0	0	binding;
S09730	6.39727e-28	ref|XP_753305.1|	mitochondrial ribosomal protein L43, putative	[Aspergillus fumigatus Af293]	[J]	KOG3445	Mitochondrial/chloroplast ribosomal protein 36a	0	0	0	0
S09472	1.22892e-73	ref|YP_367682.1|	50S ribosomal protein L1	[Burkholderia sp. 383]	[J]	KOG1569	50S ribosomal protein L1	GO:0003735,GO:0003723,GO:0006412,GO:0015934,GO:0030529,GO:0005840,GO:0019843,GO:0005622GO:0003735,GO:0003723,GO:0006412,GO:0015934,GO:0030529,GO:0005840,GO:0019843,GO:0005622GO:0003735,GO:0003723,GO:0006412,GO:0015934,GO:0030529,GO:0005840,GO:0019843,GO:0005622	translation;	large ribosomal subunit;	structural constituent of ribosome; rRNA binding;
S00794	1.5367e-73	ref|XP_001211165.1|	conserved hypothetical protein	[Aspergillus terreus NIH2624]	[J]	KOG1624	Mitochondrial/chloroplast ribosomal protein L4	0	0	0	0
S00119	4.01726e-69	ref|XP_001273979.1|	50S ribosomal subunit L7, putative	[Aspergillus clavatus NRRL 1]	[J]	KOG0398	Mitochondrial/chloroplast ribosomal protein L5/L7	GO:0003735,GO:0006412,GO:0005840,GO:0005622	0	intracellular;	0
S01897	4.82484e-45	ref|XP_001248674.1|	hypothetical protein CIMG_02445	[Coccidioides immitis RS]	[J]	KOG1715	Mitochondrial/chloroplast ribosomal protein L12	GO:0003735,GO:0006412,GO:0005840,GO:0005622	translation;	ribosome;	structural constituent of ribosome;
S01974	1.04424e-23	ref|XP_001217092.1|	hypothetical protein ATEG_08506	[Aspergillus terreus NIH2624]	[J]	KOG4080	Mitochondrial ribosomal protein L32	GO:0003735,GO:0006412,GO:0006626,GO:0015934,GO:0005743	protein targeting to mitochondrion; translation;	mitochondrial inner membrane; large ribosomal subunit;	structural constituent of ribosome;
S01712	1.51223e-47	ref|XP_001272948.1|	aspartyl-tRNA synthetase Dps1, putative	[Aspergillus clavatus NRRL 1]	[J]	KOG0556	Aspartyl-tRNA synthetase	GO:0004815,GO:0003676,GO:0005524,GO:0005737,GO:0004812,GO:0006422,GO:0006418	aspartyl-tRNA aminoacylation;	cytoplasm;	nucleic acid binding; ATP binding; aspartate-tRNA ligase activity;
S02665	1.79977e-156	ref|XP_001389271.1|	hypothetical protein An01g08490	[Aspergillus niger]	[J]	KOG1936	Histidyl-tRNA synthetase	0	0	0	0
S09234	1.92785e-70	ref|YP_640721.1|	valyl-tRNA synthetase	[Mycobacterium sp. MCS]	[J]	KOG0432	Valyl-tRNA synthetase	0	0	0	0
S02252	2.19384e-50	ref|XP_001273885.1|	seryl-tRNA synthetase	[Aspergillus clavatus NRRL 1]	[J]	KOG2509	Seryl-tRNA synthetase	GO:0005524,GO:0004812,GO:0006434,GO:0006418,GO:0004828	seryl-tRNA aminoacylation;	0	ATP binding; serine-tRNA ligase activity;
S07027	1.74794e-108	ref|XP_001275886.1|	prolyl-tRNA synthetase	[Aspergillus clavatus NRRL 1]	[J]	KOG4163	Prolyl-tRNA synthetase	GO:0004827,GO:0005524,GO:0006412,GO:0005737,GO:0004812,GO:0006433,GO:0006418	prolyl-tRNA aminoacylation;	cytoplasm;	proline-tRNA ligase activity; ATP binding;
S01843	3.55738e-94	ref|XP_661428.1|	hypothetical protein AN3824.2	[Aspergillus nidulans FGSC A4]	[J]	KOG2784	Phenylalanyl-tRNA synthetase, beta subunit	GO:0016874,GO:0006418,GO:0004826,GO:0000166,GO:0005737,GO:0006412,GO:0005524,GO:0006432,GO:0004812	phenylalanyl-tRNA aminoacylation;	cytoplasm;	phenylalanine-tRNA ligase activity; ATP binding;
S02134	2.92397e-68	ref|XP_001218220.1|	conserved hypothetical protein	[Aspergillus terreus NIH2624]	[J]	KOG2869	Meiotic cell division protein Pelota/DOM34	GO:0006412,GO:0005634	translation;	nucleus;	0
S10977	5.62485e-69	dbj|BAE64238.1|	unnamed protein product	[Aspergillus oryzae]	[J]	KOG2523	Predicted RNA-binding protein with PUA domain	GO:0005525,GO:0003723,GO:0005622	0	intracellular;	GTP binding; RNA binding;
S04537	3.45051e-48	ref|XP_754508.1|	rRNA processing protein Nop9, putative	[Aspergillus fumigatus Af293]	[J]	KOG2188	Predicted RNA-binding protein, contains Pumilio domains	GO:0003723,GO:0019752,GO:0016831GO:0003723	0	0	molecular_function;
S00760	3.54195e-51	ref|XP_001392565.1|	hypothetical protein An08g04470	[Aspergillus niger]	[J]	KOG0460	Mitochondrial translation elongation factor Tu	GO:0006414,GO:0005525,GO:0003746,GO:0006412,GO:0003924,GO:0000166,GO:0005622	translational elongation;	intracellular;	translation elongation factor activity; GTP binding; GTPase activity;
S00634	7.74649e-66	ref|YP_295294.1|	Peptide chain release factor 2	[Ralstonia eutropha JMP134]	[J]	KOG2726	Mitochondrial polypeptide chain release factor	GO:0003747,GO:0005737,GO:0016149,GO:0006415GO:0003747,GO:0005737,GO:0016149,GO:0006415GO:0003747,GO:0005737,GO:0016149,GO:0006415	translational termination;	cytoplasm;	translation release factor activity, codon specific;
S09592	2.07952e-53	ref|NP_790943.1|	peptide chain release factor 1	[Pseudomonas syringae pv. tomato str. DC3000]	[J]	KOG2726	Mitochondrial polypeptide chain release factor	GO:0003747,GO:0006412,GO:0005737,GO:0016149,GO:0006415GO:0003747,GO:0006412,GO:0005737,GO:0016149,GO:0006415GO:0016491,GO:0005737,GO:0008883,GO:0004764,GO:0006779,GO:0016089GO:0003747,GO:0006412,GO:0005737,GO:0016149,GO:0006415	translational termination; porphyrin biosynthetic process; aromatic amino acid family biosynthetic process, shikimate pathway;	cytoplasm;	shikimate 5-dehydrogenase activity; translation release factor activity, codon specific; glutamyl-tRNA reductase activity;
S09383	4.93446e-43	ref|YP_994136.1|	tRNA modification GTPase TrmE	[Burkholderia mallei SAVP1]	[J]	KOG1191	Mitochondrial GTPase	GO:0005525,GO:0006400,GO:0003924,GO:0008033,GO:0000166,GO:0005622GO:0005525,GO:0006400,GO:0003924,GO:0008033,GO:0000166,GO:0005622GO:0005525,GO:0006400,GO:0003924,GO:0008033,GO:0000166,GO:0005622	tRNA modification; tRNA processing;	intracellular;	GTPase activity; GTP binding;
S03073	3.32228e-59	ref|YP_001267475.1|	major facilitator superfamily MFS_1	[Pseudomonas putida F1]	[J]	KOG1211	Amidases	GO:0016021,GO:0016020,GO:0006810,GO:0005215	transport;	integral to membrane;	transporter activity;
S01444	4.19086e-48	ref|XP_001265708.1|	conserved hypothetical protein	[Neosartorya fischeri NRRL 181]	[J]	KOG4771	Nucleolar protein (NOP16) involved in 60S ribosomal subunit biogenesis	GO:0005634,GO:0003677	0	0	0
S05104	1.12989e-34	dbj|BAE55700.1|	unnamed protein product	[Aspergillus oryzae]	[J]	KOG2363	Protein subunit of nuclear ribonuclease P (RNase P)	0	0	0	0
S00515	6.91476e-49	ref|XP_001217130.1|	eukaryotic ribosome biogenesis protein 1	[Aspergillus terreus NIH2624]	[J]	KOG0650	WD40 repeat nucleolar protein Bop1, involved in ribosome biogenesis	GO:0006364	rRNA processing;	0	0
