# Supplementary material for: Proteomic profile of dormant Trichophyton Rubrum conidia
Source: BMC Genomics. 2008 Jun 25;9:303. doi: 10.1186/1471-2164-9-303 (PMC2443143; doi:10.1186/1471-2164-9-303)
Supplement: Additional file 6 — Identified proteins of conidia involved in glycolysis, the tricarboxylic acid cycle, and the oxidative phosphorylation. The NR, KOG, and GO annotation information for these proteins were included in this supplementary table. [file 1471-2164-9-303-S6.xls]

## Sheet: Sheet1
	Identified proteins involved in glycolysis, the tricarboxylic acid cycle, and the oxidative phosphorylation
	0 in blank of the table indicates no significant hits obtained by comparision to corresponding database.
	Annotation by NR				Annotation by KOG			Annotation by GO
Protein ID	E-value	Accession Number	Description	Origin	KOG	KOG Code	KOG Product	GO Number	GO biological process	GO cellular component	GO molecular function
S03582	1e-170	ref|XP_001259633.1|	ATP synthase F1, beta subunit, putative	[Neosartorya fischeri NRRL 181]	[C]	KOG1350	F0F1-type ATP synthase, beta subunit	GO:0015986,GO:0016021,GO:0016469,GO:0045255,GO:0046933,GO:0000166,GO:0046961,GO:0017111,GO:0005524,GO:0006754,GO:0008553	ATP synthesis coupled proton transport;	0	hydrogen-exporting ATPase activity, phosphorylative mechanism; hydrogen ion transporting ATP synthase activity, rotational mechanism; ATP binding; hydrogen ion transporting ATPase activity, rotational mechanism;
S03457	9.05711e-113	ref|XP_001211729.1|	ATP synthase gamma chain, mitochondrial precursor	[Aspergillus terreus NIH2624]	[C]	KOG1531	F0F1-type ATP synthase, gamma subunit	0	0	0	0
S03441	1e-170	dbj|BAE55659.1|	unnamed protein product	[Aspergillus oryzae]	[C]	KOG1353	F0F1-type ATP synthase, alpha subunit	GO:0016469,GO:0015986,GO:0005524,GO:0046961,GO:0016820,GO:0006754,GO:0046933	ATP synthesis coupled proton transport;	proton-transporting two-sector ATPase complex;	hydrogen ion transporting ATP synthase activity, rotational mechanism; ATP binding; hydrogen ion transporting ATPase activity, rotational mechanism;
S11964	2.02433e-51	ref|XP_747334.1|	mitochondrial F1 ATPase subunit alpha, putative	[Aspergillus fumigatus Af293]	[C]	KOG1353	F0F1-type ATP synthase, alpha subunit	GO:0015986,GO:0045261,GO:0016469,GO:0016787,GO:0006811,GO:0005739,GO:0006810,GO:0015078,GO:0046933,GO:0000166,GO:0046961,GO:0005524,GO:0006754,GO:0046872,GO:0015992,GO:0016820GO:0016469,GO:0015986,GO:0005524,GO:0046961,GO:0016820,GO:0006754,GO:0046933	ATP synthesis coupled proton transport;	proton-transporting ATP synthase complex, catalytic core F(1); mitochondrion; proton-transporting two-sector ATPase complex;	hydrogen ion transporting ATP synthase activity, rotational mechanism; metal ion binding; ATP binding; hydrogen ion transporting ATPase activity, rotational mechanism;
S06486	4.76969e-31	ref|XP_001272299.1|	ATP12 chaperone protein, putative	[Aspergillus clavatus NRRL 1]	[C]	KOG3015	F1-ATP synthase assembly protein	0	0	0	0
S03446	4.16074e-89	ref|XP_747346.1|	mitochondrial ATPase subunit ATP4, putative	[Aspergillus fumigatus Af293]	[C]	KOG3976	Mitochondrial F1F0-ATP synthase, subunit b/ATP4	GO:0016469,GO:0015986,GO:0046961,GO:0046933GO:0016469,GO:0015986,GO:0046961,GO:0046933	ATP synthesis coupled proton transport;	proton-transporting two-sector ATPase complex;	hydrogen ion transporting ATP synthase activity, rotational mechanism; hydrogen ion transporting ATPase activity, rotational mechanism;
S11006	1.21716e-105	ref|XP_001262086.1|	mitochondrial ATPase subunit ATP4, putative	[Neosartorya fischeri NRRL 181]	[C]	KOG3976	Mitochondrial F1F0-ATP synthase, subunit b/ATP4	GO:0016469,GO:0015986,GO:0046961,GO:0046933	ATP synthesis coupled proton transport;	proton-transporting two-sector ATPase complex;	hydrogen ion transporting ATP synthase activity, rotational mechanism; hydrogen ion transporting ATPase activity, rotational mechanism;
S02190	8.88637e-78	ref|XP_755572.1|	ATP synthase oligomycin sensitivity conferral protein, putative	[Aspergillus fumigatus Af293]	[C]	KOG1662	Mitochondrial F1F0-ATP synthase, subunit OSCP/ATP5	GO:0016469,GO:0015986,GO:0046961,GO:0046933	ATP synthesis coupled proton transport;	proton-transporting two-sector ATPase complex;	hydrogen ion transporting ATP synthase activity, rotational mechanism; hydrogen ion transporting ATPase activity, rotational mechanism;
S00209	4.97225e-53	ref|XP_001269823.1|	ATP synthase delta chain, mitochondrial precursor, putative	[Aspergillus clavatus NRRL 1]	[C]	KOG1758	Mitochondrial F1F0-ATP synthase, subunit delta/ATP16	GO:0016469,GO:0015986,GO:0046961,GO:0046933	ATP synthesis coupled proton transport;	proton-transporting two-sector ATPase complex;	hydrogen ion transporting ATP synthase activity, rotational mechanism; hydrogen ion transporting ATPase activity, rotational mechanism;
S02616	3.84721e-14	ref|XP_755265.1|	Mitochondrial ATP synthase epsilon chain domain-containing protein	[Aspergillus fumigatus Af293]	[C]	KOG3495	Mitochondrial F1F0-ATP synthase, subunit epsilon/ATP15	GO:0016469,GO:0015986,GO:0005739,GO:0046961,GO:0046933	0	cell part;	hydrogen ion transporter activity;
S02905	1.35873e-72	ref|XP_001239127.1|	hypothetical protein CIMG_10149	[Coccidioides immitis RS]	[C]	KOG3366	Mitochondrial F1F0-ATP synthase, subunit d/ATP7	GO:0046872,GO:0015078,GO:0005739,GO:0045263,GO:0015992,GO:0006754,GO:0006811,GO:0006810	ATP biosynthetic process; proton transport;	proton-transporting ATP synthase complex, coupling factor F(o); mitochondrion;	hydrogen ion transporter activity; metal ion binding;
S01187	1.10354e-47	ref|XP_001396872.1|	hypothetical protein An15g03340	[Aspergillus niger]	[C]	KOG4009	NADH-ubiquinone oxidoreductase, subunit NDUFB10/PDSW	0	0	0	0
S01910	3.66242e-24	ref|XP_001259943.1|	NADH-ubiquinone oxidoreductase B12 subunit, putative	[Neosartorya fischeri NRRL 181]	[C]	KOG4631	NADH:ubiquinone oxidoreductase, NDUFB3/B12 subunit	GO:0005739,GO:0008137,GO:0006118,GO:0003954	electron transport;	mitochondrion;	NADH dehydrogenase (ubiquinone) activity;
S02696	2.93631e-93	ref|XP_755704.2|	NADH-ubiquinone oxidoreductase 49 kDa subunit, putative	[Aspergillus fumigatus Af293]	[C]	KOG2870	NADH:ubiquinone oxidoreductase, NDUFS2/49 kDa subunit	0	0	0	0
S02699	1.58748e-47	ref|XP_659864.1|	hypothetical protein AN2260.2	[Aspergillus nidulans FGSC A4]	[C]	KOG3382	NADH:ubiquinone oxidoreductase, B17.2 subunit	GO:0009055,GO:0016020,GO:0008137,GO:0006118GO:0009055,GO:0016020,GO:0008137,GO:0006118	electron transport;	membrane;	NADH dehydrogenase (ubiquinone) activity;
S11048	1.02617e-53	ref|XP_001270087.1|	NADH-ubiquinone oxidoreductase B14 subunit, putative	[Aspergillus clavatus NRRL 1]	[C]	KOG3426	NADH:ubiquinone oxidoreductase, NDUFA6/B14 subunit	GO:0006979	response to oxidative stress	0	0
S02830	8.00601e-71	ref|XP_001399724.1|	hypothetical protein An02g05880	[Aspergillus niger]	[C]	KOG3365	NADH:ubiquinone oxidoreductase, NDUFA5/B13 subunit	GO:0006118,GO:0016651,GO:0005743	0	0	0
S09839	7.82994e-45	ref|XP_747922.1|	ubiquinol-cytochrome C reductase complex core protein 2, putative	[Aspergillus fumigatus Af293]	[C]	KOG2583	Ubiquinol cytochrome c reductase, subunit QCR2	0	0	0	0
S01704	1.55266e-71	ref|XP_747922.1|	ubiquinol-cytochrome C reductase complex core protein 2, putative	[Aspergillus fumigatus Af293]	[C]	KOG2583	Ubiquinol cytochrome c reductase, subunit QCR2	0	0	0	0
S02602	1.57115e-38	ref|XP_001214729.1|	conserved hypothetical protein	[Aspergillus terreus NIH2624]	[C]	KOG3440	Ubiquinol cytochrome c reductase, subunit QCR7	GO:0008121,GO:0006122,GO:0006118	mitochondrial electron transport, ubiquinol to cytochrome c;	0	ubiquinol-cytochrome-c reductase activity;
S01869	6.30773e-86	dbj|BAE66327.1|	unnamed protein product	[Aspergillus oryzae]	[C]	KOG1671	Ubiquinol cytochrome c reductase, subunit RIP1	GO:0008121,GO:0016491,GO:0045285,GO:0016020,GO:0006118	electron transport;	membrane; ubiquinol-cytochrome-c reductase complex;	ubiquinol-cytochrome-c reductase activity;
S11209	1.24844e-22	ref|XP_369461.1|	hypothetical protein MGG_06003	[Magnaporthe grisea 70-15]	[C]	KOG4116	Ubiquinol cytochrome c reductase, subunit QCR8	0	0	0	0
S11523	2.9643e-75	ref|XP_001265865.1|	cytochrome c subunit Vb, putative	[Neosartorya fischeri NRRL 181]	[C]	KOG3352	Cytochrome c oxidase, subunit Vb/COX4	GO:0005740,GO:0004129,GO:0006118	electron transport;	mitochondrial envelope;	cytochrome-c oxidase activity;
S03106	6.52214e-46	ref|XP_001266256.1|	cytochrome c oxidase subunit Va, putative	[Neosartorya fischeri NRRL 181]	[C]	KOG4077	Cytochrome c oxidase, subunit Va/COX6	GO:0004129,GO:0006118GO:0046872,GO:0005739,GO:0016491,GO:0004129,GO:0016020,GO:0005506,GO:0006118GO:0004129,GO:0006118	electron transport;	cell part;	metal ion binding; cytochrome-c oxidase activity;
S02945	3.94548e-48	gb|AAY23172.1|	cytochrome c oxidase polypeptide VIa	[Penicillium chrysogenum]	[C]	KOG3469	Cytochrome c oxidase, subunit VIa/COX13	GO:0005740,GO:0004129,GO:0006118	0	0	0
S02896	2.58295e-113	gb|AAK76730.1|	mitochondrial NADP-dependent isocitrate dehydrogenase	[Aspergillus nidulans]	[C]	KOG1526	NADP-dependent isocitrate dehydrogenase	GO:0006092,GO:0008152,GO:0004450,GO:0016652GO:0006092,GO:0005739,GO:0016491,GO:0008152,GO:0006099,GO:0006097,GO:0004450,GO:0016652GO:0006092,GO:0016491,GO:0008152,GO:0004450,GO:0016652	tricarboxylic acid cycle; glyoxylate cycle;	mitochondrion;	isocitrate dehydrogenase (NADP+) activity; oxidoreductase activity, acting on NADH or NADPH, NAD or NADP as acceptor;
S08478	2.12114e-95	ref|XP_001209059.1|	succinate dehydrogenase flavoprotein subunit, mitochondrial precursor	[Aspergillus terreus NIH2624]	[C]	KOG2403	Succinate dehydrogenase, flavoprotein subunit	0	0	0	0
S04901	1.5157e-32	gb|EAT91391.1|	hypothetical protein SNOG_01742	[Phaeosphaeria nodorum SN15]	[C]	KOG2617	Citrate synthase	GO:0006092,GO:0004108,GO:0005737,GO:0006099,GO:0046912,GO:0016829GO:0006092,GO:0005739,GO:0004108,GO:0005737,GO:0016740,GO:0006099,GO:0046912	0	0	catalytic activity;
S01690	4.65084e-93	ref|XP_001268345.1|	mitochondrial aconitate hydratase, putative	[Aspergillus clavatus NRRL 1]	[CE]	KOG0453	Aconitase/homoaconitase (aconitase superfamily)	GO:0005739,GO:0016836,GO:0008152,GO:0006099,GO:0003994,GO:0005506,GO:0016829GO:0005739,GO:0016836,GO:0008152,GO:0006099,GO:0003994,GO:0005506,GO:0016829	tricarboxylic acid cycle;	mitochondrion;	iron ion binding; aconitate hydratase activity;
S00451	2.701e-73	ref|XP_001393157.1|	hypothetical protein An08g10530	[Aspergillus niger]	[CE]	KOG0453	Aconitase/homoaconitase (aconitase superfamily)	GO:0005829,GO:0005759,GO:0042645,GO:0005739,GO:0003994,GO:0003690,GO:0003697,GO:0006101,GO:0006537,GO:0000002,GO:0019541,GO:0042493,GO:0006099	citrate metabolic process; glutamate biosynthetic process; mitochondrial genome maintenance; propionate metabolic process; response to drug; tricarboxylic acid cycle	cytosol; mitochondrial matrix; mitochondrial nucleoid; mitochondrion	aconitate hydratase activity
S09899	2.74116e-127	ref|XP_001209891.1|	fumarate hydratase class II	[Aspergillus terreus NIH2624]	[C]	KOG1317	Fumarase	GO:0045239,GO:0004333,GO:0006099,GO:0003824,GO:0006106,GO:0016829	fumarate metabolic process; tricarboxylic acid cycle;	tricarboxylic acid cycle enzyme complex;	fumarate hydratase activity;
S11595	4.29971e-134	dbj|BAE61776.1|	unnamed protein product	[Aspergillus oryzae]	[C]	KOG1494	NAD-dependent malate dehydrogenase	0	malate metabolic process; glycolysis;	0	L-lactate dehydrogenase activity; L-malate dehydrogenase activity;
S10936	1.10229e-37	ref|XP_664321.1|	hypothetical protein AN6717.2	[Aspergillus nidulans FGSC A4]	[C]	KOG1494	NAD-dependent malate dehydrogenase	GO:0030060,GO:0016491,GO:0006100,GO:0006099,GO:0006108,GO:0016615,GO:0006096,GO:0004459	malate metabolic process; tricarboxylic acid cycle; glycolysis;	0	L-lactate dehydrogenase activity; L-malate dehydrogenase activity;
S02597	1.69264e-94	ref|XP_748936.1|	malate dehydrogenase, NAD-dependent	[Aspergillus fumigatus Af293]	[C]	KOG1494	NAD-dependent malate dehydrogenase	GO:0030060,GO:0016491,GO:0006100,GO:0006108,GO:0016615,GO:0006096,GO:0004459GO:0030060,GO:0016491,GO:0006100,GO:0006108,GO:0016615,GO:0006096,GO:0004459GO:0030060,GO:0016491,GO:0006100,GO:0006108,GO:0016615,GO:0006096,GO:0004459	malate metabolic process; glycolysis;	0	L-lactate dehydrogenase activity; L-malate dehydrogenase activity;
S11748	1e-170	dbj|BAE65412.1|	unnamed protein product	[Aspergillus oryzae]	[C]	KOG2799	Succinyl-CoA synthetase, beta subunit	0	0	0	0
S02006	1.08321e-16	ref|XP_754019.1|	succinyl-CoA synthetase alpha subunit, putative	[Aspergillus fumigatus Af293]	[C]	KOG1255	Succinyl-CoA synthetase, alpha subunit	GO:0008152,GO:0003824GO:0008152,GO:0003824	metabolic process;	0	catalytic activity;
S01666	2.4806e-119	ref|XP_001209911.1|	glucokinase	[Aspergillus terreus NIH2624]	[G]	KOG1369	Hexokinase	GO:0016301,GO:0005524,GO:0004396,GO:0016740,GO:0000166,GO:0006096	0	0	kinase activity; nucleotide binding;
S10454	1.14776e-20	ref|XP_755905.1|	hexokinase family protein XprF, putative	[Aspergillus fumigatus Af293]	[G]	KOG1369	Hexokinase	GO:0016301,GO:0005524,GO:0004396,GO:0016740,GO:0000166,GO:0006096	0	0	transferase activity;
S11401	1.2231e-85	gb|AAL34519.2|	fructose 1,6-biphosphate aldolase 1	[Paracoccidioides brasiliensis]	[G]	KOG4153	Fructose 1,6-bisphosphate aldolase	GO:0008152,GO:0004332,GO:0003824,GO:0008270,GO:0006096,GO:0016829GO:0008152,GO:0004332,GO:0003824,GO:0008270,GO:0006096,GO:0016829GO:0008152,GO:0004332,GO:0003824,GO:0008270,GO:0006096,GO:0016829	glycolysis;	0	fructose-bisphosphate aldolase activity; zinc ion binding;
S11398	5.87841e-161	ref|XP_660479.1|	hypothetical protein AN2875.2	[Aspergillus nidulans FGSC A4]	[G]	KOG4153	Fructose 1,6-bisphosphate aldolase	GO:0008152,GO:0004332,GO:0003824,GO:0008270,GO:0006096,GO:0016829GO:0008152,GO:0004332,GO:0003824,GO:0008270,GO:0006096,GO:0016829GO:0008152,GO:0004332,GO:0003824,GO:0008270,GO:0006096,GO:0016829	glycolysis;	0	fructose-bisphosphate aldolase activity; zinc ion binding;
S03062	4.24742e-104	ref|XP_001259342.1|	triosephosphate isomerase	[Neosartorya fischeri NRRL 181]	[G]	KOG1643	Triosephosphate isomerase	GO:0006633,GO:0008610,GO:0006098,GO:0006096,GO:0003824,GO:0006094,GO:0016853,GO:0008152,GO:0004807	gluconeogenesis; fatty acid biosynthetic process; pentose-phosphate shunt; glycolysis;	0	triose-phosphate isomerase activity;
S11460	3.10727e-120	gb|AAQ62906.1|	glyceraldehyde 3-phosphate dehydrogenase	[Phaeosphaeria avenaria f. sp. triticae]	[G]	KOG0657	Glyceraldehyde 3-phosphate dehydrogenase	GO:0006006,GO:0016491,GO:0008943,GO:0006096,GO:0004365,GO:0051287GO:0006006,GO:0016491,GO:0008943,GO:0006096,GO:0004365,GO:0051287GO:0006006,GO:0008943,GO:0006096,GO:0004365,GO:0051287	glycolysis;	0	NAD binding; glyceraldehyde-3-phosphate dehydrogenase (phosphorylating) activity;
S11459	1.39192e-57	gb|ABK33667.1|	glyceraldehyde-3-phosphate dehydrogenase	[Hypocrea jecorina]	[G]	KOG0657	Glyceraldehyde 3-phosphate dehydrogenase	GO:0009277,GO:0005829,GO:0004365,GO:0009992,GO:0006094,GO:0006096,GO:0006096,GO:0006970	cellular osmoregulation; gluconeogenesis; glycolysis; response to osmotic stress	chitin- and beta-glucan-containing cell wall; cytosol	glyceraldehyde-3-phosphate dehydrogenase (phosphorylating) activity
S03806	6.00488e-17	sp|P19089|	G3P_CRYPAGlyceraldehyde-3-phosphate dehydrogenase (GAPDH) (GPD-1)	0	[G]	KOG0657	Glyceraldehyde 3-phosphate dehydrogenase	GO:0006006,GO:0016491,GO:0008943,GO:0006096,GO:0004365,GO:0051287GO:0006006,GO:0008943,GO:0006096,GO:0004365,GO:0051287GO:0006006,GO:0016491,GO:0008943,GO:0006096,GO:0004365,GO:0051287	0	0	0
S11458	6.91043e-100	sp|Q8WZN0|	G3P_SORMAGlyceraldehyde-3-phosphate dehydrogenase (GAPDH)	0	[G]	KOG0657	Glyceraldehyde 3-phosphate dehydrogenase	GO:0009277,GO:0005829,GO:0004365,GO:0009992,GO:0006094,GO:0006096,GO:0006096,GO:0006970	cellular osmoregulation; gluconeogenesis; glycolysis; response to osmotic stress	chitin- and beta-glucan-containing cell wall; cytosol	glyceraldehyde-3-phosphate dehydrogenase (phosphorylating) activity
S08944	1.21064e-177	sp|P41756|	PGK_ASPORPhosphoglycerate kinase	0	[G]	KOG1367	3-phosphoglycerate kinase	GO:0016301,GO:0005524,GO:0016740,GO:0004618,GO:0000166,GO:0006096GO:0016301,GO:0016740,GO:0004618,GO:0006096GO:0016301,GO:0005524,GO:0016740,GO:0004618,GO:0000166,GO:0006096	glycolysis;	0	phosphoglycerate kinase activity; ATP binding;
S00749	1.06696e-53	ref|XP_752401.1|	phosphoglycerate kinase PgkA, putative	[Aspergillus fumigatus Af293]	[G]	KOG1367	3-phosphoglycerate kinase	GO:0016301,GO:0005524,GO:0016740,GO:0004618,GO:0000166,GO:0006096GO:0016301,GO:0005524,GO:0016740,GO:0004618,GO:0000166,GO:0006096GO:0016301,GO:0016740,GO:0004618,GO:0006096	0	0	kinase activity; nucleotide binding;
S09807	7.67532e-119	ref|XP_660663.1|	hypothetical protein AN3059.2	[Aspergillus nidulans FGSC A4]	[G]	KOG4513	Phosphoglycerate mutase	GO:0005740,GO:0046537,GO:0009409	response to cold	mitochondrial envelope	2,3-bisphosphoglycerate-independent phosphoglycerate mutase activity
S03656	1e-170	ref|XP_750570.1|	enolase/allergen Asp F 22	[Aspergillus fumigatus Af293]	[G]	KOG2670	Enolase	GO:0046872,GO:0000015,GO:0004634,GO:0000287,GO:0006096,GO:0016829	glycolysis;	phosphopyruvate hydratase complex;	phosphopyruvate hydratase activity; magnesium ion binding;
S03888	2.84765e-38	ref|XP_001212080.1|	enolase	[Aspergillus terreus NIH2624]	[G]	KOG2670	Enolase	0	0	0	0
S00742	1.16412e-70	ref|XP_750370.1|	N-acetylglucosamine-phosphate mutase	[Aspergillus fumigatus Af293]	[G]	KOG2537	Phosphoglucomutase/phosphomannomutase	GO:0005975,GO:0016868GO:0005975,GO:0016868	carbohydrate metabolic process;	0	intramolecular transferase activity, phosphotransferases;
S01899	1.34672e-28	ref|NP_887002.1|	autotransporter	[Bordetella bronchiseptica RB50]	[G]	KOG0658	Glycogen synthase kinase-3	GO:0005488,GO:0007155	0	0	0
S07036	1.2903e-119	ref|XP_001396556.1|	hypothetical protein An15g00170	[Aspergillus niger]	[G]	KOG0658	Glycogen synthase kinase-3	GO:0016301,GO:0005524,GO:0004672,GO:0016740,GO:0000166,GO:0006468,GO:0006810,GO:0004674GO:0016301,GO:0005524,GO:0004672,GO:0016740,GO:0000166,GO:0006468,GO:0004674	protein amino acid phosphorylation; transport;	0	ATP binding; protein serine/threonine kinase activity;
S00892	1.46452e-47	ref|XP_001268099.1|	6-phosphogluconate dehydrogenase, decarboxylating	[Aspergillus clavatus NRRL 1]	[G]	KOG2653	6-phosphogluconate dehydrogenase	GO:0016491,GO:0006098,GO:0004616,GO:0050662,GO:0050661GO:0016491,GO:0006098,GO:0004616,GO:0050662,GO:0050661	0	0	oxidoreductase activity; coenzyme binding;
S02672	5.46368e-37	ref|YP_237679.1|	ribulose-phosphate 3-epimerase	[Pseudomonas syringae pv. syringae B728a]	[G]	KOG3111	D-ribulose-5-phosphate 3-epimerase	GO:0008152,GO:0005975,GO:0004750,GO:0003824,GO:0016853GO:0008152,GO:0005975,GO:0004750,GO:0003824,GO:0016853GO:0008152,GO:0005975,GO:0004750,GO:0003824,GO:0016853	carbohydrate metabolic process;	0	ribulose-phosphate 3-epimerase activity;
S06735	2.86855e-55	ref|XP_750949.1|	ribose 5-phosphate isomerase A	[Aspergillus fumigatus Af293]	[G]	KOG3075	Ribose 5-phosphate isomerase	GO:0004751,GO:0009052GO:0004751,GO:0009052,GO:0016853	pentose-phosphate shunt, non-oxidative branch;	0	ribose-5-phosphate isomerase activity;
S00032	7.5237e-92	ref|XP_001391467.1|	hypothetical protein An07g03850	[Aspergillus niger]	[G]	KOG2772	Transaldolase	GO:0004801,GO:0005737,GO:0008152,GO:0005975,GO:0006098,GO:0003824GO:0004801,GO:0005737,GO:0008152,GO:0005975,GO:0006098,GO:0003824	pentose-phosphate shunt;	cytoplasm;	transaldolase activity;
S01028	1.1326e-98	ref|XP_752720.1|	transketolase TktA	[Aspergillus fumigatus Af293]	[G]	KOG0523	Transketolase	GO:0004802GO:0004802	0	0	transketolase activity;
S03029	9.65759e-127	ref|XP_001274133.1|	transaldolase	[Aspergillus clavatus NRRL 1]	[G]	KOG2772	Transaldolase	GO:0004801,GO:0005737,GO:0008152,GO:0005975,GO:0006098,GO:0003824	pentose-phosphate shunt;	cytoplasm;	transaldolase activity;
