# Supplementary material for: Proteomic profile of dormant Trichophyton Rubrum conidia
Source: BMC Genomics. 2008 Jun 25;9:303. doi: 10.1186/1471-2164-9-303 (PMC2443143; doi:10.1186/1471-2164-9-303)
Supplement: Additional file 7 — Signalling transduction proteins in dormant conidia. The NR, KOG, and GO annotation information for these proteins were included in this supplementary table. [file 1471-2164-9-303-S7.xls]

## Sheet: Sheet1
	Signaling transduction proteins in dormant conidia
	0 in blank of the table indicates no significant hits obtained by comparision to corresponding database.
	Annotation by NR				Annotation by KOG			Annotation by GO
Protein ID	E-value	Accession Number	Description	Origin	KOG	KOG Code	KOG Product	GO Number	GO biological process	GO cellular component	GO molecular function
S11619	6.97424e-19	ref|XP_001257870.1|	cell wall integrity signaling protein Lsp1, putative	[Neosartorya fischeri NRRL 181]	0	0	0	GO:0005737,GO:0032126,GO:0005741,GO:0005739,GO:0004860,GO:0006897,GO:0008104,GO:0009408	endocytosis; protein localization; response to heat	cytoplasm; eisosome; mitochondrial outer membrane; mitochondrion	protein kinase inhibitor activity
S09382	1.48238e-39	ref|NP_885060.1|	putative two-component response regulator	[Bordetella parapertussis 12822]	0	0	0	GO:0006355,GO:0000160,GO:0050896,GO:0000156,GO:0006350,GO:0003677GO:0006355,GO:0000160,GO:0050896,GO:0000156,GO:0006350,GO:0003677GO:0006355,GO:0000160,GO:0050896,GO:0000156,GO:0006350,GO:0003677GO:0006355,GO:0000160,GO:0050896,GO:0000156,GO:0006350,GO:0003677	two-component signal transduction system (phosphorelay); response to stimulus; pathogenesis; regulation of transcription, DNA-dependent;	0	DNA binding; two-component response regulator activity;
S03499	1.28673e-09	ref|YP_276217.1|	sensory box histidine kinase	[Pseudomonas syringae pv. phaseolicola 1448A]	0	0	0	GO:0016310,GO:0016020,GO:0004673,GO:0018106,GO:0005524,GO:0016301,GO:0007165,GO:0006355,GO:0004871,GO:0000155,GO:0016772GO:0016310,GO:0016020,GO:0004673,GO:0018106,GO:0005524,GO:0016301,GO:0007165,GO:0006355,GO:0004871,GO:0000155,GO:0016772	peptidyl-histidine phosphorylation; signal transduction; regulation of transcription, DNA-dependent;	membrane;	two-component sensor activity; ATP binding;
S02821	1.25324e-58	ref|ZP_01638160.1|	PAS/PAC sensor signal transduction histidine kinase	[Pseudomonas putida W619]	0	0	0	GO:0006355,GO:0000155,GO:0004871,GO:0016020,GO:0007165GO:0016310,GO:0016020,GO:0004673,GO:0018106,GO:0005524,GO:0016301,GO:0007165,GO:0006355,GO:0004871,GO:0000155,GO:0016772	peptidyl-histidine phosphorylation; signal transduction; regulation of transcription, DNA-dependent;	membrane;	two-component sensor activity; ATP binding;
S03444	1.70437e-28	ref|XP_750579.1|	regulator of G protein signaling domain protein	[Aspergillus fumigatus Af293]	0	0	0	GO:0004871	0	0	signal transducer activity;
S00082	9.89841e-16	ref|NP_903514.1|	probable two-component sensor protein	[Chromobacterium violaceum ATCC 12472]	0	0	0	GO:0030655,GO:0008800,GO:0046677GO:0016740,GO:0016021,GO:0016310,GO:0016020,GO:0004673,GO:0018106,GO:0050896,GO:0005524,GO:0016301,GO:0007165,GO:0000160,GO:0004871,GO:0000155,GO:0016772	two-component signal transduction system (phosphorelay); response to stimulus; peptidyl-histidine phosphorylation;	integral to membrane;	two-component sensor activity; ATP binding;
S12048			[No sigificant hits found]		[R]	KOG0393	Ras-related small GTPase, Rho type	0	0	0	0
S12073	1.50084e-99	ref|XP_001399049.1|	hypothetical protein An18g05980	[Aspergillus niger]	[R]	KOG0393	Ras-related small GTPase, Rho type	0	0	0	0
S06760	1.11018e-62	gb|EAT81732.1|	hypothetical protein SNOG_11233	[Phaeosphaeria nodorum SN15]	[R]	KOG0375	Serine-threonine phosphatase 2B, catalytic subunit	GO:0016787,GO:0005506GO:0016787,GO:0005506	0	0	hydrolase activity; iron ion binding;
S09055	5.13069e-49	ref|XP_001271532.1|	pH signal transduction protein PalA, putative	[Aspergillus clavatus NRRL 1]	[R]	KOG2220	Predicted signal transduction protein	0	0	0	0
S02508			[No sigificant hits found]		[T]	KOG4293	Predicted membrane protein, contains DoH and Cytochrome b-561/ferric reductase transmembrane domains	0	0	0	0
S10021			[No sigificant hits found]		[T]	KOG4293	Predicted membrane protein, contains DoH and Cytochrome b-561/ferric reductase transmembrane domains	GO:0004500,GO:0006548	0	0	0
S02970	1.0217e-172	ref|XP_390046.1|	GBLP_NEUCR Guanine nucleotide-binding protein beta subunit-like protein (Cross-pathway control WD-repeat protein cpc-2)	[Gibberella zeae PH-1]	[T]	KOG0279	G protein beta subunit-like protein	0	0	0	0
S07444	7.14343e-37	ref|XP_001220841.1|	hypothetical protein CHGG_01620	[Chaetomium globosum CBS 148.51]	[T]	KOG0032	Ca2+/calmodulin-dependent protein kinase, EF-Hand protein superfamily	GO:0016301,GO:0005524,GO:0004672,GO:0016740,GO:0000166,GO:0006468,GO:0004674GO:0016301,GO:0005524,GO:0004672,GO:0016740,GO:0000166,GO:0006468,GO:0005516,GO:0004674	protein amino acid phosphorylation;	0	calmodulin binding; ATP binding; protein serine/threonine kinase activity;
S00372	1.36131e-70	ref|XP_001399047.1|	hypothetical protein An18g05960	[Aspergillus niger]	[T]	KOG0585	Ca2+/calmodulin-dependent protein kinase kinase beta and related serine/threonine protein kinases	GO:0016301,GO:0005524,GO:0004672,GO:0016740,GO:0000166,GO:0006468,GO:0004674	0	0	protein kinase activity; nucleotide binding;
S01548	9.66206e-147	ref|XP_682096.1|	hypothetical protein AN8827.2	[Aspergillus nidulans FGSC A4]	[T]	KOG0585	Ca2+/calmodulin-dependent protein kinase kinase beta and related serine/threonine protein kinases	GO:0016301,GO:0005524,GO:0004672,GO:0016740,GO:0000166,GO:0006468,GO:0006810,GO:0004674	protein amino acid phosphorylation; transport;	0	ATP binding; protein serine/threonine kinase activity;
S01676	1.616e-118	ref|XP_001248122.1|	calcium/calmodulin-dependent protein kinase	[Coccidioides immitis RS]	[T]	KOG0032	Ca2+/calmodulin-dependent protein kinase, EF-Hand protein superfamily	GO:0016301,GO:0005524,GO:0004672,GO:0016740,GO:0000166,GO:0006468,GO:0004674	protein amino acid phosphorylation;	0	ATP binding; protein serine/threonine kinase activity;
S02356	9.63194e-78	gb|AAG00262.1|	AF089808_1calmodulin	[Magnaporthe grisea]	[T]	KOG0027	Calmodulin and related proteins (EF-Hand superfamily)	GO:0005509	0	0	calcium ion binding;
S09133	3.84606e-128	ref|XP_754619.1|	cAMP-dependent protein kinase regulatory subunit PkaR	[Aspergillus fumigatus Af293]	[T]	KOG1113	cAMP-dependent protein kinase types I and II, regulatory subunit	GO:0005952,GO:0000166,GO:0006468,GO:0008603,GO:0030552GO:0005952,GO:0000166,GO:0006468,GO:0008603,GO:0030552	0	0	molecular_function;
S10025	1.03228e-67	ref|XP_755552.1|	cAMP-dependent protein kinase catalytic subunit PkaC1	[Aspergillus fumigatus Af293]	[T]	KOG0616	cAMP-dependent protein kinase catalytic subunit (PKA)	GO:0016301,GO:0005524,GO:0004672,GO:0016740,GO:0000166,GO:0006468,GO:0004674GO:0016301,GO:0005524,GO:0004672,GO:0016740,GO:0000166,GO:0006468,GO:0004674	protein amino acid phosphorylation;	0	ATP binding; protein serine/threonine kinase activity;
S03126	1.82231e-33	ref|XP_001391451.1|	hypothetical protein An07g03680	[Aspergillus niger]	[T]	KOG2322	N-methyl-D-aspartate receptor glutamate-binding subunit	0	0	0	0
S11239	8.31752e-40	ref|XP_001396202.1|	hypothetical protein An13g00620	[Aspergillus niger]	[T]	KOG2397	Protein kinase C substrate, 80 KD protein, heavy chain	0	0	0	0
S00737	2.96422e-41	ref|XP_959223.1|	hypothetical protein	[Neurospora crassa OR74A]	[T]	KOG3275	Zinc-binding protein of the histidine triad (HIT) family	0	0	0	0
S09824	2.29474e-79	dbj|BAE56967.1|	unnamed protein product	[Aspergillus oryzae]	[T]	KOG2232	Ceramidases	0	0	0	0
S01774			[No sigificant hits found]		[T]	KOG1217	Fibrillins and related proteins containing Ca2+-binding EGF-like domains	GO:0003674,GO:0007498,GO:0007413,GO:0001755,GO:0005575GO:0006032,GO:0008061,GO:0005529,GO:0004568,GO:0016998	0	0	0
S03654	5.24192e-33	ref|XP_001260497.1|	adhesin, putative	[Neosartorya fischeri NRRL 181]	[T]	KOG1217	Fibrillins and related proteins containing Ca2+-binding EGF-like domains	0	0	0	0
S12105	1e-170	ref|XP_750580.1|	casein kinase I homolog, putative	[Aspergillus fumigatus Af293]	[T]	KOG1165	Casein kinase (serine/threonine/tyrosine protein kinase)	GO:0016301,GO:0005524,GO:0004672,GO:0016740,GO:0000166,GO:0006468,GO:0004674	protein amino acid phosphorylation;	0	ATP binding; protein serine/threonine kinase activity;
S06661	7.47926e-71	ref|XP_659089.1|	casein kinase II subunit alpha	[Aspergillus nidulans FGSC A4]	[TDK]	KOG0668	Casein kinase II, alpha subunit	GO:0016740,GO:0004674,GO:0004672,GO:0006468,GO:0000166,GO:0004425,GO:0005524,GO:0016301,GO:0006568GO:0016301,GO:0005524,GO:0004672,GO:0016740,GO:0000166,GO:0006468,GO:0006810,GO:0004674	tryptophan metabolic process; protein amino acid phosphorylation; transport;	0	ATP binding; indole-3-glycerol-phosphate synthase activity; protein serine/threonine kinase activity;
S11814			[No sigificant hits found]		[T]	KOG0583	Serine/threonine protein kinase	0	0	0	0
S10810	7.99307e-45	ref|XP_001274468.1|	RIO1 family protein kinase, putative	[Aspergillus clavatus NRRL 1]	[TR]	KOG2268	Serine/threonine protein kinase	GO:0016301,GO:0005524,GO:0016740,GO:0004674GO:0016301,GO:0005524,GO:0016740,GO:0004674	0	0	protein serine/threonine kinase activity; ATP binding;
S02845	1.63728e-17	ref|XP_001388989.1|	hypothetical protein An01g05660	[Aspergillus niger]	[TU]	KOG0998	Synaptic vesicle protein EHS-1 and related EH domain proteins	GO:0005509	0	0	0
S11143	3.27787e-71	ref|XP_001264458.1|	cytoskeletal adaptor protein SagA	[Neosartorya fischeri NRRL 181]	[TU]	KOG0998	Synaptic vesicle protein EHS-1 and related EH domain proteins	GO:0005509GO:0005509	0	0	calcium ion binding;
