# Supplementary material for: Proteomic profile of dormant Trichophyton Rubrum conidia
Source: BMC Genomics. 2008 Jun 25;9:303. doi: 10.1186/1471-2164-9-303 (PMC2443143; doi:10.1186/1471-2164-9-303)
Supplement: Additional file 8 — Environmental stress resistance proteins in conidia. The NR, KOG, and GO annotation information for these proteins were included in this supplementary table. [file 1471-2164-9-303-S8.xls]

## Sheet: Sheet1
	Environmental stress resistance proteins in T.rubrum conidia
	0 in blank of the table indicates no significant hits obtained by comparision to corresponding database.
	Annotation by NR				Annotation by KOG			Annotation by GO
Protein ID	E-value	Accession Number	Description	Origin	KOG	KOG Code	KOG Product	GO Number	GO biological process	GO cellular component	GO molecular function
S12031	4.49297e-24	ref|XP_001268300.1|	chaperone/heat shock protein Hsp12, putative	[Aspergillus clavatus NRRL 1]	0	0	0	GO:0005737,GO:0005634,GO:0005886,GO:0003674,GO:0007155,GO:0006972,GO:0009408,GO:0006979	cell adhesion; hyperosmotic response; response to desiccation; response to heat; response to oxidative stress	cytoplasm; nucleus; plasma membrane	0
S11619	6.97424e-19	ref|XP_001257870.1|	cell wall integrity signaling protein Lsp1, putative	[Neosartorya fischeri NRRL 181]	0	0	0	GO:0005737,GO:0032126,GO:0005741,GO:0005739,GO:0004860,GO:0006897,GO:0008104,GO:0009408	endocytosis; protein localization; response to heat	cytoplasm; eisosome; mitochondrial outer membrane; mitochondrion	protein kinase inhibitor activity
S11109	3.15634e-153	ref|XP_751914.1|	cytochrome c peroxidase Ccp1, putative	[Aspergillus fumigatus Af293]	0	0	0	GO:0005758,GO:0005739,GO:0004130,GO:0006979	response to oxidative stress	mitochondrial intermembrane space; mitochondrion	cytochrome-c peroxidase activity
S09021	1.31427e-32	ref|XP_001394285.1|	hypothetical protein An11g02840	[Aspergillus niger]	0	0	0	GO:0005737,GO:0005739,GO:0005886,GO:0035091,GO:0030036,GO:0030950,GO:0048015,GO:0006950	actin cytoskeleton organization and biogenesis; establishment and/or maintenance of actin cytoskeleton polarity; phosphoinositide-mediated signaling; response to stress	cytoplasm; mitochondrion; plasma membrane	phosphoinositide binding
S11128	5.89328e-83	ref|XP_001266839.1|	Formamidopyrimidine-DNA glycosylase, putative	[Neosartorya fischeri NRRL 181]	0	0	0	GO:0005575,GO:0019104,GO:0006281,GO:0006979	DNA repair; response to oxidative stress	0	DNA N-glycosylase activity
S06181	1.98298e-92	ref|XP_001398436.1|	hypothetical protein An17g02080	[Aspergillus niger]	0	0	0	GO:0005737,GO:0005887,GO:0015095,GO:0015693,GO:0010045	magnesium ion transport; response to nickel ion	cytoplasm; integral to plasma membrane	magnesium ion transporter activity
S00326	1.6659e-87	sp|Q0UWA6|	DED1_PHANOATP-dependent RNA helicase DED1	0	[A]	KOG0335	ATP-dependent RNA helicase	GO:0005737,GO:0005829,GO:0004004,GO:0005515,GO:0000076,GO:0000086,GO:0031137,GO:0006970,GO:0006412	DNA replication checkpoint; G2/M transition of mitotic cell cycle; regulation of conjugation with cellular fusion; response to osmotic stress; translation	cytoplasm; cytosol	ATP-dependent RNA helicase activity; protein binding
S11048	1.02617e-53	ref|XP_001270087.1|	NADH-ubiquinone oxidoreductase B14 subunit, putative	[Aspergillus clavatus NRRL 1]	[C]	KOG3426	NADH:ubiquinone oxidoreductase, NDUFA6/B14 subunit	GO:0006979	response to oxidative stress	0	0
S00451	2.701e-73	ref|XP_001393157.1|	hypothetical protein An08g10530	[Aspergillus niger]	[CE]	KOG0453	Aconitase/homoaconitase (aconitase superfamily)	GO:0005829,GO:0005759,GO:0042645,GO:0005739,GO:0003994,GO:0003690,GO:0003697,GO:0006101,GO:0006537,GO:0000002,GO:0019541,GO:0042493,GO:0006099	citrate metabolic process; glutamate biosynthetic process; mitochondrial genome maintenance; propionate metabolic process; response to drug; tricarboxylic acid cycle	cytosol; mitochondrial matrix; mitochondrial nucleoid; mitochondrion	aconitate hydratase activity
S02081	1.88135e-99	ref|ZP_01642075.1|	NADH:flavin oxidoreductase/NADH oxidase	[Pseudomonas putida W619]	[CR]	KOG0134	NADH:flavin oxidoreductase/12-oxophytodienoate reductase	GO:0016629,GO:0006952,GO:0009695,GO:0006950	defense response; jasmonic acid biosynthetic process; response to stress	0	12-oxophytodienoate reductase activity
S02934	1e-170	ref|XP_754036.1|	serine/threonine protein kinase, putative	[Aspergillus fumigatus Af293]	[D]	KOG0590	Checkpoint kinase and related serine/threonine protein kinases	GO:0005829,GO:0005524,GO:0005515,GO:0004674,GO:0030003,GO:0006468,GO:0042391,GO:0043157	cation homeostasis; protein amino acid phosphorylation; regulation of membrane potential; response to cation stress; response to drug	cytosol	ATP binding; protein binding; protein serine/threonine kinase activity
S03045	4.14724e-45	ref|XP_382699.1|	hypothetical protein FG02523.1	[Gibberella zeae PH-1]	[DZ]	KOG1727	Microtubule-binding protein (translationally controlled tumor protein)	C2988-Contig1	response to oxidative stress; translation	cytoplasm; cytosol; mitochondrion; colocalizes with ribosome	0
S02426	9.49324e-102	ref|NP_249090.1|	cystathionine beta-synthase	[Pseudomonas aeruginosa PAO1]	[E]	KOG1252	Cystathionine beta-synthase and related enzymes	GO:0005737,GO:0005739,GO:0004122,GO:0019344,GO:0042493	cysteine biosynthetic process; response to drug	cytoplasm; mitochondrion	cystathionine beta-synthase activity
S11132	7.30887e-61	ref|XP_001399877.1|	hypothetical protein An02g07430	[Aspergillus niger]	[E]	KOG0455	Homoserine dehydrogenase	GO:0005737,GO:0005634,GO:0004412,GO:0009090,GO:0006555,GO:0042493,GO:0006566	homoserine biosynthetic process; methionine metabolic process; response to drug; threonine metabolic process	cytoplasm; nucleus	homoserine dehydrogenase activity
S01276	3.46655e-32	ref|XP_001270639.1|	phosphoribosyl-aminoimidazole-succinocarboxamide synthase	[Aspergillus clavatus NRRL 1]	[F]	KOG2835	Phosphoribosylamidoimidazole- succinocarboxamide synthase	GO:0005737,GO:0005634,GO:0004639,GO:0006189,GO:0006164,GO:0042493	de novo' IMP biosynthetic process; purine nucleotide biosynthetic process; response to drug	cytoplasm; nucleus	phosphoribosylaminoimidazolesuccinocarboxamide synthase activity
S03059	7.91106e-86	ref|XP_001263831.1|	phosphoribosyl-aminoimidazole-succinocarboxamide synthase	[Neosartorya fischeri NRRL 181]	[F]	KOG2835	Phosphoribosylamidoimidazole- succinocarboxamide synthase	GO:0005737,GO:0005634,GO:0004639,GO:0006189,GO:0006164,GO:0042493	de novo' IMP biosynthetic process; purine nucleotide biosynthetic process; response to drug	cytoplasm; nucleus	phosphoribosylaminoimidazolesuccinocarboxamide synthase activity
S11459	1.39192e-57	gb|ABK33667.1|	glyceraldehyde-3-phosphate dehydrogenase	[Hypocrea jecorina]	[G]	KOG0657	Glyceraldehyde 3-phosphate dehydrogenase	GO:0009277,GO:0005829,GO:0004365,GO:0009992,GO:0006094,GO:0006096,GO:0006096,GO:0006970	cellular osmoregulation; gluconeogenesis; glycolysis; response to osmotic stress	chitin- and beta-glucan-containing cell wall; cytosol	glyceraldehyde-3-phosphate dehydrogenase (phosphorylating) activity
S11458	6.91043e-100	sp|Q8WZN0|	G3P_SORMAGlyceraldehyde-3-phosphate dehydrogenase (GAPDH)	0	[G]	KOG0657	Glyceraldehyde 3-phosphate dehydrogenase	GO:0009277,GO:0005829,GO:0004365,GO:0009992,GO:0006094,GO:0006096,GO:0006096,GO:0006970	cellular osmoregulation; gluconeogenesis; glycolysis; response to osmotic stress	chitin- and beta-glucan-containing cell wall; cytosol	glyceraldehyde-3-phosphate dehydrogenase (phosphorylating) activity
S09807	7.67532e-119	ref|XP_660663.1|	hypothetical protein AN3059.2	[Aspergillus nidulans FGSC A4]	[G]	KOG4513	Phosphoglycerate mutase	GO:0005740,GO:0046537,GO:0009409	response to cold	mitochondrial envelope	2,3-bisphosphoglycerate-independent phosphoglycerate mutase activity
S02998	2.1034e-19	ref|XP_001259785.1|	ER membrane protein (Wsc4), putative	[Neosartorya fischeri NRRL 181]	[GO]	KOG4157	beta-1,6-N-acetylglucosaminyltransferase, contains WSC domain	GO:0005789,GO:0005624,GO:0004888,GO:0045047,GO:0009408,GO:0006950,GO:0006616	protein targeting to ER; response to heat; response to stress; SRP-dependent cotranslational protein targeting to membrane, translocation	endoplasmic reticulum membrane; membrane fraction	transmembrane receptor activity
S04473	1.73417e-119	ref|XP_001264623.1|	cell wall biogenesis protein phosphatase Ssd1, putative	[Neosartorya fischeri NRRL 181]	[J]	KOG2102	Exosomal 3'-5' exoribonuclease complex, subunit Rrp44/Dis3	GO:0005737,GO:0003723,GO:0007047,GO:0001302,GO:0042493	cell wall organization and biogenesis; replicative cell aging; response to drug	cytoplasm	RNA binding
S02207	1.1777e-30	ref|XP_367480.2|	hypothetical protein MGG_07391	[Magnaporthe grisea 70-15]	[K]	KOG2691	RNA polymerase II subunit 9	GO:0005665,GO:0003899,GO:0006974,GO:0042493,GO:0000723,GO:0006366,GO:0006283	response to DNA damage stimulus; response to drug; telomere maintenance; transcription from RNA polymerase II promoter; transcription-coupled nucleotide-excision repair	DNA-directed RNA polymerase II, core complex	DNA-directed RNA polymerase activity
S06882	7.86144e-52	ref|XP_754988.2|	DNA lyase Apn2	[Aspergillus fumigatus Af293]	[L]	KOG1294	Apurinic/apyrimidinic endonuclease and related enzymes	GO:0005634,GO:0008311,GO:0004528,GO:0006284,GO:0000302	base-excision repair; response to reactive oxygen species	nucleus	double-stranded DNA specific 3'-5' exodeoxyribonuclease activity; phosphodiesterase I activity
S11652	1.48428e-107	gb|AAB62884.1|	70 kDa heat shock protein	[Paracoccidioides brasiliensis]	[O]	KOG0101	Molecular chaperones HSP70/HSC70, HSP70 superfamily	GO:0005737,GO:0005634,GO:0016887,GO:0051082	protein folding; response to stress; SRP-dependent cotranslational protein targeting to membrane, translocation	cytoplasm; nucleus	ATPase activity; unfolded protein binding
S12095	1.51914e-91	ref|XP_001266116.1|	molecular chaperone Mod-E/Hsp90	[Neosartorya fischeri NRRL 181]	[O]	KOG0019	Molecular chaperone (HSP90 family)	GO:0005737,GO:0005829,GO:0005739,GO:0042623,GO:0006457,GO:0006950	protein folding; response to stress	cytoplasm; cytosol; mitochondrion	ATPase activity, coupled
S03695	7.559e-92	dbj|BAE59215.1|	unnamed protein product	[Aspergillus oryzae]	[O]	KOG0854	Alkyl hydroperoxide reductase, thiol specific antioxidant and related enzymes	GO:0005739,GO:0008379,GO:0030503,GO:0006979	regulation of cell redox homeostasis; response to oxidative stress	mitochondrion	thioredoxin peroxidase activity
S00022	1.17309e-91	ref|XP_001244326.1|	hypothetical protein CIMG_03767	[Coccidioides immitis RS]	[O]	KOG0867	Glutathione S-transferase	GO:0005737,GO:0005829,GO:0005634,GO:0004364,GO:0046982,GO:0042803,GO:0042493,GO:0042493,GO:0006979	response to drug; response to oxidative stress	cytoplasm; cytosol; nucleus	glutathione transferase activity; protein heterodimerization activity; protein homodimerization activity
S11653	2.25937e-69	ref|XP_001264927.1|	molecular chaperone Hsp70	[Neosartorya fischeri NRRL 181]	[O]	KOG0101	Molecular chaperones HSP70/HSC70, HSP70 superfamily	GO:0005832,GO:0009277,GO:0005737,GO:0000329,GO:0005634,GO:0016887,GO:0051082,GO:0051082,GO:0006457,GO:0000060,GO:0042026,GO:0006626,GO:0006950,GO:0006616,GO:0006412	protein folding; protein import into nucleus, translocation; protein refolding; protein targeting to mitochondrion; response to stress; SRP-dependent cotranslational protein targeting to membrane, translocation; translation	chaperonin-containing T-complex; chitin- and beta-glucan-containing cell wall; cytoplasm; membrane of vacuole with cell cycle-correlated morphology; nucleus	ATPase activity; unfolded protein binding
S10078	2.64095e-53	ref|XP_001389264.1|	hypothetical protein An01g08420	[Aspergillus niger]	[O]	KOG0675	Calnexin	GO:0005783,GO:0005789,GO:0005509,GO:0005515,GO:0009408,GO:0006457,	protein folding; response to heat	endoplasmic reticulum membrane; endoplasmic reticulum	calcium ion binding; protein binding
S11608	2.57697e-74	ref|XP_001272734.1|	ER Hsp70 chaperone BiP, putative	[Aspergillus clavatus NRRL 1]	[O]	KOG0100	Molecular chaperones GRP78/BiP/KAR2, HSP70 superfamily	GO:0005788,GO:0005524,GO:0006986,GO:0045045	response to unfolded protein; secretory pathway	endoplasmic reticulum lumen	ATP binding
S03803	1e-170	ref|XP_001243782.1|	hypothetical protein CIMG_03223	[Coccidioides immitis RS]	[O]	KOG1051	Chaperone HSP104 and related ATP-dependent Clp proteases	GO:0005737,GO:0005829,GO:0005635,GO:0005634,GO:0042623,GO:0051087,GO:0031072,GO:0051085,GO:0006950	chaperone cofactor-dependent protein folding; response to stress	cytoplasm; cytosol; nuclear envelope	ATPase activity, coupled; chaperone binding; heat shock protein binding
S03304	1e-170	ref|XP_001215724.1|	cerevisin precursor	[Aspergillus terreus NIH2624]	[O]	KOG1153	Subtilisin-related protease/Vacuolar protease B	GO:0000328,GO:0000324,GO:0004252,GO:0009267,GO:0030435,GO:0007039	cellular response to starvation; sporulation; vacuolar protein catabolic process	lumen of vacuole with cell cycle-correlated morphology; vacuole, cell cycle-correlated morphology	serine-type endopeptidase activity
S10665	9.80655e-52	ref|XP_001274369.1|	proteasome maturation factor Ump1, putative	[Aspergillus clavatus NRRL 1]	[O]	KOG3061	Proteasome maturation factor	GO:0005737,GO:0005634,GO:0003674,GO:0043248,GO:0006974,GO:0006511	proteasome assembly; response to DNA damage stimulus; ubiquitin-dependent protein catabolic process	cytoplasm; nucleus	0
S02832	4.77083e-142	dbj|BAE64097.1|	unnamed protein product	[Aspergillus oryzae]	[O]	KOG1051	Chaperone HSP104 and related ATP-dependent Clp proteases	GO:0005759,GO:0005524,GO:0016887,GO:0051082,GO:0000002,GO:0006457,GO:0030150,GO:0006950	mitochondrial genome maintenance; protein folding; protein import into mitochondrial matrix; response to stress	mitochondrial matrix	ATP binding; ATPase activity; unfolded protein binding
S03739	4.80263e-48	gb|AAQ84041.1|	peroxisomal-like protein	[Paracoccidioides brasiliensis]	[O]	KOG0541	Alkyl hydroperoxide reductase/peroxiredoxin	GO:0008379,GO:0030503,GO:0010038,GO:0006979,GO:0005737	regulation of cell redox homeostasis; response to metal ion; response to oxidative stress	cytoplasm	thioredoxin peroxidase activity
S11441	3.98114e-22	dbj|BAE60118.1|	unnamed protein product	[Aspergillus oryzae]	[O]	KOG0907	Thioredoxin	GO:0005737,GO:0005829,GO:0005634,GO:0030508,GO:0000302	response to reactive oxygen species	cytoplasm; cytosol; nucleus	thiol-disulfide exchange intermediate activity
S11801	2.27537e-35	ref|XP_001216003.1|	monothiol glutaredoxin-5, mitochondrial precursor	[Aspergillus terreus NIH2624]	[O]	KOG0911	Glutaredoxin-related protein	GO:0005759,GO:0005739,GO:0030508,GO:0016226,GO:0006970,GO:0006979	iron-sulfur cluster assembly; response to osmotic stress; response to oxidative stress	mitochondrial matrix; mitochondrion	thiol-disulfide exchange intermediate activity
S01490	1.59759e-89	ref|XP_001267274.1|	proteasome component Pre1, putative	[Neosartorya fischeri NRRL 181]	[O]	KOG0177	20S proteasome, regulatory subunit beta type PSMB2/PRE1	GO:0005634,GO:0019774,GO:0004175,GO:0006950,GO:0030437,GO:0006511	response to stress; sporulation (sensu Fungi); ubiquitin-dependent protein catabolic process	nucleus; proteasome core complex, beta-subunit complex (sensu Eukaryota)	endopeptidase activity
S00422	2.29974e-75	gb|AAL50638.1|	AF436858_1protein disulfide isomerase	[Coccidioides immitis]	[O]	KOG0191	Thioredoxin/protein disulfide isomerase	GO:0005783,GO:0003756,GO:0015035,GO:0006457,GO:0006979	protein folding; response to oxidative stress	endoplasmic reticulum	protein disulfide isomerase activity; protein disulfide oxidoreductase activity
S02028	1.1252e-120	ref|XP_001266745.1|	thioredoxin reductase Trr1/Trr2, putative	[Neosartorya fischeri NRRL 181]	[O]	KOG0404	Thioredoxin reductase	GO:0005737,GO:0004791,GO:0030503,GO:0006979	regulation of cell redox homeostasis; response to oxidative stress	cytoplasm	thioredoxin-disulfide reductase activity
S12066	3.29828e-108	ref|XP_751791.1|	polyubiquitin UbiD/Ubi4, putative	[Aspergillus fumigatus Af293]	[OR]	KOG0001	Ubiquitin and ubiquitin-like proteins	GO:0005737,GO:0043008,GO:0031386,GO:0016579,GO:0006513,GO:0000209,GO:0016567,GO:0006950,	protein deubiquitination; protein monoubiquitination; protein polyubiquitination; protein ubiquitination; response to stress; sporulation (sensu Fungi)	cytoplasm	ATP-dependent protein binding; protein tag
S03667	5.16143e-72	sp|Q8J0N2|	SODC_CORMISuperoxide dismutase	[Cu-Zn]	[P]	KOG0441	Cu2+/Zn2+ superoxide dismutase SOD1	GO:0004785,GO:0001320,GO:0006878,GO:0006882,GO:0009409,GO:0006801,GO:0005829,GO:0005758	age-dependent response to reactive oxygen species during chronological cell aging; copper ion homeostasis; response to cold; response to drug; superoxide metabolic process; zinc ion homeostasis	cytosol; mitochondrial intermembrane space; mitochondrion	copper, zinc superoxide dismutase activity
S03666	6.85275e-42	sp|Q8J0N2|	SODC_CORMISuperoxide dismutase	[Cu-Zn]	[P]	KOG0441	Cu2+/Zn2+ superoxide dismutase SOD1	GO:0004785,GO:0001320,GO:0006878,GO:0006882,GO:0009409,GO:0006801,GO:0005829,GO:0005758	age-dependent response to reactive oxygen species during chronological cell aging; copper ion homeostasis; response to cold; response to drug; superoxide metabolic process; zinc ion homeostasis	cytosol; mitochondrial intermembrane space; mitochondrion	copper, zinc superoxide dismutase activity
S02464	9.7937e-128	ref|XP_001213848.1|	arsenical pump-driving ATPase	[Aspergillus terreus NIH2624]	[P]	KOG2825	Putative arsenite-translocating ATPase	GO:0005829,GO:0005783,GO:0043529,GO:0005634,GO:0016887,GO:0006875,GO:0010038,GO:0006890	metal ion homeostasis; response to metal ion; retrograde vesicle-mediated transport, Golgi to ER	cytosol; endoplasmic reticulum; GET complex; nucleus	ATPase activity
S13929	2.9e-75	ref|XP_956234.1|	hypothetical protein ( (AY027545) Catalase-1 [Neurospora crassa OR74A] )	[Neurospora crassa OR74A]	[P]	KOG0047	Catalase	GO:0005619,GO:0004096,GO:0020037,GO:0048315,GO:0006979	conidium formation; response to oxidative stress	spore wall (sensu Fungi)	catalase activity; heme binding
S01045	1.1605e-59	ref|XP_752962.1|	glutathione oxidoreductase Glr1, putative	[Aspergillus fumigatus Af293]	[Q]	KOG0405	Pyridine nucleotide-disulphide oxidoreductase	GO:0005737,GO:0005739,GO:0005634,GO:0004362,GO:0006118,GO:0006749,GO:0006979	electron transport; glutathione metabolic process; response to oxidative stress	cytoplasm; mitochondrion; nucleus	glutathione-disulfide reductase activity
S06365	4.75747e-82	ref|XP_001390287.1|	hypothetical protein An03g04060	[Aspergillus niger]	[Q]	KOG0054	Multidrug resistance-associated protein/mitoxantrone resistance protein, ABC superfamily	GO:0005774,GO:0015127,GO:0015431,GO:0015723,GO:0042493,GO:0010038	bilirubin transport; response to drug; response to metal ion	vacuolar membrane	bilirubin transporter activity; glutathione S-conjugate-exporting ATPase activity
S03016	3.20788e-157	ref|XP_001216653.1|	iron transport multicopper oxidase FET3 precursor	[Aspergillus terreus NIH2624]	[Q]	KOG1263	Multicopper oxidases	GO:0033573,GO:0005886,GO:0004322,GO:0005381,GO:0006827,GO:0033215,GO:0046688	high affinity iron ion transport; response to copper ion	plasma membrane	ferroxidase activity; contributes to iron ion transporter activity
S03612	1.74365e-27	ref|XP_001270878.1|	glycine-rich RNA-binding protein, putative	[Aspergillus clavatus NRRL 1]	[R]	KOG0118	FOG: RRM domain	GO:0003690,GO:0003723,GO:0003697,GO:0006970,GO:0009651	response to osmotic stress; response to salt stress	0	double-stranded DNA binding; RNA binding; single-stranded DNA binding
S10512	5.90839e-30	ref|XP_001270878.1|	glycine-rich RNA-binding protein, putative	[Aspergillus clavatus NRRL 1]	[R]	KOG0118	FOG: RRM domain	GO:0003690,GO:0003723,GO:0003697,GO:0006970,GO:0009651	response to osmotic stress; response to salt stress	0	double-stranded DNA binding; RNA binding; single-stranded DNA binding
S03857	2.33068e-21	ref|XP_960705.1|	hypothetical protein	[Neurospora crassa OR74A]	[R]	KOG1773	Stress responsive protein	GO:0005737,GO:0005886,GO:0003674,GO:0006812,GO:0030003,GO:0042391,GO:0043157	cation homeostasis; cation transport; regulation of membrane potential; response to cation stress	cytoplasm; plasma membrane	0
S00137	7.1219e-82	ref|XP_001274233.1|	cyclin domain protein	[Aspergillus clavatus NRRL 1]	[R]	KOG0835	Cyclin L	GO:0045449,GO:0009651	regulation of transcription; response to salt stress	0	0
S03538	2.87708e-107	dbj|BAE64240.1|	unnamed protein product	[Aspergillus oryzae]	[R]	KOG0553	TPR repeat-containing protein	GO:0005737,GO:0003674,GO:0009408	response to heat	cytoplasm	0
S01463	2.18613e-77	ref|XP_001388804.1|	D-xylose reductase xyrA-Aspergillus niger	0	[R]	KOG1577	Aldo/keto reductase family proteins	GO:0005737,GO:0005634,GO:0004032,GO:0004033,GO:0019568,GO:0042843,GO:0006950	arabinose catabolic process; D-xylose catabolic process; response to stress	cytoplasm; nucleus	aldehyde reductase activity; aldo-keto reductase activity
S02997	4.78606e-57	ref|ZP_01421319.1|	HAD-superfamily hydrolase subfamily IA, variant 3:HAD-superfamily hydrolase, subfamily IA, variant 1	[Caulobacter sp. K31]	[R]	KOG2914	Predicted haloacid-halidohydrolase and related hydrolases	GO:0005737,GO:0005634,GO:0000121,GO:0005975,GO:0006114,GO:0006970	carbohydrate metabolic process; glycerol biosynthetic process; response to osmotic stress	cytoplasm; nucleus	glycerol-1-phosphatase activity
S11599	1.03952e-130	ref|XP_663206.1|	hypothetical protein AN5602.2	[Aspergillus nidulans FGSC A4]	[S]	KOG2936	Uncharacterized conserved protein	GO:0005737,GO:0005829,GO:0030189,GO:0031072,GO:0006457,GO:0006950	protein folding; response to stress	cytoplasm; cytosol	chaperone activator activity; heat shock protein binding
S00803	3.47887e-132	ref|XP_001215977.1|	conserved hypothetical protein	[Aspergillus terreus NIH2624]	[Z]	KOG0318	WD40 repeat stress protein/actin interacting protein	GO:0030479,GO:0000935,GO:0051286,GO:0005737,GO:0005829,GO:0005634,GO:0003674,GO:0030042,GO:0006970	actin filament depolymerization; response to osmotic stress	actin cortical patch; barrier septum; cell tip; cytoplasm; cytosol; nucleus	0
S03182	1.46408e-28	pdb|1YPR|	AChain A, Saccharomyces Cerevisiae (Yeast) Profilin	0	[Z]	KOG1755	Profilin	GO:0030478,GO:0000142,GO:0003785,GO:0045010,GO:0008154,GO:0007120,GO:0007121,GO:0007121,GO:0046907,GO:0006970	actin nucleation; actin polymerization and/or depolymerization; axial cellular bud site selection; bipolar cellular bud site selection; intracellular transport; response to osmotic stress	actin cap; cellular bud neck contractile ring	actin monomer binding
