# Supplementary material for: Proteomic profile of dormant Trichophyton Rubrum conidia
Source: BMC Genomics. 2008 Jun 25;9:303. doi: 10.1186/1471-2164-9-303 (PMC2443143; doi:10.1186/1471-2164-9-303)
Supplement: Additional file 9 — The identified proteins corresponding to 59 pre-stored mRNAs in dormant conidia. The NR, KOG, and GO annotation information for these proteins were included in this supplementary table. [file 1471-2164-9-303-S9.xls]

## Sheet: Sheet1
	Annotation of the identified proteins corresponding to 59 pre-stored mRNAs in dormant conidia
	NR, KOG, and GO represent the NCBI non-rendundant protein database, eukaryotic orthologous groups database, and the gene ontology database.
	0 in blank of the table indicates no significant hits obtained by comparision to corresponding database.
	Annotation by NR				Annotation by KOG			Annotation by GO
Protein ID	E-value	Accession Number	Description	Origin	KOG	KOG Code	KOG Product	GO Number	GO biological process	GO cellular component	GO molecular function
S11882	5.63997e-164	gb|AAO47089.1|	mannitol-1-phosphate dehydrogenase	[Paracoccidioides brasiliensis]	0	0	0	GO:0016491,GO:0008152,GO:0003824,GO:0008926,GO:0050662	metabolic process;	0	mannitol-1-phosphate 5-dehydrogenase activity; coenzyme binding;
S12031	4.49297e-24	ref|XP_001268300.1|	chaperone/heat shock protein Hsp12, putative	[Aspergillus clavatus NRRL 1]	0	0	0	GO:0005737,GO:0005634,GO:0005886,GO:0003674,GO:0007155,GO:0006972,GO:0009408,GO:0006979	cell adhesion; hyperosmotic response; response to desiccation; response to heat; response to oxidative stress	cytoplasm; nucleus; plasma membrane	0
S03741	1e-170	ref|XP_001239446.1|	hypothetical protein CIMG_09067	[Coccidioides immitis RS]	0	0	0	0	0	0	0
S02840	1.22651e-17	ref|XP_001248164.1|	predicted protein	[Coccidioides immitis RS]	0	0	0	0	0	0	0
S11382	5.81546e-07	gb|AAR11449.1|	hydrophobin 2	[Paracoccidioides brasiliensis]	0	0	0	GO:0005618,GO:0005199GO:0005618,GO:0005199	0	0	0
S07470	1.39062e-91	ref|XP_001258535.1|	glycosyl transferase, putative	[Neosartorya fischeri NRRL 181]	0	0	0	GO:0016740	0	0	transferase activity;
S02682	7.05565e-64	ref|XP_001216007.1|	NADH-ubiquinone oxidoreductase 21.3 kDa subunit	[Aspergillus terreus NIH2624]	0	0	0	0	0	0	0
S02915	9.68429e-24	ref|XP_001273409.1|	dihydrolipoamide acetyltransferase component of pyruvate dehydrogenase	[Aspergillus clavatus NRRL 1]	0	0	0	0	0	0	0
S02162	6.26246e-31	ref|XP_001263267.1|	forkhead transcription factor Fkh1/2, putative	[Neosartorya fischeri NRRL 181]	0	0	0	GO:0006355,GO:0043565,GO:0005634,GO:0003700	0	0	0
S03638			[No sigificant hits found]		0	0	0	GO:0016020,GO:0000271	0	0	0
S04752			[No sigificant hits found]		0	0	0	0	0	0	0
S02711			[No sigificant hits found]		0	0	0	0	0	0	0
S00313			[No sigificant hits found]		0	0	0	0	0	0	0
S01228	3.21485e-50	ref|XP_001213304.1|	conserved hypothetical protein	[Aspergillus terreus NIH2624]	0	0	0	0	0	0	0
S11452			[No sigificant hits found]		0	0	0	0	0	0	0
S11427			[No sigificant hits found]		0	0	0	0	0	0	0
S09099			[No sigificant hits found]		0	0	0	0	0	0	0
S12113			[No sigificant hits found]		0	0	0	GO:0008150,GO:0005575	0	0	0
S09045	3.08216e-13	ref|XP_961116.1|	hypothetical protein ( (AL513443) related to DFG5 protein	[Neurospora crassa OR74A] )	0	0	0	GO:0016787	0	0	0
S04642	5.1171e-06	ref|YP_971319.1|	putative GAF sensor protein	[Acidovorax avenae subsp. citrulli AAC00-1]	0	0	0	0	0	0	0
S04611	4.12592e-13	ref|XP_680700.1|	hypothetical protein AN7431.2	[Aspergillus nidulans FGSC A4]	0	0	0	GO:0003676,GO:0008270,GO:0005515GO:0003676,GO:0008270	0	0	binding;
S00326	1.6659e-87	sp|Q0UWA6|	DED1_PHANOATP-dependent RNA helicase DED1		[A]	KOG0335	ATP-dependent RNA helicase	GO:0005737,GO:0005829,GO:0004004,GO:0005515,GO:0000076,GO:0000086,GO:0031137,GO:0006970,GO:0006412	DNA replication checkpoint; G2/M transition of mitotic cell cycle; regulation of conjugation with cellular fusion; response to osmotic stress; translation	cytoplasm; cytosol	ATP-dependent RNA helicase activity; protein binding
S07022	1.55808e-74	ref|XP_001272186.1|	dead box ATP-dependent rna helicase	[Aspergillus clavatus NRRL 1]	[A]	KOG0342	ATP-dependent RNA helicase pitchoune	GO:0004386GO:0004386,GO:0016787,GO:0005634,GO:0006364,GO:0003676,GO:0000166,GO:0005524,GO:0003723,GO:0008026GO:0004386,GO:0016787,GO:0005634,GO:0006364,GO:0003676,GO:0000166,GO:0005524,GO:0003723,GO:0008026GO:0004386	rRNA processing;	nucleus;	ATP-dependent helicase activity; RNA binding; ATP binding;
S02082			[No sigificant hits found]		[AR]	KOG2192	PolyC-binding hnRNP-K protein HRB57A/hnRNP, contains KH domain	0	0	0	0
S03366	4.57102e-27	ref|XP_001217449.1|	predicted protein	[Aspergillus terreus NIH2624]	[B]	KOG4012	Histone H1	GO:0007001,GO:0000786,GO:0006334,GO:0005634,GO:0003677	nucleosome assembly;	nucleosome; nucleus;	DNA binding;
S08890	5.44142e-43	ref|XP_001397494.1|	hypothetical protein An16g01810	[Aspergillus niger]	[B]	KOG1757	Histone 2A	GO:0000786,GO:0005694,GO:0003677,GO:0005634,GO:0006334,GO:0016568,GO:0007001,GO:0006355,GO:0006350	chromatin modification; nucleosome assembly; regulation of transcription, DNA-dependent;	nucleosome; nucleus;	DNA binding;
S02896	2.58295e-113	gb|AAK76730.1|	mitochondrial NADP-dependent isocitrate dehydrogenase	[Aspergillus nidulans]	[C]	KOG1526	NADP-dependent isocitrate dehydrogenase	GO:0006092,GO:0008152,GO:0004450,GO:0016652GO:0006092,GO:0005739,GO:0016491,GO:0008152,GO:0006099,GO:0006097,GO:0004450,GO:0016652GO:0006092,GO:0016491,GO:0008152,GO:0004450,GO:0016652	tricarboxylic acid cycle; glyoxylate cycle;	mitochondrion;	isocitrate dehydrogenase (NADP+) activity; oxidoreductase activity, acting on NADH or NADPH, NAD or NADP as acceptor;
S02795	8.08254e-140	ref|XP_001216612.1|	mitochondrial DNA replication protein YHM2	[Aspergillus terreus NIH2624]	[C]	KOG0756	Mitochondrial tricarboxylate/dicarboxylate carrier proteins	0	0	0	0
S03315	1e-170	gb|AAM18375.1|	AF370014_1G-protein alpha subunit	[Leptosphaeria maculans]	[DT]	KOG0082	G-protein alpha subunit (small G protein superfamily)	GO:0005525,GO:0019001,GO:0004871,GO:0007165,GO:0007186GO:0005525,GO:0019001,GO:0004871,GO:0000166,GO:0007165,GO:0007186GO:0005525,GO:0019001,GO:0004871,GO:0007165,GO:0007186GO:0005525,GO:0019001,GO:0004871,GO:0007165,GO:0007186	G-protein coupled receptor protein signaling pathway;	0	GTP binding; signal transducer activity;
S01809	1.26502e-61	ref|XP_001400928.1|	hypothetical protein An14g03030	[Aspergillus niger]	[E]	KOG3216	Diamine acetyltransferase	GO:0008080	0	0	N-acetyltransferase activity;
S00400	1.29313e-49	ref|XP_001267807.1|	amino acid permease (Dip5), putative	[Aspergillus clavatus NRRL 1]	[E]	KOG1286	Amino acid transporters	GO:0006865,GO:0016021,GO:0016020,GO:0005279,GO:0006810	transport;	membrane;	0
S11460	3.10727e-120	gb|AAQ62906.1|	glyceraldehyde 3-phosphate dehydrogenase	[Phaeosphaeria avenaria f. sp. triticae]	[G]	KOG0657	Glyceraldehyde 3-phosphate dehydrogenase	GO:0006006,GO:0016491,GO:0008943,GO:0006096,GO:0004365,GO:0051287GO:0006006,GO:0016491,GO:0008943,GO:0006096,GO:0004365,GO:0051287GO:0006006,GO:0008943,GO:0006096,GO:0004365,GO:0051287	glycolysis;	0	NAD binding; glyceraldehyde-3-phosphate dehydrogenase (phosphorylating) activity;
S11458	6.91043e-100	sp|Q8WZN0|	G3P_SORMAGlyceraldehyde-3-phosphate dehydrogenase (GAPDH)		[G]	KOG0657	Glyceraldehyde 3-phosphate dehydrogenase	GO:0009277,GO:0005829,GO:0004365,GO:0009992,GO:0006094,GO:0006096,GO:0006096,GO:0006970	cellular osmoregulation; gluconeogenesis; glycolysis; response to osmotic stress	chitin- and beta-glucan-containing cell wall; cytosol	glyceraldehyde-3-phosphate dehydrogenase (phosphorylating) activity
S01028	1.1326e-98	ref|XP_752720.1|	transketolase TktA	[Aspergillus fumigatus Af293]	[G]	KOG0523	Transketolase	GO:0004802GO:0004802	0	0	transketolase activity;
S12014			[No sigificant hits found]		[H]	KOG1284	Bifunctional GTP cyclohydrolase II/3,4-dihydroxy-2butanone-4-phosphate synthase	0	0	0	0
S04473	1.73417e-119	ref|XP_001264623.1|	cell wall biogenesis protein phosphatase Ssd1, putative	[Neosartorya fischeri NRRL 181]	[J]	KOG2102	Exosomal 3'-5' exoribonuclease complex, subunit Rrp44/Dis3	GO:0005737,GO:0003723,GO:0007047,GO:0001302,GO:0042493	cell wall organization and biogenesis; replicative cell aging; response to drug	cytoplasm	RNA binding
S06269	4.78546e-21	ref|XP_387097.1|	hypothetical protein FG06921.1	[Gibberella zeae PH-1]	[J]	KOG0002	60s ribosomal protein L39	GO:0003735,GO:0006412,GO:0005840,GO:0005622	translation;	ribosome;	structural constituent of ribosome;
S11422	2.34084e-27	ref|XP_001212309.1|	cross-pathway control protein A	[Aspergillus terreus NIH2624]	[K]	KOG0837	Transcriptional activator of the JUN family	GO:0006355,GO:0043565,GO:0046983,GO:0005634,GO:0003700,GO:0003677	0	0	0
S03730	1e-170	ref|XP_001392647.1|	hypothetical protein An08g05300	[Aspergillus niger]	[O]	KOG0103	Molecular chaperones HSP105/HSP110/SSE1, HSP70 superfamily	GO:0005524,GO:0006986,GO:0006457,GO:0000166	protein folding; response to unfolded protein;	0	ATP binding;
S11653	2.25937e-69	ref|XP_001264927.1|	molecular chaperone Hsp70	[Neosartorya fischeri NRRL 181]	[O]	KOG0101	Molecular chaperones HSP70/HSC70, HSP70 superfamily	GO:0005832,GO:0009277,GO:0005737,GO:0000329,GO:0005634,GO:0016887,GO:0051082,GO:0051082,GO:0006457,GO:0000060,GO:0042026,GO:0006626,GO:0006950,GO:0006616,GO:0006412	protein folding; protein import into nucleus, translocation; protein refolding; protein targeting to mitochondrion; response to stress; SRP-dependent cotranslational protein targeting to membrane, translocation; translation	chaperonin-containing T-complex; chitin- and beta-glucan-containing cell wall; cytoplasm; membrane of vacuole with cell cycle-correlated morphology; nucleus	ATPase activity; unfolded protein binding
S03765	6.14201e-60	ref|XP_385309.1|	hypothetical protein FG05133.1	[Gibberella zeae PH-1]	[O]	KOG0714	Molecular chaperone (DnaJ superfamily)	GO:0051082,GO:0006457,GO:0031072GO:0051082,GO:0006457,GO:0031072	protein folding;	0	heat shock protein binding; unfolded protein binding;
S02702	1.63046e-08	ref|XP_774128.1|	hypothetical protein CNBG4280	[Cryptococcus neoformans var. neoformans B-3501A]	[O]	KOG4159	Predicted E3 ubiquitin ligase	GO:0046872,GO:0008270,GO:0005515GO:0046872,GO:0008270,GO:0005515	0	0	0
S11441	3.98114e-22	dbj|BAE60118.1|	unnamed protein product	[Aspergillus oryzae]	[O]	KOG0907	Thioredoxin	GO:0005737,GO:0005829,GO:0005634,GO:0030508,GO:0000302	response to reactive oxygen species	cytoplasm; cytosol; nucleus	thiol-disulfide exchange intermediate activity
S04172	1.94064e-64	ref|XP_750340.1|	DnaJ and TPR domain protein	[Aspergillus fumigatus Af293]	[O]	KOG0550	Molecular chaperone (DnaJ superfamily)	GO:0051082,GO:0005488,GO:0006457,GO:0031072	0	0	protein binding;
S02028	1.1252e-120	ref|XP_001266745.1|	thioredoxin reductase Trr1/Trr2, putative	[Neosartorya fischeri NRRL 181]	[O]	KOG0404	Thioredoxin reductase	GO:0005737,GO:0004791,GO:0030503,GO:0006979	regulation of cell redox homeostasis; response to oxidative stress	cytoplasm	thioredoxin-disulfide reductase activity
S12066	3.29828e-108	ref|XP_751791.1|	polyubiquitin UbiD/Ubi4, putative	[Aspergillus fumigatus Af293]	[OR]	KOG0001	Ubiquitin and ubiquitin-like proteins	GO:0005737,GO:0043008,GO:0031386,GO:0016579,GO:0006513,GO:0000209,GO:0016567,GO:0006950,	protein deubiquitination; protein monoubiquitination; protein polyubiquitination; protein ubiquitination; response to stress; sporulation (sensu Fungi)	cytoplasm	ATP-dependent protein binding; protein tag
S03576	1e-170	ref|XP_956886.1|	PLASMA MEMBRANE ATPASE (PROTON PUMP)	[MIPS]	[P]	KOG0205	Plasma membrane H+-transporting ATPase	GO:0016787,GO:0005524,GO:0046872,GO:0016021,GO:0016020,GO:0015992,GO:0008152,GO:0003824,GO:0000166,GO:0016887,GO:0015078,GO:0008553,GO:0016820,GO:0006812,GO:0006811,GO:0006810,GO:0000287,GO:0015662GO:0016021,GO:0016020,GO:0015662,GO:0006812,GO:0016787,GO:0006811,GO:0006810,GO:0000166,GO:0005524,GO:0016887,GO:0003824,GO:0046872,GO:0008152,GO:0015992,GO:0000287,GO:0016820GO:0016787,GO:0005524,GO:00…	proton transport; metabolic process;	integral to membrane;	ATP binding; magnesium ion binding; hydrogen-exporting ATPase activity, phosphorylative mechanism;
S04319	5.84065e-15	ref|XP_001242301.1|	hypothetical protein CIMG_06197	[Coccidioides immitis RS]	[Q]	KOG0055	Multidrug/pheromone exporter, ABC superfamily	GO:0042626,GO:0005506,GO:0016021,GO:0016020,GO:0006811,GO:0006810,GO:0000166,GO:0017111,GO:0005524,GO:0016887,GO:0006826GO:0042626,GO:0005506,GO:0016021,GO:0016020,GO:0006811,GO:0006810,GO:0000166,GO:0017111,GO:0005524,GO:0016887,GO:0006826	iron ion transport;	integral to membrane;	ATPase activity, coupled to transmembrane movement of substances; iron ion binding; ATP binding;
S12108	5.90442e-61	ref|XP_001214507.1|	conserved hypothetical protein	[Aspergillus terreus NIH2624]	[R]	KOG0725	Reductases with broad range of substrate specificities	GO:0016491,GO:0008152	0	0	0
S10512	5.90839e-30	ref|XP_001270878.1|	glycine-rich RNA-binding protein, putative	[Aspergillus clavatus NRRL 1]	[R]	KOG0118	FOG: RRM domain	GO:0003690,GO:0003723,GO:0003697,GO:0006970,GO:0009651	response to osmotic stress; response to salt stress	0	double-stranded DNA binding; RNA binding; single-stranded DNA binding
S03857	2.33068e-21	ref|XP_960705.1|	hypothetical protein	[Neurospora crassa OR74A]	[R]	KOG1773	Stress responsive protein	GO:0005737,GO:0005886,GO:0003674,GO:0006812,GO:0030003,GO:0042391,GO:0043157	cation homeostasis; cation transport; regulation of membrane potential; response to cation stress	cytoplasm; plasma membrane	0
S03759	2.51334e-168	emb|CAL81505.1|	MFS transporter	[Penicillium digitatum]	[R]	KOG0254	Predicted transporter (major facilitator superfamily)	GO:0015520,GO:0016021,GO:0016020,GO:0015904,GO:0006810,GO:0005215	transport;	membrane;	transporter activity;
S11518	4.90075e-80	ref|XP_001265369.1|	NADH-quinone oxidoreductase, putative	[Neosartorya fischeri NRRL 181]	[R]	KOG3135	1,4-benzoquinone reductase-like; Trp repressor binding protein-like/protoplast-secreted protein	0	0	0	FMN binding; oxidoreductase activity;
S03538	2.87708e-107	dbj|BAE64240.1|	unnamed protein product	[Aspergillus oryzae]	[R]	KOG0553	TPR repeat-containing protein	GO:0005737,GO:0003674,GO:0009408	response to heat	cytoplasm	0
S02356	9.63194e-78	gb|AAG00262.1|	AF089808_1calmodulin	[Magnaporthe grisea]	[T]	KOG0027	Calmodulin and related proteins (EF-Hand superfamily)	GO:0005509	0	0	calcium ion binding;
S03654	5.24192e-33	ref|XP_001260497.1|	adhesin, putative	[Neosartorya fischeri NRRL 181]	[T]	KOG1217	Fibrillins and related proteins containing Ca2+-binding EGF-like domains	0	0	0	0
S11814			[No sigificant hits found]		[T]	KOG0583	Serine/threonine protein kinase	0	0	0	0
S03595	3.80289e-104	ref|XP_460450.1|	hypothetical protein DEHA0F02244g	[Debaryomyces hansenii CBS767]	[U]	KOG0096	GTPase Ran/TC4/GSP1 (nuclear protein transport pathway), small G protein superfamily	GO:0005525,GO:0007264,GO:0000178,GO:0006886GO:0005525,GO:0007264,GO:0000178,GO:0006886	intracellular protein transport; small GTPase mediated signal transduction;	exosome (RNase complex);	GTP binding;
S03678	2.02992e-48	ref|XP_001213287.1|	signal sequence processing protein SEC11	[Aspergillus terreus NIH2624]	[U]	KOG3342	Signal peptidase I	GO:0006508,GO:0008236,GO:0016020,GO:0008233,GO:0006512,GO:0006465,GO:0004842,GO:0006464	protein modification process;	0	peptidase activity;
